# Supplementary material for: Maternal balanced energy-protein supplementation reshapes the maternal gut microbiome and enhances carbohydrate metabolism in infants: a randomized controlled trial
Source: Nat Commun. 2025 Mar 18;16:2683. doi: 10.1038/s41467-025-57838-y (PMC11920048; doi:10.1038/s41467-025-57838-y)
Supplement: Supplementary file 3 — Supplementary Data 1 [file 41467_2025_57838_MOESM3_ESM.xlsx]

## Sheet: Column descriptions
header	description
domain	Taxonomic level describing the domain of the microorganism.
phylum	Taxonomic level describing the phylum of the microorganism.
class	Taxonomic level describing the class of the microorganism.
order	Taxonomic level describing the order of the microorganism.
family	Taxonomic level describing the family of the microorganism.
genus	Taxonomic level describing the genus of the microorganism.
species	Taxonomic level describing the species of the microorganism.
lfc_*	The log2 fold change describing the difference in mean abundance between the two groups being compared. Positive and negative values indicate respectively higher and lower mean abundance compared to the reference group. LFC values are available for the intercept and the intervention (code B Z).
se_*	The standard error on the estimate from the preceeding column.
W_*	The number of null hypotheses that were rejected by ANCOM-BC2 for a given taxon. W values are available for the intercept and the intervention (code B Z).
p_*	The p-value describing the statistical significance of a given taxon between the two groups being compared. p-values are available for the intercept and the intervention (code B Z).
q_*	The Benjamini-Hochberg-adjusted p-value of a given taxon. q-values are available for the intercept and the intervention (code B Z).
diff_*	A boolean indicating whether the difference in abundance of a given taxon reached statistical significance under an alpha-level of 0.05. These values are available for the intercept and the intervention (code B Z).
passed_ss_*	A boolean indicating whether a given taxon passed ANCOM-BC2's sensitivity test towards pseudo-counts. These values are available for the intercept and the intervention (code B Z).
	ANCOM-BC2 employs two-side test. Benjamini-Hochberg methods are used to control the false discovery rate.

## Sheet: combined_timepoint_mother
domain	phylum	class	order	family	genus	species	lfc_timepointpn12	lfc_timepointpn56	lfc_timepointpn56_timepointpn12	se_timepointpn12	se_timepointpn56	se_timepointpn56_timepointpn12	W_timepointpn12	W_timepointpn56	W_timepointpn56_timepointpn12	p_timepointpn12	p_timepointpn56	p_timepointpn56_timepointpn12	q_timepointpn12	q_timepointpn56	q_timepointpn56_timepointpn12	diff_timepointpn12	diff_timepointpn56	diff_timepointpn56_timepointpn12	passed_ss_timepointpn12	passed_ss_timepointpn56	passed_ss_timepointpn56_timepointpn12
Bacteria	Firmicutes_A	Clostridia	Lachnospirales	Lachnospiraceae	Acetatifactor	Acetatifactor sp003447295	-0.210056	-0.201944	0.00811192	0.170531	0.175208	0.208263	-1.23177	-1.1526	0.0389503	1	1	1	1	1	1	FALSE	FALSE	FALSE	FALSE	FALSE	TRUE
Bacteria	Firmicutes_A	Clostridia	Lachnospirales	Lachnospiraceae	Acetatifactor	Acetatifactor sp900066365	-0.26501	-0.160683	0.104327	0.183247	0.186837	0.216741	-1.44619	-0.860018	0.481345	1	1	1	1	1	1	FALSE	FALSE	FALSE	FALSE	FALSE	TRUE
Bacteria	Firmicutes_A	Clostridia	Lachnospirales	Lachnospiraceae	Acetatifactor	Acetatifactor sp900066565	-0.263443	-0.220544	0.0428991	0.166885	0.16272	0.197448	-1.57859	-1.35536	0.217267	1	1	1	1	1	1	FALSE	FALSE	FALSE	FALSE	TRUE	TRUE
Bacteria	Firmicutes_A	Clostridia	Lachnospirales	Lachnospiraceae	Acetatifactor	Acetatifactor sp900554205	0.272808	-0.236288	-0.509096	0.265359	0.261539	0.274103	1.02807	-0.903452	-1.85732	1	1	1	1	1	1	FALSE	FALSE	FALSE	TRUE	TRUE	TRUE
Bacteria	Firmicutes_A	Clostridia	Lachnospirales	Lachnospiraceae	Agathobacter	Agathobacter faecis	-0.00188325	-0.014671	-0.0127878	0.17214	0.174768	0.201626	-0.0109402	-0.0839457	-0.0634235	1	1	1	1	1	1	FALSE	FALSE	FALSE	TRUE	TRUE	TRUE
Bacteria	Firmicutes_A	Clostridia	Lachnospirales	Lachnospiraceae	Agathobacter	Agathobacter rectalis	0.0184508	-0.109732	-0.128182	0.173696	0.178381	0.20615	0.106225	-0.615154	-0.621792	1	1	1	1	1	1	FALSE	FALSE	FALSE	TRUE	TRUE	TRUE
Bacteria	Firmicutes_A	Clostridia	Lachnospirales	Lachnospiraceae	Agathobacter	Agathobacter sp900317585	0.137498	0.123374	-0.0141239	0.166823	0.174557	0.205598	0.824217	0.706786	-0.0686967	1	1	1	1	1	1	FALSE	FALSE	FALSE	TRUE	FALSE	TRUE
Bacteria	Firmicutes_A	Clostridia	Lachnospirales	Lachnospiraceae	Agathobacter	Agathobacter sp900543445	0.0490541	0.143257	0.0942033	0.22319	0.225845	0.245765	0.219786	0.634318	0.383307	1	1	1	1	1	1	FALSE	FALSE	FALSE	TRUE	TRUE	TRUE
Bacteria	Firmicutes_A	Clostridia	Lachnospirales	Lachnospiraceae	Agathobacter	Agathobacter sp900546625	0.0252467	0.0637473	0.0385006	0.241104	0.250234	0.287851	0.104713	0.254751	0.133752	1	1	1	1	1	1	FALSE	FALSE	FALSE	FALSE	FALSE	TRUE
Bacteria	Firmicutes_A	Clostridia	Lachnospirales	Lachnospiraceae	Agathobacter	Agathobacter sp900547695	0.171806	0.349961	0.178154	0.181891	0.188971	0.196748	0.944554	1.85193	0.905494	1	1	1	1	1	1	FALSE	FALSE	FALSE	FALSE	TRUE	TRUE
Bacteria	Firmicutes_A	Clostridia	Lachnospirales	Lachnospiraceae	Agathobacter	Agathobacter sp900548765	0.0294793	-0.0950738	-0.124553	0.197312	0.192358	0.227162	0.149405	-0.494255	-0.5483	1	1	1	1	1	1	FALSE	FALSE	FALSE	FALSE	TRUE	TRUE
Bacteria	Firmicutes_A	Clostridia	Lachnospirales	Lachnospiraceae	Agathobacter	Agathobacter sp900549895	0.216474	0.435984	0.219511	0.224261	0.217477	0.238854	0.965277	2.00474	0.919018	1	1	1	1	1	1	FALSE	FALSE	FALSE	TRUE	TRUE	TRUE
Bacteria	Firmicutes_A	Clostridia	Lachnospirales	Lachnospiraceae	Agathobacter	Agathobacter sp900550545	-0.112576	0.128504	0.24108	0.23668	0.210933	0.259636	-0.475646	0.609218	0.928533	1	1	1	1	1	1	FALSE	FALSE	FALSE	FALSE	TRUE	FALSE
Bacteria	Firmicutes_A	Clostridia	Lachnospirales	Lachnospiraceae	Agathobacter	Agathobacter sp900552085	-0.251061	0.142704	0.393765	0.265369	0.257609	0.2697	-0.946084	0.553955	1.46001	1	1	1	1	1	1	FALSE	FALSE	FALSE	TRUE	TRUE	TRUE
Bacteria	Firmicutes_A	Clostridia	Oscillospirales	Butyricicoccaceae	Agathobaculum	Agathobaculum butyriciproducens	-0.160769	-0.110939	0.0498302	0.119425	0.12078	0.155235	-1.34619	-0.918523	0.320999	1	1	1	1	1	1	FALSE	FALSE	FALSE	TRUE	TRUE	TRUE
Bacteria	Firmicutes_A	Clostridia	Oscillospirales	Butyricicoccaceae	Agathobaculum	Agathobaculum sp003481705	0.105618	0.158903	0.0532856	0.163401	0.168864	0.195596	0.646373	0.941014	0.272427	1	1	1	1	1	1	FALSE	FALSE	FALSE	TRUE	TRUE	TRUE
Bacteria	Firmicutes_A	Clostridia	Oscillospirales	Butyricicoccaceae	Agathobaculum	Agathobaculum sp900544475	-0.0477234	0.0251039	0.0728273	0.143122	0.143272	0.175795	-0.333446	0.175219	0.414273	1	1	1	1	1	1	FALSE	FALSE	FALSE	TRUE	TRUE	TRUE
Bacteria	Verrucomicrobiota	Verrucomicrobiae	Verrucomicrobiales	Akkermansiaceae	Akkermansia	Akkermansia muciniphila	0.097847	0.577044	0.479197	0.598877	0.556222	0.674412	0.163384	1.03744	0.710541	1	1	1	1	1	1	FALSE	FALSE	FALSE	FALSE	TRUE	TRUE
Bacteria	Bacteroidota	Bacteroidia	Bacteroidales	Rikenellaceae	Alistipes	Alistipes finegoldii	-0.278466	-0.85759	-0.579123	0.404914	0.413018	0.42071	-0.687718	-2.0764	-1.37654	1	1	1	1	1	1	FALSE	FALSE	FALSE	TRUE	TRUE	TRUE
Bacteria	Bacteroidota	Bacteroidia	Bacteroidales	Rikenellaceae	Alistipes	Alistipes obesi	-0.000891661	-0.0715236	-0.0706319	0.327431	0.331479	0.34356	-0.00272321	-0.215771	-0.205588	1	1	1	1	1	1	FALSE	FALSE	FALSE	TRUE	TRUE	TRUE
Bacteria	Bacteroidota	Bacteroidia	Bacteroidales	Rikenellaceae	Alistipes	Alistipes putredinis	-0.396424	-0.510187	-0.113763	0.211426	0.213848	0.234159	-1.875	-2.38575	-0.485837	1	1	1	1	1	1	FALSE	FALSE	FALSE	TRUE	TRUE	TRUE
Bacteria	Bacteroidota	Bacteroidia	Bacteroidales	Rikenellaceae	Alistipes	Alistipes senegalensis	-0.0495096	-0.0523625	-0.00285292	0.160394	0.159494	0.186846	-0.308674	-0.328303	-0.0152689	1	1	1	1	1	1	FALSE	FALSE	FALSE	TRUE	TRUE	TRUE
Bacteria	Bacteroidota	Bacteroidia	Bacteroidales	Rikenellaceae	Alistipes	Alistipes shahii	0.17575	0.0308527	-0.144898	0.225411	0.229244	0.257588	0.77969	0.134585	-0.562518	1	1	1	1	1	1	FALSE	FALSE	FALSE	TRUE	TRUE	TRUE
Bacteria	Firmicutes_A	Clostridia	Lachnospirales	Lachnospiraceae	AM51-8	AM51-8 sp003478275	0.584038	0.0735229	-0.510515	0.268738	0.294208	0.261473	2.17327	0.249901	-1.95246	1	1	1	1	1	1	FALSE	FALSE	FALSE	FALSE	TRUE	FALSE
Bacteria	Firmicutes_A	Clostridia	Lachnospirales	Anaerotignaceae	Anaerotignum	Anaerotignum sp000436415	0.195659	0.256407	0.0607475	0.216224	0.21822	0.19888	0.904894	1.17499	0.305448	1	1	1	1	1	1	FALSE	FALSE	FALSE	FALSE	FALSE	TRUE
Bacteria	Firmicutes_C	Negativicutes	Selenomonadales	Selenomonadaceae	Anaerovibrio	Anaerovibrio sp900548165	0.236027	0.424593	0.188566	0.180056	0.181594	0.208107	1.31085	2.33814	0.906101	1	1	1	1	1	1	FALSE	FALSE	FALSE	TRUE	TRUE	TRUE
Bacteria	Firmicutes_A	Clostridia	Oscillospirales	Ruminococcaceae	Angelakisella	Angelakisella sp004557855	0.130073	0.313124	0.183051	0.19662	0.198809	0.222287	0.661546	1.575	0.823492	1	1	1	1	1	1	FALSE	FALSE	FALSE	TRUE	TRUE	TRUE
Bacteria	Firmicutes_A	Clostridia	Oscillospirales	Ruminococcaceae	Angelakisella	Angelakisella sp900547385	0.255671	0.24008	-0.0155907	0.168406	0.169	0.193107	1.51818	1.42059	-0.0807361	1	1	1	1	1	1	FALSE	FALSE	FALSE	FALSE	FALSE	TRUE
Bacteria	Firmicutes_A	Clostridia	Oscillospirales	Ruminococcaceae	Angelakisella	Angelakisella sp900552845	-0.24872	-0.194603	0.0541171	0.196268	0.201868	0.224246	-1.26724	-0.96401	0.241329	1	1	1	1	1	1	FALSE	FALSE	FALSE	TRUE	TRUE	TRUE
Bacteria	Bacteroidota	Bacteroidia	Bacteroidales	Bacteroidaceae	Bacteroides	Bacteroides bouchesdurhonensis	-0.1422	-0.336686	-0.194487	0.201306	0.218105	0.233762	-0.706386	-1.54369	-0.831984	1	1	1	1	1	1	FALSE	FALSE	FALSE	TRUE	TRUE	TRUE
Bacteria	Bacteroidota	Bacteroidia	Bacteroidales	Bacteroidaceae	Bacteroides	Bacteroides caccae	-0.0224265	-0.103954	-0.0815279	0.31413	0.32138	0.348509	-0.0713922	-0.323463	-0.233933	1	1	1	1	1	1	FALSE	FALSE	FALSE	TRUE	TRUE	TRUE
Bacteria	Bacteroidota	Bacteroidia	Bacteroidales	Bacteroidaceae	Bacteroides	Bacteroides fragilis	0.325065	0.611763	0.286698	0.547274	0.570975	0.538941	0.593972	1.07144	0.531966	1	1	1	1	1	1	FALSE	FALSE	FALSE	TRUE	TRUE	TRUE
Bacteria	Bacteroidota	Bacteroidia	Bacteroidales	Bacteroidaceae	Bacteroides	Bacteroides fragilis_A	-0.123953	-0.614681	-0.490729	0.388151	0.396234	0.370091	-0.319342	-1.55131	-1.32597	1	1	1	1	1	1	FALSE	FALSE	FALSE	TRUE	TRUE	TRUE
Bacteria	Bacteroidota	Bacteroidia	Bacteroidales	Bacteroidaceae	Bacteroides	Bacteroides ovatus	0.160946	0.173361	0.0124146	0.235946	0.232702	0.254173	0.682132	0.744991	0.048843	1	1	1	1	1	1	FALSE	FALSE	FALSE	TRUE	TRUE	TRUE
Bacteria	Bacteroidota	Bacteroidia	Bacteroidales	Bacteroidaceae	Bacteroides	Bacteroides uniformis	-0.233094	-0.527607	-0.294513	0.269332	0.26857	0.297773	-0.865451	-1.9645	-0.989052	1	1	1	1	1	1	FALSE	FALSE	FALSE	TRUE	TRUE	TRUE
Bacteria	Firmicutes_A	Clostridia	Lachnospirales	Lachnospiraceae	Bacteroides_F	Bacteroides_F pectinophilus	-0.178323	-0.234367	-0.0560443	0.256542	0.2159	0.292234	-0.695103	-1.08554	-0.191779	1	1	1	1	1	1	FALSE	FALSE	FALSE	FALSE	FALSE	FALSE
Bacteria	Bacteroidota	Bacteroidia	Bacteroidales	Barnesiellaceae	Barnesiella	Barnesiella intestinihominis	-0.241219	-0.1998	0.0414197	0.328772	0.328065	0.350943	-0.733698	-0.609024	0.118024	1	1	1	1	1	1	FALSE	FALSE	FALSE	TRUE	TRUE	TRUE
Bacteria	Firmicutes	Bacilli	Erysipelotrichales	Erysipelatoclostridiaceae	Beduini	Beduini sp900550005	-0.0325415	-0.222115	-0.189573	0.19144	0.204333	0.227354	-0.169982	-1.08702	-0.833825	1	1	1	1	1	1	FALSE	FALSE	FALSE	FALSE	FALSE	TRUE
Bacteria	Desulfobacterota	Desulfovibrionia	Desulfovibrionales	Desulfovibrionaceae	Bilophila	Bilophila wadsworthia	0.0761606	-0.181591	-0.257752	0.170941	0.177714	0.206934	0.445537	-1.02182	-1.24557	1	1	1	1	1	1	FALSE	FALSE	FALSE	TRUE	TRUE	TRUE
Bacteria	Firmicutes_A	Clostridia	Lachnospirales	Lachnospiraceae	Blautia_A	Blautia_A obeum	-0.0983245	0.0800238	0.178348	0.142108	0.14802	0.176678	-0.691898	0.540627	1.00945	1	1	1	1	1	1	FALSE	FALSE	FALSE	TRUE	TRUE	TRUE
Bacteria	Firmicutes_A	Clostridia	Lachnospirales	Lachnospiraceae	Blautia_A	Blautia_A wexlerae	0.0502905	-0.0189506	-0.0692411	0.143048	0.149645	0.182247	0.351565	-0.126637	-0.37993	1	1	1	1	1	1	FALSE	FALSE	FALSE	TRUE	TRUE	TRUE
Bacteria	Spirochaetota	Brachyspirae	Brachyspirales	Brachyspiraceae	Brachyspira	Brachyspira sp000431595	-0.182101	-0.684357	-0.502257	0.317874	0.324526	0.356286	-0.572871	-2.10879	-1.4097	1	1	1	1	1	1	FALSE	FALSE	FALSE	TRUE	TRUE	TRUE
Bacteria	Firmicutes	Bacilli	Erysipelotrichales	Erysipelotrichaceae	Bulleidia	Bulleidia sp900539965	0.00933937	-0.0416183	-0.0509577	0.279227	0.30924	0.303582	0.0334473	-0.134583	-0.167855	1	1	1	1	1	1	FALSE	FALSE	FALSE	TRUE	TRUE	TRUE
Bacteria	Firmicutes_A	Clostridia	Oscillospirales	Butyricicoccaceae	Butyricicoccus_A	Butyricicoccus_A sp002395695	0.167308	-0.00964316	-0.176951	0.146214	0.151219	0.177369	1.14427	-0.0637696	-0.997647	1	1	1	1	1	1	FALSE	FALSE	FALSE	FALSE	TRUE	TRUE
Bacteria	Bacteroidota	Bacteroidia	Bacteroidales	Marinifilaceae	Butyricimonas	Butyricimonas faecalis	-0.146006	-0.0792487	0.0667572	0.169704	0.163619	0.188188	-0.860354	-0.484348	0.354737	1	1	1	1	1	1	FALSE	FALSE	FALSE	TRUE	TRUE	TRUE
Bacteria	Firmicutes_A	Clostridia	Lachnospirales	Lachnospiraceae	Butyrivibrio_A	Butyrivibrio_A crossotus	-0.0281225	0.0312289	0.0593513	0.197326	0.196459	0.229196	-0.142518	0.158958	0.258955	1	1	1	1	1	1	FALSE	FALSE	FALSE	FALSE	TRUE	TRUE
Bacteria	Firmicutes_A	Clostridia	Lachnospirales	Lachnospiraceae	Butyrivibrio_A	Butyrivibrio_A sp000431815	-0.00716828	-0.0706739	-0.0635056	0.180952	0.185521	0.221359	-0.0396143	-0.380947	-0.28689	1	1	1	1	1	1	FALSE	FALSE	FALSE	FALSE	FALSE	TRUE
Bacteria	Bacteroidota	Bacteroidia	Bacteroidales	Muribaculaceae	C941	C941 sp004557565	0.206601	0.157113	-0.0494876	0.176995	0.178074	0.205198	1.16727	0.882291	-0.24117	1	1	1	1	1	1	FALSE	FALSE	FALSE	TRUE	TRUE	TRUE
Bacteria	Firmicutes	Bacilli	RF39	CAG-1000	CAG-1000	CAG-1000 sp000434555	0.208637	0.652635	0.443999	0.31366	0.31533	0.305477	0.665168	2.06969	1.45346	1	1	1	1	1	1	FALSE	FALSE	FALSE	TRUE	TRUE	TRUE
Bacteria	Firmicutes	Bacilli	RF39	CAG-1000	CAG-1000	CAG-1000 sp000436975	0.0813159	0.828915	0.7476	0.641794	0.636504	0.391736	0.126701	1.30229	1.90843	1	1	1	1	1	1	FALSE	FALSE	FALSE	FALSE	FALSE	TRUE
Bacteria	Firmicutes_A	Clostridia_A	Christensenellales	CAG-138	CAG-1024	CAG-1024 sp000432015	0.309733	0.232569	-0.0771644	0.26709	0.274164	0.298624	1.15966	0.848281	-0.2584	1	1	1	1	1	1	FALSE	FALSE	FALSE	TRUE	TRUE	TRUE
Bacteria	Firmicutes_A	Clostridia	Oscillospirales	Oscillospiraceae	CAG-103	CAG-103 sp000432375	0.643575	0.644818	0.00124271	0.327092	0.313376	0.313686	1.96757	2.05765	0.00396162	1	1	1	1	1	1	FALSE	FALSE	FALSE	TRUE	FALSE	TRUE
Bacteria	Firmicutes_A	Clostridia	Oscillospirales	Oscillospiraceae	CAG-103	CAG-103 sp900317855_1	0.614416	0.779756	0.16534	0.238756	0.238408	0.220935	2.5734	3.27068	0.748365	0.0110855	0.00133563	0.455466	0.226721	0.0546326	1	FALSE	FALSE	FALSE	FALSE	FALSE	TRUE
Bacteria	Firmicutes_A	Clostridia	Oscillospirales	Oscillospiraceae	CAG-103	CAG-103 sp900317855	0.614416	0.779756	0.16534	0.238756	0.238408	0.220935	2.5734	3.27068	0.748365	0.0110855	0.00133563	0.455466	0.226721	0.0546326	1	FALSE	FALSE	FALSE	FALSE	FALSE	TRUE
Bacteria	Firmicutes_A	Clostridia	Oscillospirales	Oscillospiraceae	CAG-103	CAG-103 sp900543625	0.399239	0.393516	-0.00572353	0.169431	0.17385	0.193712	2.35635	2.26353	-0.0295466	1	1	1	1	1	1	FALSE	FALSE	FALSE	FALSE	FALSE	TRUE
Bacteria	Firmicutes_A	Clostridia	Oscillospirales	Oscillospiraceae	CAG-110	CAG-110 sp000434635	-0.447725	-0.377404	0.0703216	0.15775	0.160321	0.191654	-2.83819	-2.35405	0.366919	0.00511287	0.0196995	0.714154	0.209136	0.402892	1	FALSE	FALSE	FALSE	TRUE	FALSE	TRUE
Bacteria	Firmicutes_A	Clostridia	Oscillospirales	Oscillospiraceae	CAG-110	CAG-110 sp003525905	-0.10703	-0.0196846	0.0873452	0.130302	0.131277	0.162874	-0.821398	-0.149946	0.536275	1	1	1	1	1	1	FALSE	FALSE	FALSE	TRUE	TRUE	TRUE
Bacteria	Firmicutes_A	Clostridia	Oscillospirales	Oscillospiraceae	CAG-110	CAG-110 sp900540635	-0.0734322	-0.176382	-0.10295	0.134661	0.136206	0.167725	-0.545311	-1.29497	-0.613802	1	1	1	1	1	1	FALSE	FALSE	FALSE	TRUE	TRUE	TRUE
Bacteria	Firmicutes_A	Clostridia	Oscillospirales	Oscillospiraceae	CAG-110	CAG-110 sp900544405	0.0398032	-0.0610498	-0.100853	0.127765	0.136827	0.168709	0.311534	-0.446181	-0.597794	1	1	1	1	1	1	FALSE	FALSE	FALSE	TRUE	FALSE	FALSE
Bacteria	Firmicutes_A	Clostridia	Oscillospirales	Oscillospiraceae	CAG-110	CAG-110 sp900544705	-0.137757	0.0806442	0.218401	0.250253	0.261558	0.269512	-0.550469	0.308322	0.810357	1	1	1	1	1	1	FALSE	FALSE	FALSE	TRUE	TRUE	TRUE
Bacteria	Firmicutes_A	Clostridia	Oscillospirales	Oscillospiraceae	CAG-110	CAG-110 sp900544945	-0.109044	-0.109063	-1.81743e-05	0.122849	0.124622	0.158078	-0.88763	-0.875149	-0.00011497	1	1	1	1	1	1	FALSE	FALSE	FALSE	TRUE	TRUE	TRUE
Bacteria	Firmicutes_A	Clostridia	Oscillospirales	Oscillospiraceae	CAG-110	CAG-110 sp900546075	-0.0865965	-0.0573476	0.029249	0.131632	0.129297	0.166263	-0.657867	-0.443533	0.17592	1	1	1	1	1	1	FALSE	FALSE	FALSE	FALSE	TRUE	TRUE
Bacteria	Firmicutes_A	Clostridia	Oscillospirales	Oscillospiraceae	CAG-110	CAG-110 sp900546415	0.183362	0.283698	0.100335	0.182118	0.178593	0.207027	1.00683	1.58852	0.484648	1	1	1	1	1	1	FALSE	FALSE	FALSE	TRUE	TRUE	TRUE
Bacteria	Firmicutes_A	Clostridia	Oscillospirales	Oscillospiraceae	CAG-110	CAG-110 sp900547405	-0.0398086	-0.151086	-0.111277	0.132704	0.134574	0.168199	-0.299981	-1.1227	-0.661579	1	1	1	1	1	1	FALSE	FALSE	FALSE	FALSE	FALSE	TRUE
Bacteria	Firmicutes_A	Clostridia	Oscillospirales	Oscillospiraceae	CAG-110	CAG-110 sp900549495	0.0352421	0.192739	0.157497	0.239929	0.260264	0.278194	0.146886	0.740551	0.56614	1	1	1	1	1	1	FALSE	FALSE	FALSE	TRUE	TRUE	TRUE
Bacteria	Firmicutes_A	Clostridia	Oscillospirales	Oscillospiraceae	CAG-110	CAG-110 sp900549705	0.197777	0.12846	-0.0693165	0.136605	0.137666	0.168687	1.4478	0.933128	-0.410919	1	1	1	1	1	1	FALSE	FALSE	FALSE	TRUE	TRUE	TRUE
Bacteria	Firmicutes_A	Clostridia	Oscillospirales	Oscillospiraceae	CAG-110	CAG-110 sp900553805	-0.194848	-0.187332	0.00751669	0.231525	0.229908	0.258931	-0.841586	-0.814811	0.0290297	1	1	1	1	1	1	FALSE	FALSE	FALSE	TRUE	TRUE	TRUE
Bacteria	Firmicutes_A	Clostridia	Oscillospirales	Oscillospiraceae	CAG-110	CAG-110 sp900556935	-0.198213	-0.174421	0.0237923	0.148397	0.157094	0.179354	-1.3357	-1.11029	0.132656	1	1	1	1	1	1	FALSE	FALSE	FALSE	FALSE	TRUE	FALSE
Bacteria	Firmicutes_A	Clostridia	Oscillospirales	Ruminococcaceae	CAG-115	CAG-115 sp000432175	-0.111812	0.348562	0.460374	0.296059	0.302535	0.313876	-0.377667	1.15214	1.46674	1	1	1	1	1	1	FALSE	FALSE	FALSE	TRUE	TRUE	TRUE
Bacteria	Firmicutes_A	Clostridia	Oscillospirales	Ruminococcaceae	CAG-115	CAG-115 sp003507295	-0.186349	-0.257055	-0.0707062	0.338244	0.31154	0.38044	-0.55093	-0.82511	-0.185854	1	1	1	1	1	1	FALSE	FALSE	FALSE	FALSE	TRUE	TRUE
Bacteria	Firmicutes_A	Clostridia	Oscillospirales	Ruminococcaceae	CAG-115	CAG-115 sp003531585	-0.0844283	0.120191	0.204619	0.237129	0.225219	0.264782	-0.356043	0.533663	0.772784	1	1	1	1	1	1	FALSE	FALSE	FALSE	TRUE	TRUE	TRUE
Bacteria	Firmicutes	Bacilli	RF39	UBA5348	CAG-1193	CAG-1193 sp000436255	0.371938	0.409845	0.0379071	0.329839	0.340393	0.331457	1.12764	1.20403	0.114365	1	1	1	1	1	1	FALSE	FALSE	FALSE	TRUE	TRUE	TRUE
Bacteria	Firmicutes_A	Clostridia	Lachnospirales	Lachnospiraceae	CAG-127	CAG-127 sp900319515	-0.0508588	-0.123649	-0.0727901	0.159746	0.160018	0.189905	-0.318373	-0.772717	-0.383298	1	1	1	1	1	1	FALSE	FALSE	FALSE	TRUE	TRUE	TRUE
Bacteria	Firmicutes_A	Clostridia	Lachnospirales	Lachnospiraceae	CAG-127	CAG-127 sp900539705	-0.0378933	-0.357035	-0.319142	0.24398	0.259244	0.256559	-0.155313	-1.37722	-1.24393	1	1	1	1	1	1	FALSE	FALSE	FALSE	TRUE	TRUE	TRUE
Bacteria	Firmicutes_A	Clostridia	Lachnospirales	Lachnospiraceae	CAG-127	CAG-127 sp900553925	0.01372	0.330357	0.316637	0.202659	0.206791	0.227458	0.0677002	1.59754	1.39207	1	1	1	1	1	1	FALSE	FALSE	FALSE	TRUE	TRUE	TRUE
Bacteria	Firmicutes_A	Clostridia_A	Christensenellales	CAG-314	CAG-1435	CAG-1435 sp003537755	0.0798975	-0.011745	-0.0916425	0.256526	0.248053	0.247118	0.31146	-0.0473489	-0.370845	1	1	1	1	1	1	FALSE	FALSE	FALSE	TRUE	TRUE	TRUE
Bacteria	Firmicutes_A	Clostridia	Oscillospirales	Oscillospiraceae	CAG-170	CAG-170 sp000432135	-0.0365313	-0.16029	-0.123758	0.14109	0.141092	0.171406	-0.258922	-1.13607	-0.72202	1	1	1	1	1	1	FALSE	FALSE	FALSE	TRUE	TRUE	TRUE
Bacteria	Firmicutes_A	Clostridia	Oscillospirales	Oscillospiraceae	CAG-170	CAG-170 sp000436735	-0.0258638	-0.0840986	-0.0582347	0.139732	0.140513	0.171379	-0.185096	-0.598511	-0.3398	1	1	1	1	1	1	FALSE	FALSE	FALSE	TRUE	TRUE	TRUE
Bacteria	Firmicutes_A	Clostridia	Oscillospirales	Oscillospiraceae	CAG-170	CAG-170 sp002404795	-0.0513171	0.188334	0.239651	0.147883	0.150123	0.179168	-0.347012	1.25453	1.33758	1	1	1	1	1	1	FALSE	FALSE	FALSE	TRUE	TRUE	TRUE
Bacteria	Firmicutes_A	Clostridia	Oscillospirales	Oscillospiraceae	CAG-170	CAG-170 sp003516765	-0.081096	0.00326862	0.0843646	0.131935	0.132204	0.162924	-0.614667	0.0247241	0.517817	1	1	1	1	1	1	FALSE	FALSE	FALSE	TRUE	FALSE	TRUE
Bacteria	Firmicutes_A	Clostridia	Oscillospirales	Oscillospiraceae	CAG-170	CAG-170 sp900545925	-0.0575041	-0.0291188	0.0283852	0.161398	0.160086	0.184753	-0.356287	-0.181895	0.153639	1	1	1	1	1	1	FALSE	FALSE	FALSE	TRUE	FALSE	TRUE
Bacteria	Firmicutes_A	Clostridia	Oscillospirales	Oscillospiraceae	CAG-170	CAG-170 sp900548625	-0.0736193	-0.0720414	0.00157791	0.206632	0.196519	0.236775	-0.356283	-0.366588	0.00666418	1	1	1	1	1	1	FALSE	FALSE	FALSE	TRUE	TRUE	TRUE
Bacteria	Firmicutes_A	Clostridia	Oscillospirales	Oscillospiraceae	CAG-170	CAG-170 sp900549635	0.0214571	-0.0363704	-0.0578274	0.123568	0.124355	0.156196	0.173646	-0.292473	-0.370223	1	1	1	1	1	1	FALSE	FALSE	FALSE	TRUE	FALSE	TRUE
Bacteria	Firmicutes_A	Clostridia	Oscillospirales	Oscillospiraceae	CAG-170	CAG-170 sp900553545	0.0120488	0.00662872	-0.00542006	0.124085	0.125604	0.157848	0.097101	0.0527749	-0.0343372	1	1	1	1	1	1	FALSE	FALSE	FALSE	TRUE	TRUE	TRUE
Bacteria	Firmicutes_A	Clostridia	Oscillospirales	Oscillospiraceae	CAG-170	CAG-170 sp900555665	0.0162269	0.00956531	-0.00666154	0.118608	0.120441	0.154563	0.136811	0.0794191	-0.0430994	1	1	1	1	1	1	FALSE	FALSE	FALSE	TRUE	TRUE	TRUE
Bacteria	Firmicutes_A	Clostridia	Oscillospirales	Acutalibacteraceae	CAG-177	CAG-177 sp000431775	0.323265	0.24877	-0.0744951	0.248705	0.261554	0.268826	1.29979	0.951123	-0.277112	1	1	1	1	1	1	FALSE	FALSE	FALSE	TRUE	TRUE	TRUE
Bacteria	Firmicutes_A	Clostridia	Oscillospirales	Acutalibacteraceae	CAG-177	CAG-177 sp003514385	0.0717495	0.278666	0.206917	0.221969	0.222103	0.227331	0.323241	1.25467	0.910199	1	1	1	1	1	1	FALSE	FALSE	FALSE	FALSE	FALSE	TRUE
Bacteria	Firmicutes_A	Clostridia	Oscillospirales	Acutalibacteraceae	CAG-177	CAG-177 sp003538135	-0.14482	-0.0374129	0.107407	0.249442	0.240407	0.261796	-0.580577	-0.155623	0.410271	1	1	1	1	1	1	FALSE	FALSE	FALSE	TRUE	TRUE	TRUE
Bacteria	Firmicutes_A	Clostridia	Oscillospirales	Acutalibacteraceae	CAG-180	CAG-180 sp000432435	0.139838	-0.125839	-0.265676	0.272342	0.28175	0.297139	0.513464	-0.446632	-0.894114	1	1	1	1	1	1	FALSE	FALSE	FALSE	TRUE	TRUE	TRUE
Bacteria	Firmicutes_A	Clostridia	Lachnospirales	Lachnospiraceae	CAG-194	CAG-194 sp000432915	-0.0986187	0.00428466	0.102903	0.174331	0.177636	0.207629	-0.5657	0.0241205	0.495612	1	1	1	1	1	1	FALSE	FALSE	FALSE	TRUE	TRUE	TRUE
Bacteria	Firmicutes_A	Clostridia	Oscillospirales	Acutalibacteraceae	CAG-217	CAG-217 sp000436335	0.190076	0.35386	0.163784	0.194602	0.195454	0.214936	0.976742	1.81045	0.762013	1	1	1	1	1	1	FALSE	FALSE	FALSE	TRUE	TRUE	TRUE
Bacteria	Firmicutes_A	Clostridia	Peptostreptococcales	Anaerovoracaceae	CAG-238	CAG-238 sp000435615	0.425309	0.26226	-0.163049	0.272443	0.273816	0.242592	1.56109	0.957797	-0.67211	1	1	1	1	1	1	FALSE	FALSE	FALSE	FALSE	FALSE	TRUE
Bacteria	Firmicutes_A	Clostridia	Peptostreptococcales	Anaerovoracaceae	CAG-238	CAG-238 sp900542245	0.0287097	0.0200174	-0.00869224	0.132429	0.132207	0.159417	0.216793	0.15141	-0.0545252	1	1	1	1	1	1	FALSE	FALSE	FALSE	FALSE	FALSE	TRUE
Bacteria	Firmicutes_A	Clostridia	Peptostreptococcales	Anaerovoracaceae	CAG-238	CAG-238 sp900551415	0.0982024	0.260282	0.162079	0.154156	0.149228	0.179912	0.637034	1.74418	0.90088	1	1	1	1	1	1	FALSE	FALSE	FALSE	TRUE	TRUE	TRUE
Bacteria	Firmicutes_A	Clostridia	TANB77	CAG-508	CAG-245	CAG-245 sp000434195	-0.0907417	-0.0905104	0.000231332	0.407312	0.394921	0.387539	-0.222782	-0.229186	0.000596925	1	1	1	1	1	1	FALSE	FALSE	FALSE	TRUE	TRUE	TRUE
Bacteria	Firmicutes_A	Clostridia	TANB77	CAG-508	CAG-245	CAG-245 sp000435175	-0.0511651	-0.204862	-0.153697	0.191685	0.188174	0.226787	-0.266922	-1.08869	-0.677716	1	1	1	1	1	1	FALSE	FALSE	FALSE	TRUE	TRUE	TRUE
Bacteria	Firmicutes_A	Clostridia	TANB77	CAG-508	CAG-245	CAG-245 sp900552135	0.089769	-0.3175	-0.407269	0.27515	0.297298	0.342552	0.326254	-1.06795	-1.18893	1	1	1	1	1	1	FALSE	FALSE	FALSE	FALSE	FALSE	TRUE
Bacteria	Firmicutes_A	Clostridia	TANB77	CAG-508	CAG-269	CAG-269 sp000431335	0.295813	-0.0473899	-0.343203	0.263286	0.251561	0.295283	1.12354	-0.188383	-1.16229	1	1	1	1	1	1	FALSE	FALSE	FALSE	FALSE	TRUE	TRUE
Bacteria	Firmicutes_A	Clostridia	TANB77	CAG-508	CAG-269	CAG-269 sp000438255	-0.240028	-0.125115	0.114913	0.333585	0.317101	0.385148	-0.719541	-0.394558	0.298361	1	1	1	1	1	1	FALSE	FALSE	FALSE	FALSE	TRUE	TRUE
Bacteria	Firmicutes_A	Clostridia	TANB77	CAG-508	CAG-269	CAG-269 sp001916005	0.30734	0.0204414	-0.286898	0.20279	0.256053	0.281658	1.51556	0.0798327	-1.0186	1	1	1	1	1	1	FALSE	FALSE	FALSE	TRUE	FALSE	TRUE
Bacteria	Firmicutes_A	Clostridia	TANB77	CAG-508	CAG-269	CAG-269 sp001916065	-0.192191	-0.0638827	0.128309	0.245874	0.270221	0.31336	-0.781668	-0.236409	0.40946	1	1	1	1	1	1	FALSE	FALSE	FALSE	FALSE	FALSE	TRUE
Bacteria	Firmicutes_A	Clostridia	TANB77	CAG-508	CAG-269	CAG-269 sp900551615	-0.408084	0.0060286	0.414113	0.238069	0.229788	0.257846	-1.71414	0.0262355	1.60604	1	1	1	1	1	1	FALSE	FALSE	FALSE	TRUE	TRUE	TRUE
Bacteria	Firmicutes_A	Clostridia	TANB77	CAG-508	CAG-269	CAG-269 sp900556695	0.0243763	0.189905	0.165529	0.294052	0.353818	0.378376	0.0828978	0.536732	0.437472	1	1	1	1	1	1	FALSE	FALSE	FALSE	TRUE	FALSE	TRUE
Bacteria	Firmicutes_A	Clostridia	Oscillospirales	CAG-272	CAG-272	CAG-272 sp000433515	-0.0969391	0.138018	0.234957	0.182335	0.178119	0.20658	-0.531654	0.774867	1.13737	1	1	1	1	1	1	FALSE	FALSE	FALSE	TRUE	TRUE	TRUE
Bacteria	Firmicutes_A	Clostridia	TANB77	CAG-508	CAG-273	CAG-273 sp000435755	0.652616	0.398395	-0.254221	0.295236	0.307877	0.321849	2.21049	1.29401	-0.789876	1	1	1	1	1	1	FALSE	FALSE	FALSE	TRUE	TRUE	TRUE
Bacteria	Firmicutes_A	Clostridia	TANB77	CAG-508	CAG-273	CAG-273 sp003534295	0.107288	0.523695	0.416407	0.401565	0.412558	0.409721	0.267175	1.26938	1.01632	1	1	1	1	1	1	FALSE	FALSE	FALSE	TRUE	TRUE	TRUE
Bacteria	Bacteroidota	Bacteroidia	Bacteroidales	Muribaculaceae	CAG-279	CAG-279 sp000437795	0.133741	0.0652388	-0.068502	0.163069	0.163576	0.191424	0.820146	0.398828	-0.357856	1	1	1	1	1	1	FALSE	FALSE	FALSE	TRUE	TRUE	TRUE
Bacteria	Firmicutes	Bacilli	RF39	CAG-302	CAG-302	CAG-302 sp000431795	0.189291	0.0637419	-0.125549	0.313586	0.292555	0.299369	0.603632	0.21788	-0.419377	1	1	1	1	1	1	FALSE	FALSE	FALSE	TRUE	FALSE	TRUE
Bacteria	Firmicutes	Bacilli	RF39	CAG-302	CAG-302	CAG-302 sp001916775_1	-0.0305711	-0.0260969	0.00447414	0.25633	0.239306	0.265479	-0.119264	-0.109053	0.0168531	1	1	1	1	1	1	FALSE	FALSE	FALSE	TRUE	FALSE	FALSE
Bacteria	Firmicutes	Bacilli	RF39	CAG-302	CAG-302	CAG-302 sp001916775	-0.0305711	-0.0260969	0.00447414	0.25633	0.239306	0.265479	-0.119264	-0.109053	0.0168531	1	1	1	1	1	1	FALSE	FALSE	FALSE	TRUE	FALSE	FALSE
Bacteria	Firmicutes	Bacilli	RF39	CAG-302	CAG-302	CAG-302 sp900543825	0.0154451	0.352535	0.33709	0.365693	0.363936	0.2792	0.0422351	0.968673	1.20734	1	1	1	1	1	1	FALSE	FALSE	FALSE	FALSE	FALSE	TRUE
Bacteria	Firmicutes	Bacilli	RF39	CAG-302	CAG-302	CAG-302 sp900548425	-0.166017	0.0852429	0.25126	0.303371	0.31559	0.334041	-0.54724	0.270107	0.752181	1	1	1	1	1	1	FALSE	FALSE	FALSE	TRUE	TRUE	TRUE
Bacteria	Firmicutes	Bacilli	ML615J-28	CAG-313	CAG-313	CAG-313 sp003539625	-0.143487	0.223488	0.366976	0.254733	0.246287	0.271493	-0.563286	0.907431	1.35169	1	1	1	1	1	1	FALSE	FALSE	FALSE	TRUE	TRUE	TRUE
Bacteria	Firmicutes_A	Clostridia_A	Christensenellales	CAG-917	CAG-349	CAG-349 sp003539515	0.151978	0.181017	0.0290399	0.205796	0.206574	0.227803	0.738485	0.876284	0.127478	1	1	1	1	1	1	FALSE	FALSE	FALSE	TRUE	TRUE	TRUE
Bacteria	Firmicutes_A	Clostridia	Oscillospirales	Ruminococcaceae	CAG-353	CAG-353 sp900066885	0.103357	0.202983	0.0996256	0.174498	0.184578	0.201613	0.592311	1.09971	0.494143	1	1	1	1	1	1	FALSE	FALSE	FALSE	FALSE	TRUE	TRUE
Bacteria	Firmicutes_A	Clostridia	Oscillospirales	CAG-272	CAG-390	CAG-390 sp000437015	-0.132911	0.198518	0.331429	0.233866	0.241494	0.254903	-0.568322	0.822043	1.30022	1	1	1	1	1	1	FALSE	FALSE	FALSE	TRUE	TRUE	TRUE
Bacteria	Firmicutes_A	Clostridia	Monoglobales_A	UBA1381	CAG-41	CAG-41 sp900066215	-0.192027	0.189734	0.381761	0.189339	0.199323	0.221344	-1.0142	0.951891	1.72475	1	1	1	1	1	1	FALSE	FALSE	FALSE	TRUE	TRUE	TRUE
Bacteria	Firmicutes	Bacilli	RF39	CAG-611	CAG-417	CAG-417 sp000432835	0.0456059	-0.356079	-0.401685	0.331105	0.324111	0.370004	0.137739	-1.09863	-1.08562	1	1	1	1	1	1	FALSE	FALSE	FALSE	TRUE	TRUE	TRUE
Bacteria	Firmicutes	Bacilli	RF39	CAG-433	CAG-433	CAG-433 sp000433675	-0.0290962	0.117885	0.146981	0.18348	0.177903	0.211809	-0.15858	0.662637	0.693932	1	1	1	1	1	1	FALSE	FALSE	FALSE	TRUE	TRUE	TRUE
Bacteria	Firmicutes	Bacilli	RF39	CAG-433	CAG-433	CAG-433 sp900546245	-0.169064	0.0224754	0.191539	0.198785	0.197262	0.212896	-0.850488	0.113937	0.899686	1	1	1	1	1	1	FALSE	FALSE	FALSE	TRUE	TRUE	TRUE
Bacteria	Firmicutes_A	Clostridia	Oscillospirales	CAG-272	CAG-448	CAG-448 sp003150135	0.00686	0.103757	0.0968971	0.163274	0.164312	0.194363	0.0420153	0.631466	0.498537	1	1	1	1	1	1	FALSE	FALSE	FALSE	TRUE	TRUE	TRUE
Bacteria	Firmicutes	Bacilli	RFN20	CAG-449	CAG-449	CAG-449 sp900551385	0.104936	-0.00870909	-0.113645	0.201966	0.219311	0.24935	0.519574	-0.0397111	-0.455766	1	1	1	1	1	1	FALSE	FALSE	FALSE	TRUE	FALSE	TRUE
Bacteria	Firmicutes_A	Clostridia	Lachnospirales	Lachnospiraceae	CAG-45	CAG-45 sp900066395	0.0542086	0.531094	0.476885	0.220583	0.235486	0.264754	0.245751	2.25531	1.80124	1	1	1	1	1	1	FALSE	FALSE	FALSE	TRUE	FALSE	TRUE
Bacteria	Firmicutes	Bacilli	RF39	CAG-611	CAG-451	CAG-451 sp000438295	-0.366019	0.0755653	0.441584	0.266953	0.252353	0.31177	-1.3711	0.299443	1.41638	1	1	1	1	1	1	FALSE	FALSE	FALSE	FALSE	TRUE	TRUE
Bacteria	Firmicutes_A	Clostridia	TANB77	CAG-508	CAG-452	CAG-452 sp000434035	0.637523	0.487715	-0.149808	0.300484	0.294663	0.28265	2.12166	1.65517	-0.530011	1	1	1	1	1	1	FALSE	FALSE	FALSE	TRUE	TRUE	TRUE
Bacteria	Firmicutes	Bacilli	RF39	CAG-1000	CAG-460	CAG-460 sp000437315	0.126028	0.265481	0.139453	0.197173	0.198376	0.220546	0.639175	1.33827	0.632306	1	1	1	1	1	1	FALSE	FALSE	FALSE	TRUE	TRUE	TRUE
Bacteria	Firmicutes	Bacilli	RF39	CAG-1000	CAG-460	CAG-460 sp000437355	0.00166422	0.547418	0.545754	0.238538	0.229921	0.253827	0.00697675	2.3809	2.1501	1	1	1	1	1	1	FALSE	FALSE	FALSE	TRUE	TRUE	TRUE
Bacteria	Firmicutes	Bacilli	RF39	CAG-1000	CAG-460	CAG-460 sp000438075	-0.193743	-0.217004	-0.0232606	0.311693	0.30093	0.302776	-0.621583	-0.721111	-0.0768245	1	1	1	1	1	1	FALSE	FALSE	FALSE	TRUE	TRUE	TRUE
Bacteria	Firmicutes	Bacilli	RF39	CAG-1000	CAG-460	CAG-460 sp900544625	0.0842228	0.245294	0.161071	0.259299	0.279486	0.260152	0.32481	0.87766	0.619144	1	1	1	1	1	1	FALSE	FALSE	FALSE	FALSE	TRUE	TRUE
Bacteria	Firmicutes	Bacilli	RF39	CAG-1000	CAG-460	CAG-460 sp900551525	0.00641407	0.271023	0.264609	0.175598	0.167286	0.20355	0.036527	1.62012	1.29997	1	1	1	1	1	1	FALSE	FALSE	FALSE	TRUE	TRUE	FALSE
Bacteria	Firmicutes_A	Clostridia	TANB77	CAG-465	CAG-465	CAG-465 sp000433335	0.363173	-0.0066886	-0.369862	0.344359	0.383714	0.378249	1.05463	-0.0174312	-0.977825	1	1	1	1	1	1	FALSE	FALSE	FALSE	TRUE	TRUE	TRUE
Bacteria	Firmicutes_A	Clostridia	TANB77	CAG-465	CAG-465	CAG-465 sp000433755	-0.354709	-0.335949	0.0187605	0.321248	0.287892	0.341294	-1.10416	-1.16693	0.0549687	1	1	1	1	1	1	FALSE	FALSE	FALSE	FALSE	TRUE	FALSE
Bacteria	Firmicutes_A	Clostridia_A	Christensenellales	CAG-917	CAG-475	CAG-475 sp000434435	-0.229826	0.267407	0.497233	0.291527	0.285822	0.3058	-0.788353	0.935571	1.62601	1	1	1	1	1	1	FALSE	FALSE	FALSE	TRUE	TRUE	TRUE
Bacteria	Firmicutes_A	Clostridia_A	Christensenellales	CAG-917	CAG-475	CAG-475 sp900550915	-0.268025	0.180136	0.448161	0.254148	0.260332	0.280001	-1.0546	0.691947	1.60057	1	1	1	1	1	1	FALSE	FALSE	FALSE	TRUE	TRUE	TRUE
Bacteria	Cyanobacteria	Vampirovibrionia	Gastranaerophilales	Gastranaerophilaceae	CAG-484	CAG-484 sp900321895	-0.0657337	0.244172	0.309905	0.293371	0.290263	0.318875	-0.224064	0.84121	0.971871	1	1	1	1	1	1	FALSE	FALSE	FALSE	TRUE	TRUE	TRUE
Bacteria	Firmicutes_A	Clostridia	Oscillospirales	Acutalibacteraceae	CAG-488	CAG-488 sp000434055	-0.0895075	0.629624	0.719132	0.265662	0.266715	0.279539	-0.336922	2.36066	2.57256	1	1	1	1	1	1	FALSE	FALSE	FALSE	TRUE	TRUE	TRUE
Bacteria	Firmicutes_A	Clostridia	Oscillospirales	Acutalibacteraceae	CAG-488	CAG-488 sp000434915	0.078388	0.474579	0.396191	0.276707	0.269589	0.282508	0.283289	1.76038	1.40241	1	1	1	1	1	1	FALSE	FALSE	FALSE	TRUE	FALSE	TRUE
Bacteria	Firmicutes_A	Clostridia	Oscillospirales	Acutalibacteraceae	CAG-488	CAG-488 sp900539465	0.496843	0.728978	0.232135	0.32228	0.34088	0.363343	1.54165	2.13852	0.638887	1	1	1	1	1	1	FALSE	FALSE	FALSE	TRUE	TRUE	TRUE
Bacteria	Firmicutes_A	Clostridia	Oscillospirales	Acutalibacteraceae	CAG-488	CAG-488 sp900554995	-0.144161	0.816161	0.960321	0.338555	0.35259	0.376343	-0.425812	2.31476	2.55172	1	1	1	1	1	1	FALSE	FALSE	FALSE	TRUE	TRUE	TRUE
Bacteria	Firmicutes_A	Clostridia	TANB77	CAG-508	CAG-492	CAG-492 sp000434015	-0.334483	-0.632164	-0.297681	0.282746	0.289608	0.271462	-1.18298	-2.18283	-1.09659	1	1	1	1	1	1	FALSE	FALSE	FALSE	TRUE	TRUE	TRUE
Bacteria	Firmicutes_A	Clostridia	TANB77	CAG-508	CAG-492	CAG-492 sp000434335	-0.308349	0.0751662	0.383515	0.213599	0.20878	0.238243	-1.44359	0.360025	1.60976	1	1	1	1	1	1	FALSE	FALSE	FALSE	TRUE	TRUE	TRUE
Bacteria	Firmicutes_A	Clostridia	TANB77	CAG-508	CAG-492	CAG-492 sp000434335_2	-0.308349	0.0751662	0.383515	0.213599	0.20878	0.238243	-1.44359	0.360025	1.60976	1	1	1	1	1	1	FALSE	FALSE	FALSE	TRUE	TRUE	TRUE
Bacteria	Firmicutes_A	Clostridia	TANB77	CAG-508	CAG-492	CAG-492 sp000434335_1	-0.308349	0.0751662	0.383515	0.213599	0.20878	0.238243	-1.44359	0.360025	1.60976	1	1	1	1	1	1	FALSE	FALSE	FALSE	TRUE	TRUE	TRUE
Bacteria	Firmicutes_A	Clostridia	TANB77	CAG-508	CAG-492	CAG-492 sp900557045	1.45689	0.807296	-0.64959	0.596251	0.562537	0.421203	2.44341	1.4351	-1.54223	1	1	1	1	1	1	FALSE	FALSE	FALSE	TRUE	FALSE	TRUE
Bacteria	Firmicutes_A	Clostridia	Lachnospirales	Lachnospiraceae	CAG-510	CAG-510 sp000434615	0.385118	0.355724	-0.0293943	0.182554	0.179365	0.206297	2.10961	1.98324	-0.142486	1	1	1	1	1	1	FALSE	FALSE	FALSE	TRUE	TRUE	TRUE
Bacteria	Firmicutes	Bacilli	RF39	CAG-1000	CAG-533	CAG-533 sp000434495	-0.0849811	-0.151028	-0.0660471	0.240211	0.227759	0.254144	-0.353776	-0.663106	-0.25988	1	1	1	1	1	1	FALSE	FALSE	FALSE	TRUE	TRUE	TRUE
Bacteria	Firmicutes	Bacilli	RF39	CAG-1000	CAG-533	CAG-533 sp004563275	0.32664	0.479844	0.153204	0.39907	0.40582	0.333595	0.818502	1.18241	0.459251	1	1	1	1	1	1	FALSE	FALSE	FALSE	FALSE	TRUE	TRUE
Bacteria	Firmicutes	Bacilli	RF39	CAG-1000	CAG-533	CAG-533 sp900551105	0.268702	0.324803	0.0561001	0.364913	0.350098	0.369158	0.736347	0.927748	0.151968	1	1	1	1	1	1	FALSE	FALSE	FALSE	TRUE	TRUE	TRUE
Bacteria	Firmicutes	Bacilli	RF39	CAG-1000	CAG-533	CAG-533 sp900553855	0.00287166	0.193781	0.190909	0.290018	0.257971	0.321463	0.00990167	0.751172	0.593877	1	1	1	1	1	1	FALSE	FALSE	FALSE	FALSE	TRUE	TRUE
Bacteria	Firmicutes_A	Clostridia_A	Christensenellales	CAG-552	CAG-552	CAG-552 sp000435495	0.366988	0.29175	-0.0752381	0.228885	0.21707	0.229484	1.60337	1.34404	-0.327858	1	1	1	1	1	1	FALSE	FALSE	FALSE	TRUE	TRUE	TRUE
Bacteria	Firmicutes	Bacilli	RFN20	CAG-288	CAG-568	CAG-568 sp000434395	0.0746851	-0.0722767	-0.146962	0.272359	0.279567	0.307224	0.274216	-0.258531	-0.478353	1	1	1	1	1	1	FALSE	FALSE	FALSE	TRUE	TRUE	TRUE
Bacteria	Firmicutes	Bacilli	RF39	CAG-1000	CAG-582	CAG-582 sp000435515	-0.102292	0.0534571	0.15575	0.24462	0.243477	0.278401	-0.418169	0.219558	0.559443	1	1	1	1	1	1	FALSE	FALSE	FALSE	TRUE	TRUE	TRUE
Bacteria	Firmicutes_A	Clostridia	Lachnospirales	Lachnospiraceae	CAG-590	CAG-590 sp000431135	0.025093	-0.0192628	-0.0443559	0.210531	0.209092	0.241363	0.119189	-0.0921259	-0.183772	1	1	1	1	1	1	FALSE	FALSE	FALSE	TRUE	TRUE	TRUE
Bacteria	Firmicutes_A	Clostridia	Lachnospirales	Lachnospiraceae	CAG-590	CAG-590 sp900552885	-0.279768	-0.319962	-0.0401948	0.211733	0.220259	0.245089	-1.32132	-1.45267	-0.164	1	1	1	1	1	1	FALSE	FALSE	FALSE	TRUE	TRUE	TRUE
Bacteria	Firmicutes	Bacilli	RF39	CAG-433	CAG-594	CAG-594 sp000434835	-0.189694	-0.349052	-0.159358	0.198705	0.199285	0.225845	-0.95465	-1.75152	-0.705608	1	1	1	1	1	1	FALSE	FALSE	FALSE	TRUE	TRUE	TRUE
Bacteria	Firmicutes	Bacilli	RF39	CAG-433	CAG-594	CAG-594 sp900547225	0.096847	-0.108306	-0.205153	0.255805	0.227957	0.273831	0.378597	-0.475116	-0.749194	1	1	1	1	1	1	FALSE	FALSE	FALSE	TRUE	TRUE	FALSE
Bacteria	Firmicutes_A	Clostridia	Lachnospirales	Lachnospiraceae	CAG-603	CAG-603 sp900066105	-0.0799195	-0.161342	-0.0814221	0.233019	0.238189	0.274192	-0.342974	-0.677367	-0.296952	1	1	1	1	1	1	FALSE	FALSE	FALSE	TRUE	FALSE	TRUE
Bacteria	Firmicutes	Bacilli	RF39	CAG-1000	CAG-605	CAG-605 sp000433255	-0.592885	-0.384481	0.208403	0.208445	0.204157	0.253684	-2.84432	-1.88326	0.821507	0.00615041	0.0646404	0.414744	0.251576	1	1	FALSE	FALSE	FALSE	FALSE	FALSE	TRUE
Bacteria	Firmicutes	Bacilli	RF39	CAG-1000	CAG-605	CAG-605 sp000433475	-0.330417	-0.302916	0.0275007	0.200788	0.197426	0.237434	-1.6456	-1.53432	0.115825	1	1	1	1	1	1	FALSE	FALSE	FALSE	FALSE	FALSE	TRUE
Bacteria	Firmicutes	Bacilli	RF39	CAG-1000	CAG-605	CAG-605 sp900545005	-0.355242	-0.4188	-0.0635574	0.266639	0.235885	0.292002	-1.33229	-1.77544	-0.217661	1	1	1	1	1	1	FALSE	FALSE	FALSE	TRUE	TRUE	TRUE
Bacteria	Firmicutes	Bacilli	RF39	CAG-611	CAG-611	CAG-611 sp000434175	0.696136	0.885103	0.188967	0.239851	0.242689	0.264967	2.90237	3.64707	0.713173	0.00604883	0.000793667	0.479961	0.12371	0.032464	1	FALSE	TRUE	FALSE	TRUE	FALSE	TRUE
Bacteria	Firmicutes	Bacilli	RF39	CAG-611	CAG-611	CAG-611 sp900552235	0.409483	0.786601	0.377118	0.280112	0.286067	0.312994	1.46186	2.74971	1.20487	1	1	1	1	1	1	FALSE	FALSE	FALSE	TRUE	TRUE	TRUE
Bacteria	Firmicutes	Bacilli	RF39	CAG-1000	CAG-628	CAG-628 sp000438415	0.292328	0.673677	0.381349	0.281493	0.265051	0.312551	1.03849	2.54169	1.22012	1	1	1	1	1	1	FALSE	FALSE	FALSE	TRUE	TRUE	TRUE
Bacteria	Firmicutes	Bacilli	RF39	CAG-1000	CAG-628	CAG-628 sp003524085	0.143826	0.778142	0.634316	0.320967	0.357127	0.362233	0.448103	2.1789	1.75113	1	1	1	1	1	1	FALSE	FALSE	FALSE	TRUE	TRUE	TRUE
Bacteria	Firmicutes_A	Clostridia	Lachnospirales	Lachnospiraceae	CAG-632	CAG-632 sp000431515	-0.325776	-0.210667	0.115109	0.253456	0.238597	0.275412	-1.28534	-0.882941	0.417952	1	1	1	1	1	1	FALSE	FALSE	FALSE	TRUE	TRUE	TRUE
Bacteria	Firmicutes_A	Clostridia	Lachnospirales	Lachnospiraceae	CAG-632	CAG-632 sp900539185	0.118465	-0.0677544	-0.186219	0.27639	0.258887	0.312758	0.428614	-0.261714	-0.59541	1	1	1	1	1	1	FALSE	FALSE	FALSE	FALSE	TRUE	TRUE
Bacteria	Firmicutes	Bacilli	RF39	CAG-611	CAG-710	CAG-710 sp000432595	0.117301	0.253938	0.136637	0.232863	0.234368	0.239222	0.503734	1.0835	0.571174	1	1	1	1	1	1	FALSE	FALSE	FALSE	FALSE	FALSE	TRUE
Bacteria	Firmicutes_A	Clostridia	Lachnospirales	Lachnospiraceae	CAG-791	CAG-791 sp000431495	-0.120233	-0.370947	-0.250714	0.18812	0.189861	0.213727	-0.639127	-1.95378	-1.17306	1	1	1	1	1	1	FALSE	FALSE	FALSE	TRUE	TRUE	TRUE
Bacteria	Firmicutes_A	Clostridia	TANB77	CAG-508	CAG-793	CAG-793 sp000433915	-0.453584	-0.122021	0.331563	0.272574	0.2697	0.317899	-1.66407	-0.45243	1.04298	1	1	1	1	1	1	FALSE	FALSE	FALSE	FALSE	FALSE	TRUE
Bacteria	Firmicutes_A	Clostridia	Lachnospirales	Lachnospiraceae	CAG-81	CAG-81 sp900556965	-0.0261444	-0.0316402	-0.00549578	0.154329	0.146424	0.176265	-0.169407	-0.216086	-0.031179	1	1	1	1	1	1	FALSE	FALSE	FALSE	TRUE	TRUE	TRUE
Bacteria	Firmicutes_A	Clostridia	Oscillospirales	Oscillospiraceae	CAG-83	CAG-83 sp000431575	0.0109149	0.00172863	-0.0091863	0.137048	0.143325	0.170486	0.0796432	0.0120609	-0.0538831	1	1	1	1	1	1	FALSE	FALSE	FALSE	FALSE	TRUE	FALSE
Bacteria	Firmicutes_A	Clostridia	Oscillospirales	Oscillospiraceae	CAG-83	CAG-83 sp000435555	0.106267	-0.00239455	-0.108662	0.151026	0.152021	0.181002	0.703638	-0.0157514	-0.600335	1	1	1	1	1	1	FALSE	FALSE	FALSE	TRUE	TRUE	TRUE
Bacteria	Firmicutes_A	Clostridia	Oscillospirales	Oscillospiraceae	CAG-83	CAG-83 sp000435975	0.0569453	0.143681	0.0867358	0.149312	0.150621	0.179382	0.381384	0.953924	0.483525	1	1	1	1	1	1	FALSE	FALSE	FALSE	TRUE	TRUE	TRUE
Bacteria	Firmicutes_A	Clostridia	Oscillospirales	Oscillospiraceae	CAG-83	CAG-83 sp001916855	-0.139692	0.0716995	0.211392	0.184979	0.186246	0.208517	-0.75518	0.384973	1.01379	1	1	1	1	1	1	FALSE	FALSE	FALSE	TRUE	TRUE	TRUE
Bacteria	Firmicutes_A	Clostridia	Oscillospirales	Oscillospiraceae	CAG-83	CAG-83 sp003487665	0.338617	0.547073	0.208456	0.159277	0.160975	0.188898	2.12597	3.3985	1.10353	0.0343818	0.000777121	0.270744	0.703175	0.0317872	1	FALSE	TRUE	FALSE	TRUE	FALSE	TRUE
Bacteria	Firmicutes_A	Clostridia	Oscillospirales	Oscillospiraceae	CAG-83	CAG-83 sp003539495	0.000307307	0.101964	0.101656	0.153654	0.153145	0.182022	0.00199999	0.665796	0.558483	1	1	1	1	1	1	FALSE	FALSE	FALSE	TRUE	TRUE	TRUE
Bacteria	Firmicutes_A	Clostridia	Oscillospirales	Oscillospiraceae	CAG-83	CAG-83 sp900313295	-0.054684	-0.095108	-0.040424	0.208582	0.212894	0.226115	-0.262171	-0.446738	-0.178776	1	1	1	1	1	1	FALSE	FALSE	FALSE	FALSE	TRUE	TRUE
Bacteria	Firmicutes_A	Clostridia	Oscillospirales	Oscillospiraceae	CAG-83	CAG-83 sp900545495	-0.017936	0.0641804	0.0821165	0.1805	0.179638	0.206974	-0.0993686	0.357276	0.396748	1	1	1	1	1	1	FALSE	FALSE	FALSE	TRUE	TRUE	TRUE
Bacteria	Firmicutes_A	Clostridia	Oscillospirales	Oscillospiraceae	CAG-83	CAG-83 sp900545495_1	-0.017936	0.0641804	0.0821165	0.1805	0.179638	0.206974	-0.0993686	0.357276	0.396748	1	1	1	1	1	1	FALSE	FALSE	FALSE	TRUE	TRUE	TRUE
Bacteria	Firmicutes_A	Clostridia	Oscillospirales	Oscillospiraceae	CAG-83	CAG-83 sp900545585	-0.179482	-0.046043	0.133439	0.162191	0.167208	0.191446	-1.10661	-0.275364	0.697002	1	1	1	1	1	1	FALSE	FALSE	FALSE	TRUE	TRUE	TRUE
Bacteria	Firmicutes_A	Clostridia	Oscillospirales	Oscillospiraceae	CAG-83	CAG-83 sp900547745	0.306688	0.323774	0.017086	0.209027	0.209262	0.223352	1.46722	1.54722	0.0764981	1	1	1	1	1	1	FALSE	FALSE	FALSE	TRUE	FALSE	TRUE
Bacteria	Firmicutes_A	Clostridia	Oscillospirales	Oscillospiraceae	CAG-83	CAG-83 sp900548615	0.07604	0.0820551	0.00601508	0.145183	0.145246	0.17367	0.523754	0.564939	0.034635	1	1	1	1	1	1	FALSE	FALSE	FALSE	TRUE	FALSE	TRUE
Bacteria	Firmicutes_A	Clostridia	Oscillospirales	Oscillospiraceae	CAG-83	CAG-83 sp900549395	0.227135	0.0928348	-0.1343	0.14253	0.143256	0.173392	1.59359	0.648035	-0.774542	1	1	1	1	1	1	FALSE	FALSE	FALSE	TRUE	TRUE	TRUE
Bacteria	Firmicutes_A	Clostridia	Oscillospirales	Oscillospiraceae	CAG-83	CAG-83 sp900550585	-0.0679413	-0.153262	-0.0853205	0.198996	0.209172	0.233225	-0.341421	-0.732707	-0.365829	1	1	1	1	1	1	FALSE	FALSE	FALSE	TRUE	TRUE	TRUE
Bacteria	Firmicutes_A	Clostridia	Oscillospirales	Oscillospiraceae	CAG-83	CAG-83 sp900550615	0.523881	0.397294	-0.126587	0.190527	0.193391	0.202204	2.74964	2.05436	-0.626034	1	1	1	1	1	1	FALSE	FALSE	FALSE	FALSE	FALSE	TRUE
Bacteria	Firmicutes_A	Clostridia	Oscillospirales	Oscillospiraceae	CAG-83	CAG-83 sp900551355	0.233637	0.0171106	-0.216526	0.183346	0.185353	0.210009	1.2743	0.0923136	-1.03103	1	1	1	1	1	1	FALSE	FALSE	FALSE	TRUE	TRUE	TRUE
Bacteria	Firmicutes_A	Clostridia	Oscillospirales	Oscillospiraceae	CAG-83	CAG-83 sp900551995	-0.14719	0.351848	0.499038	0.237988	0.241364	0.258776	-0.618477	1.45775	1.92845	1	1	1	1	1	1	FALSE	FALSE	FALSE	TRUE	TRUE	TRUE
Bacteria	Firmicutes_A	Clostridia	Oscillospirales	Oscillospiraceae	CAG-83	CAG-83 sp900552475	0.0663606	-0.0237015	-0.0900622	0.132129	0.13413	0.165894	0.502243	-0.176706	-0.54289	1	1	1	1	1	1	FALSE	FALSE	FALSE	TRUE	TRUE	TRUE
Bacteria	Firmicutes_A	Clostridia	Oscillospirales	Oscillospiraceae	CAG-83	CAG-83 sp900552725	-0.0193371	0.181018	0.200355	0.168316	0.166609	0.196972	-0.114886	1.08648	1.01718	1	1	1	1	1	1	FALSE	FALSE	FALSE	TRUE	TRUE	TRUE
Bacteria	Firmicutes_A	Clostridia	Oscillospirales	Oscillospiraceae	CAG-83	CAG-83 sp900554275	-0.0922067	-0.0387853	0.0534214	0.139825	0.141776	0.17131	-0.659443	-0.273568	0.31184	1	1	1	1	1	1	FALSE	FALSE	FALSE	TRUE	TRUE	TRUE
Bacteria	Firmicutes_A	Clostridia	Oscillospirales	Oscillospiraceae	CAG-83	CAG-83 sp900555735	0.0944891	0.0697227	-0.0247665	0.175396	0.16754	0.202693	0.538719	0.416156	-0.122187	1	1	1	1	1	1	FALSE	FALSE	FALSE	FALSE	TRUE	FALSE
Bacteria	Firmicutes_A	Clostridia	Oscillospirales	Oscillospiraceae	CAG-83	CAG-83 sp900556015	-0.26638	0.0875346	0.353914	0.204821	0.202174	0.228199	-1.30055	0.432967	1.5509	1	1	1	1	1	1	FALSE	FALSE	FALSE	TRUE	TRUE	TRUE
Bacteria	Firmicutes_A	Clostridia	Oscillospirales	CAG-272	CAG-841	CAG-841 sp000437375	0.15733	0.341736	0.184407	0.3893	0.387171	0.393045	0.404134	0.882649	0.469175	1	1	1	1	1	1	FALSE	FALSE	FALSE	TRUE	TRUE	TRUE
Bacteria	Bacteroidota	Bacteroidia	Bacteroidales	Muribaculaceae	CAG-873	CAG-873 sp001701165	0.54771	0.550496	0.00278647	0.507836	0.483451	0.520042	1.07852	1.13868	0.00535817	1	1	1	1	1	1	FALSE	FALSE	FALSE	TRUE	TRUE	TRUE
Bacteria	Firmicutes	Bacilli	RF39	CAG-611	CAG-877	CAG-877 sp000433455	0.631835	0.0826129	-0.549222	0.334661	0.295656	0.329761	1.88798	0.279423	-1.66552	1	1	1	1	1	1	FALSE	FALSE	FALSE	TRUE	TRUE	TRUE
Bacteria	Firmicutes_A	Clostridia	Lachnospirales	Lachnospiraceae	CAG-882	CAG-882 sp000435595	-0.302704	-0.0309223	0.271781	0.193377	0.198459	0.235213	-1.56536	-0.155812	1.15547	1	1	1	1	1	1	FALSE	FALSE	FALSE	FALSE	FALSE	TRUE
Bacteria	Firmicutes_A	Clostridia	Lachnospirales	Lachnospiraceae	CAG-882	CAG-882 sp003486385	-0.0279371	-0.275927	-0.24799	0.190653	0.162073	0.23457	-0.146534	-1.70249	-1.05721	1	1	1	1	1	1	FALSE	FALSE	FALSE	FALSE	FALSE	TRUE
Bacteria	Firmicutes	Bacilli	RF39	CAG-822	CAG-884	CAG-884 sp000433875	0.544966	0.232063	-0.312903	0.319794	0.339254	0.368823	1.70412	0.68404	-0.848382	1	1	1	1	1	1	FALSE	FALSE	FALSE	TRUE	TRUE	TRUE
Bacteria	Firmicutes	Bacilli	RF39	CAG-302	CAG-914	CAG-914 sp000437895	-0.397497	0.0608674	0.458364	0.463427	0.452211	0.477756	-0.857733	0.134599	0.959411	1	1	1	1	1	1	FALSE	FALSE	FALSE	TRUE	TRUE	TRUE
Bacteria	Firmicutes_A	Clostridia	Lachnospirales	Lachnospiraceae	CAG-95	CAG-95 sp000436115	0.483414	0.13799	-0.345424	0.252348	0.243096	0.266232	1.91567	0.567635	-1.29745	1	1	1	1	1	1	FALSE	FALSE	FALSE	TRUE	TRUE	TRUE
Bacteria	Firmicutes_A	Clostridia	Lachnospirales	Lachnospiraceae	CAG-95	CAG-95 sp000438155	0.426217	0.250675	-0.175542	0.156856	0.158003	0.184642	2.71725	1.58652	-0.950717	0.00704987	0.113915	0.34268	0.288367	1	1	FALSE	FALSE	FALSE	FALSE	FALSE	TRUE
Bacteria	Firmicutes_A	Clostridia	Lachnospirales	Lachnospiraceae	CAG-95	CAG-95 sp900553305	0.491906	0.00969288	-0.482213	0.250253	0.238137	0.257243	1.96563	0.0407029	-1.87454	1	1	1	1	1	1	FALSE	FALSE	FALSE	TRUE	TRUE	TRUE
Bacteria	Firmicutes_A	Clostridia	Oscillospirales	Acutalibacteraceae	CAG-964	CAG-964 sp000435335	-0.145732	-0.0218507	0.123881	0.352312	0.315961	0.398012	-0.413645	-0.0691564	0.31125	1	1	1	1	1	1	FALSE	FALSE	FALSE	FALSE	TRUE	TRUE
Bacteria	Campylobacterota	Campylobacteria	Campylobacterales	Campylobacteraceae	Campylobacter_D	Campylobacter_D sp900539255	0.0947274	-0.145977	-0.240705	0.301088	0.303383	0.324434	0.314617	-0.481165	-0.741922	1	1	1	1	1	1	FALSE	FALSE	FALSE	TRUE	TRUE	TRUE
Bacteria	Firmicutes	Bacilli	Erysipelotrichales	Erysipelatoclostridiaceae	Catenibacterium	Catenibacterium sp900540685	-0.306009	-0.276363	0.0296465	0.210984	0.203346	0.238833	-1.45039	-1.35908	0.124131	1	1	1	1	1	1	FALSE	FALSE	FALSE	TRUE	TRUE	TRUE
Bacteria	Firmicutes_A	Clostridia	Clostridiales	Clostridiaceae	Clostridium	Clostridium sp900540255	0.359586	0.121811	-0.237775	0.261502	0.24347	0.295769	1.37508	0.500311	-0.803921	1	1	1	1	1	1	FALSE	FALSE	FALSE	TRUE	TRUE	TRUE
Bacteria	Firmicutes_A	Clostridia	Lachnospirales	Lachnospiraceae	Clostridium_Q	Clostridium_Q sp003024715	0.0856572	0.0243565	-0.0613006	0.112088	0.114279	0.148181	0.764195	0.213132	-0.413687	1	1	1	1	1	1	FALSE	FALSE	FALSE	TRUE	TRUE	TRUE
Bacteria	Firmicutes_A	Clostridia	Lachnospirales	Lachnospiraceae	COE1	COE1 sp001916965	-0.374793	-0.202437	0.172356	0.184904	0.182289	0.220091	-2.02696	-1.11053	0.783111	1	1	1	1	1	1	FALSE	FALSE	FALSE	FALSE	FALSE	TRUE
Bacteria	Proteobacteria	Gammaproteobacteria	Burkholderiales	Burkholderiaceae	Comamonas	Comamonas kerstersii	-0.532204	-0.675925	-0.143722	0.370048	0.367617	0.362119	-1.4382	-1.83867	-0.396891	1	1	1	1	1	1	FALSE	FALSE	FALSE	TRUE	TRUE	TRUE
Bacteria	Firmicutes_A	Clostridia	Lachnospirales	Lachnospiraceae	Coprococcus	Coprococcus eutactus_A	0.223764	-0.135702	-0.359465	0.24204	0.232938	0.249352	0.924491	-0.582565	-1.4416	1	1	1	1	1	1	FALSE	FALSE	FALSE	TRUE	TRUE	TRUE
Bacteria	Firmicutes_A	Clostridia	Lachnospirales	Lachnospiraceae	Coprococcus	Coprococcus sp000154245	0.271744	0.420392	0.148647	0.192937	0.187888	0.217481	1.40846	2.23746	0.683496	1	1	1	1	1	1	FALSE	FALSE	FALSE	TRUE	TRUE	TRUE
Bacteria	Firmicutes_A	Clostridia	Lachnospirales	Lachnospiraceae	Coprococcus	Coprococcus sp000433075	-0.0545186	0.151718	0.206237	0.169625	0.180059	0.200547	-0.321406	0.842601	1.02837	1	1	1	1	1	1	FALSE	FALSE	FALSE	TRUE	TRUE	TRUE
Bacteria	Firmicutes_A	Clostridia	Lachnospirales	Lachnospiraceae	Coprococcus	Coprococcus sp900066115	-0.0884904	-0.0607854	0.027705	0.205661	0.225828	0.257873	-0.430273	-0.269167	0.107437	1	1	1	1	1	1	FALSE	FALSE	FALSE	TRUE	TRUE	TRUE
Bacteria	Firmicutes_A	Clostridia	Lachnospirales	Lachnospiraceae	Coprococcus	Coprococcus sp900548215	-0.0811752	0.0117257	0.0929008	0.256909	0.268231	0.304523	-0.315969	0.0437148	0.30507	1	1	1	1	1	1	FALSE	FALSE	FALSE	TRUE	TRUE	TRUE
Bacteria	Desulfobacterota	Desulfovibrionia	Desulfovibrionales	Desulfovibrionaceae	Desulfovibrio	Desulfovibrio piger	-0.290358	-0.378796	-0.088438	0.150498	0.146696	0.179772	-1.92932	-2.58219	-0.491946	0.0553026	0.0106684	0.623371	1	0.436379	1	FALSE	FALSE	FALSE	TRUE	TRUE	TRUE
Bacteria	Desulfobacterota	Desulfovibrionia	Desulfovibrionales	Desulfovibrionaceae	Desulfovibrio	Desulfovibrio sp900319575	-0.709112	-0.031807	0.677305	0.315623	0.341731	0.347536	-2.2467	-0.0930762	1.94888	1	1	1	1	1	1	FALSE	FALSE	FALSE	TRUE	TRUE	TRUE
Bacteria	Firmicutes_C	Negativicutes	Veillonellales	Dialisteraceae	Dialister	Dialister sp000434475	0.158403	-0.0301885	-0.188591	0.173023	0.174745	0.201143	0.915503	-0.172758	-0.937597	1	1	1	1	1	1	FALSE	FALSE	FALSE	TRUE	TRUE	TRUE
Bacteria	Firmicutes_C	Negativicutes	Veillonellales	Dialisteraceae	Dialister	Dialister sp900543165	0.230814	0.124665	-0.106149	0.130042	0.131333	0.1625	1.77492	0.949227	-0.653223	1	1	1	1	1	1	FALSE	FALSE	FALSE	TRUE	TRUE	TRUE
Bacteria	Firmicutes_C	Negativicutes	Veillonellales	Dialisteraceae	Dialister	Dialister sp900543455	0.25243	0.206562	-0.0458672	0.142701	0.144131	0.173215	1.76894	1.43316	-0.264799	1	1	1	1	1	1	FALSE	FALSE	FALSE	TRUE	TRUE	TRUE
Bacteria	Firmicutes_A	Clostridia	Lachnospirales	Lachnospiraceae	Dorea	Dorea formicigenerans	-0.0331322	-0.14441	-0.111278	0.123185	0.138026	0.164553	-0.268962	-1.04625	-0.676243	1	1	1	1	1	1	FALSE	FALSE	FALSE	FALSE	TRUE	FALSE
Bacteria	Firmicutes_A	Clostridia	Lachnospirales	Lachnospiraceae	Dorea	Dorea longicatena	0.0851908	0.0126812	-0.0725096	0.12608	0.130154	0.16436	0.675691	0.0974323	-0.441164	1	1	1	1	1	1	FALSE	FALSE	FALSE	TRUE	TRUE	TRUE
Bacteria	Firmicutes_A	Clostridia	Lachnospirales	Lachnospiraceae	Dorea	Dorea longicatena_B	0.0148092	-0.181613	-0.196422	0.135874	0.159603	0.187248	0.108993	-1.13791	-1.04899	1	1	1	1	1	1	FALSE	FALSE	FALSE	TRUE	FALSE	FALSE
Bacteria	Firmicutes_A	Clostridia	Oscillospirales	Acutalibacteraceae	DTU089_A	DTU089_A sp002440045	0.0332686	0.155167	0.121898	0.387359	0.396014	0.365826	0.0858857	0.391821	0.333213	1	1	1	1	1	1	FALSE	FALSE	FALSE	TRUE	TRUE	TRUE
Bacteria	Proteobacteria	Gammaproteobacteria	Burkholderiales	Burkholderiaceae	Duodenibacillus	Duodenibacillus massiliensis	-0.15598	-0.212854	-0.0568738	0.201768	0.198645	0.229954	-0.773065	-1.07153	-0.247326	1	1	1	1	1	1	FALSE	FALSE	FALSE	TRUE	TRUE	TRUE
Bacteria	Proteobacteria	Gammaproteobacteria	Burkholderiales	Burkholderiaceae	Duodenibacillus	Duodenibacillus sp900544255	-0.133346	-0.218203	-0.0848576	0.175761	0.172801	0.207324	-0.758678	-1.26274	-0.409299	1	1	1	1	1	1	FALSE	FALSE	FALSE	TRUE	TRUE	TRUE
Bacteria	Proteobacteria	Gammaproteobacteria	Burkholderiales	Burkholderiaceae	Duodenibacillus	Duodenibacillus sp900544335	0.168232	0.171328	0.00309588	0.266032	0.246852	0.29457	0.632376	0.694049	0.0105098	1	1	1	1	1	1	FALSE	FALSE	FALSE	TRUE	TRUE	TRUE
Bacteria	Firmicutes_A	Clostridia	Lachnospirales	Lachnospiraceae	Eisenbergiella	Eisenbergiella sp900066775	-0.074237	-0.176121	-0.101884	0.129239	0.139795	0.173847	-0.574418	-1.25985	-0.586058	1	1	1	1	1	1	FALSE	FALSE	FALSE	FALSE	FALSE	FALSE
Bacteria	Proteobacteria	Gammaproteobacteria	Enterobacterales	Enterobacteriaceae	Enterobacter	Enterobacter roggenkampii	-0.389673	-0.281726	0.107947	0.277701	0.305997	0.308752	-1.40321	-0.920683	0.349622	1	1	1	1	1	1	FALSE	FALSE	FALSE	TRUE	TRUE	TRUE
Bacteria	Firmicutes_A	Clostridia	Oscillospirales	Oscillospiraceae	ER4	ER4 sp000765235	0.401894	0.346338	-0.0555556	0.132326	0.133861	0.165525	3.03716	2.58729	-0.335632	0.00261005	0.0101687	0.737396	0.106761	0.207969	1	FALSE	FALSE	FALSE	TRUE	TRUE	TRUE
Bacteria	Firmicutes_A	Clostridia	Oscillospirales	Oscillospiraceae	ER4	ER4 sp003522105	0.146363	0.367236	0.220872	0.143728	0.143179	0.171677	1.01834	2.56486	1.28656	0.309775	0.0110786	0.199769	1	0.453159	1	FALSE	FALSE	FALSE	TRUE	FALSE	TRUE
Bacteria	Firmicutes_A	Clostridia	Oscillospirales	Oscillospiraceae	ER4	ER4 sp900317525	0.238749	0.26756	0.0288107	0.155351	0.156334	0.185802	1.53683	1.71146	0.155061	1	1	1	1	1	1	FALSE	FALSE	FALSE	TRUE	TRUE	TRUE
Bacteria	Firmicutes_A	Clostridia	Oscillospirales	Oscillospiraceae	ER4	ER4 sp900546295	0.199012	0.416739	0.217727	0.212535	0.203517	0.229592	0.936374	2.04768	0.94832	1	1	1	1	1	1	FALSE	FALSE	FALSE	TRUE	TRUE	TRUE
Bacteria	Firmicutes_A	Clostridia	Oscillospirales	Oscillospiraceae	ER4	ER4 sp900550165	0.295163	0.338322	0.0431596	0.160234	0.163896	0.187875	1.84207	2.06425	0.229724	1	1	1	1	1	1	FALSE	FALSE	FALSE	TRUE	TRUE	TRUE
Bacteria	Firmicutes_A	Clostridia	Oscillospirales	Oscillospiraceae	ER4	ER4 sp900552015	0.21675	0.107243	-0.109507	0.125075	0.126346	0.158422	1.73296	0.848805	-0.691238	1	1	1	1	1	1	FALSE	FALSE	FALSE	TRUE	TRUE	TRUE
Bacteria	Firmicutes_A	Clostridia	Oscillospirales	Oscillospiraceae	ER4	ER4 sp900556145	0.369281	0.0503406	-0.31894	0.242535	0.272649	0.30706	1.52259	0.184635	-1.03869	1	1	1	1	1	1	FALSE	FALSE	FALSE	TRUE	TRUE	TRUE
Bacteria	Firmicutes	Bacilli	Erysipelotrichales	Erysipelatoclostridiaceae	Erysipelatoclostridium	Erysipelatoclostridium sp003024675	0.0864904	-0.0696538	-0.156144	0.164148	0.19554	0.230183	0.526905	-0.356212	-0.678348	1	1	1	1	1	1	FALSE	FALSE	FALSE	TRUE	FALSE	TRUE
Bacteria	Proteobacteria	Gammaproteobacteria	Enterobacterales	Enterobacteriaceae	Escherichia	Escherichia coli	0.381197	0.279884	-0.101313	0.195627	0.200014	0.220125	1.94859	1.39932	-0.460254	1	1	1	1	1	1	FALSE	FALSE	FALSE	FALSE	TRUE	TRUE
Bacteria	Firmicutes_A	Clostridia	Lachnospirales	Lachnospiraceae	Eubacterium_F	Eubacterium_F sp000433735	-0.340632	-0.0523926	0.288239	0.182158	0.180423	0.209371	-1.86998	-0.290388	1.37669	1	1	1	1	1	1	FALSE	FALSE	FALSE	TRUE	TRUE	TRUE
Bacteria	Firmicutes_A	Clostridia	Lachnospirales	Lachnospiraceae	Eubacterium_F	Eubacterium_F sp003491505	-0.0533423	0.020353	0.0736953	0.137926	0.144968	0.177856	-0.386747	0.140397	0.414353	1	1	1	1	1	1	FALSE	FALSE	FALSE	TRUE	FALSE	TRUE
Bacteria	Firmicutes_A	Clostridia	Lachnospirales	Lachnospiraceae	Eubacterium_F	Eubacterium_F sp900539115	-0.0473522	0.0759899	0.123342	0.192141	0.185768	0.215628	-0.246445	0.409058	0.572013	1	1	1	1	1	1	FALSE	FALSE	FALSE	TRUE	TRUE	TRUE
Bacteria	Firmicutes_A	Clostridia	Oscillospirales	Acutalibacteraceae	Eubacterium_R	Eubacterium_R sp000433975	-0.538254	-0.245715	0.292539	0.381638	0.344305	0.400317	-1.41038	-0.713655	0.730768	1	1	1	1	1	1	FALSE	FALSE	FALSE	FALSE	TRUE	TRUE
Bacteria	Firmicutes_A	Clostridia	Oscillospirales	Acutalibacteraceae	Eubacterium_R	Eubacterium_R sp000434995	-0.253961	-0.136342	0.117618	0.231923	0.234867	0.267881	-1.09502	-0.580508	0.439069	1	1	1	1	1	1	FALSE	FALSE	FALSE	TRUE	FALSE	TRUE
Bacteria	Firmicutes_A	Clostridia	Oscillospirales	Acutalibacteraceae	Eubacterium_R	Eubacterium_R sp000436835	0.422475	0.538389	0.115914	0.192956	0.191148	0.212903	2.18949	2.81661	0.544445	0.0299465	0.00546257	0.586861	0.612463	0.22344	1	FALSE	FALSE	FALSE	TRUE	FALSE	TRUE
Bacteria	Firmicutes_A	Clostridia	Oscillospirales	Acutalibacteraceae	Eubacterium_R	Eubacterium_R sp003526845	-0.0390296	-0.141685	-0.102655	0.225854	0.22023	0.252804	-0.172809	-0.643348	-0.406067	1	1	1	1	1	1	FALSE	FALSE	FALSE	TRUE	TRUE	TRUE
Bacteria	Firmicutes_A	Clostridia	Oscillospirales	Acutalibacteraceae	Eubacterium_R	Eubacterium_R sp900539325	0.274273	0.27519	0.000916568	0.207114	0.203014	0.234445	1.32426	1.35552	0.00390951	1	1	1	1	1	1	FALSE	FALSE	FALSE	TRUE	TRUE	TRUE
Bacteria	Firmicutes_A	Clostridia	Oscillospirales	Acutalibacteraceae	Eubacterium_R	Eubacterium_R sp900542875	-0.148138	0.211129	0.359268	0.223946	0.227145	0.249839	-0.661492	0.92949	1.438	1	1	1	1	1	1	FALSE	FALSE	FALSE	TRUE	TRUE	TRUE
Bacteria	Firmicutes_A	Clostridia	Oscillospirales	Acutalibacteraceae	Eubacterium_R	Eubacterium_R sp900548085	-0.288725	-0.0728293	0.215896	0.223895	0.233191	0.263202	-1.28956	-0.312315	0.820268	1	1	1	1	1	1	FALSE	FALSE	FALSE	TRUE	TRUE	TRUE
Bacteria	Firmicutes_A	Clostridia	Oscillospirales	Oscillospiraceae	Evtepia	Evtepia sp004556345	0.0138536	0.0379192	0.0240656	0.112359	0.113307	0.148071	0.123298	0.334658	0.162528	1	1	1	1	1	1	FALSE	FALSE	FALSE	TRUE	TRUE	TRUE
Bacteria	Firmicutes_A	Clostridia	Oscillospirales	Oscillospiraceae	F23-B02	F23-B02 sp001916715	0.503554	0.731909	0.228356	0.258715	0.260405	0.279635	1.94636	2.81066	0.816619	1	1	1	1	1	1	FALSE	FALSE	FALSE	TRUE	TRUE	TRUE
Bacteria	Firmicutes_A	Clostridia	Oscillospirales	Oscillospiraceae	F23-B02	F23-B02 sp002472405	0.0607747	0.105241	0.0444664	0.220121	0.215573	0.233544	0.276097	0.488192	0.190398	1	1	1	1	1	1	FALSE	FALSE	FALSE	TRUE	TRUE	TRUE
Bacteria	Firmicutes_A	Clostridia	Oscillospirales	Oscillospiraceae	F23-B02	F23-B02 sp003533405	0.00805277	0.184522	0.17647	0.294419	0.280385	0.29555	0.0273514	0.658105	0.597088	1	1	1	1	1	1	FALSE	FALSE	FALSE	TRUE	TRUE	TRUE
Bacteria	Firmicutes_A	Clostridia	Oscillospirales	Oscillospiraceae	F23-B02	F23-B02 sp900545805	0.227692	0.415551	0.187859	0.25458	0.255191	0.258102	0.894386	1.62839	0.727849	1	1	1	1	1	1	FALSE	FALSE	FALSE	FALSE	FALSE	TRUE
Bacteria	Firmicutes_A	Clostridia	Oscillospirales	Oscillospiraceae	F23-B02	F23-B02 sp900556535	0.147306	0.25655	0.109244	0.253405	0.261122	0.263816	0.581306	0.982492	0.414091	1	1	1	1	1	1	FALSE	FALSE	FALSE	TRUE	TRUE	TRUE
Bacteria	Firmicutes_A	Clostridia	Oscillospirales	Ruminococcaceae	Faecalibacterium	Faecalibacterium prausnitzii	-0.338154	-0.261959	0.0761942	0.121498	0.122204	0.156446	-2.78319	-2.14362	0.487031	0.00581582	0.0330951	0.626686	0.237889	0.676859	1	FALSE	FALSE	FALSE	FALSE	TRUE	TRUE
Bacteria	Firmicutes_A	Clostridia	Oscillospirales	Ruminococcaceae	Faecalibacterium	Faecalibacterium prausnitzii_A	-0.254501	-0.225334	0.0291673	0.132584	0.133329	0.166392	-1.91954	-1.69005	0.175292	1	1	1	1	1	1	FALSE	FALSE	FALSE	TRUE	TRUE	TRUE
Bacteria	Firmicutes_A	Clostridia	Oscillospirales	Ruminococcaceae	Faecalibacterium	Faecalibacterium prausnitzii_A_1	-0.254501	-0.225334	0.0291673	0.132584	0.133329	0.166392	-1.91954	-1.69005	0.175292	1	1	1	1	1	1	FALSE	FALSE	FALSE	TRUE	TRUE	TRUE
Bacteria	Firmicutes_A	Clostridia	Oscillospirales	Ruminococcaceae	Faecalibacterium	Faecalibacterium prausnitzii_C	-0.381352	-0.411362	-0.03001	0.124998	0.125908	0.15935	-3.05086	-3.26718	-0.188327	0.00250026	0.00122293	0.850756	0.0511351	0.0500227	1	FALSE	FALSE	FALSE	FALSE	FALSE	TRUE
Bacteria	Firmicutes_A	Clostridia	Oscillospirales	Ruminococcaceae	Faecalibacterium	Faecalibacterium prausnitzii_D	-0.241182	-0.280998	-0.0398158	0.128761	0.129979	0.162308	-1.8731	-2.16188	-0.245309	0.062206	0.031569	0.806415	1	1	1	FALSE	FALSE	FALSE	TRUE	TRUE	TRUE
Bacteria	Firmicutes_A	Clostridia	Oscillospirales	Ruminococcaceae	Faecalibacterium	Faecalibacterium prausnitzii_E	-0.37133	-0.363727	0.00760299	0.147709	0.147758	0.179485	-2.51393	-2.46164	0.0423601	0.0125812	0.014536	0.966246	0.297289	0.297289	1	FALSE	FALSE	FALSE	FALSE	TRUE	TRUE
Bacteria	Firmicutes_A	Clostridia	Oscillospirales	Ruminococcaceae	Faecalibacterium	Faecalibacterium prausnitzii_F	-0.455918	-0.491366	-0.0354484	0.167424	0.167125	0.197487	-2.72314	-2.94011	-0.179497	0.00691821	0.00358641	0.857691	0.141491	0.141491	1	FALSE	FALSE	FALSE	FALSE	TRUE	TRUE
Bacteria	Firmicutes_A	Clostridia	Oscillospirales	Ruminococcaceae	Faecalibacterium	Faecalibacterium prausnitzii_G	-0.583595	-0.466979	0.116616	0.139556	0.140403	0.172145	-4.1818	-3.32598	0.677429	3.87989e-05	0.00100008	0.498697	0.00158702	0.0204536	1	TRUE	TRUE	FALSE	TRUE	TRUE	TRUE
Bacteria	Firmicutes_A	Clostridia	Oscillospirales	Ruminococcaceae	Faecalibacterium	Faecalibacterium prausnitzii_H	-0.379431	-0.335123	0.0443086	0.185593	0.185811	0.216602	-2.04442	-1.80357	0.204563	1	1	1	1	1	1	FALSE	FALSE	FALSE	TRUE	TRUE	TRUE
Bacteria	Firmicutes_A	Clostridia	Oscillospirales	Ruminococcaceae	Faecalibacterium	Faecalibacterium prausnitzii_I	-0.0132777	-0.291731	-0.278453	0.131909	0.134131	0.165816	-0.100658	-2.17498	-1.67929	0.919903	0.0305659	0.0943532	1	1	1	FALSE	FALSE	FALSE	TRUE	TRUE	TRUE
Bacteria	Firmicutes_A	Clostridia	Oscillospirales	Ruminococcaceae	Faecalibacterium	Faecalibacterium prausnitzii_J	-0.538876	-0.384673	0.154203	0.13719	0.141139	0.174541	-3.92795	-2.72549	0.883476	0.00012739	0.00713338	0.378312	0.00521076	0.145891	1	TRUE	FALSE	FALSE	FALSE	FALSE	TRUE
Bacteria	Firmicutes_A	Clostridia	Oscillospirales	Ruminococcaceae	Faecalibacterium	Faecalibacterium prausnitzii_M	-0.443164	-0.305499	0.137665	0.325766	0.288022	0.372477	-1.36037	-1.06068	0.369594	1	1	1	1	1	1	FALSE	FALSE	FALSE	FALSE	FALSE	TRUE
Bacteria	Firmicutes_A	Clostridia	Oscillospirales	Ruminococcaceae	Faecalibacterium	Faecalibacterium sp003449675	-0.333579	-0.277526	0.0560534	0.140854	0.144841	0.17789	-2.36826	-1.91607	0.315101	0.0191265	0.0571507	0.753116	0.782349	1	1	FALSE	FALSE	FALSE	TRUE	FALSE	TRUE
Bacteria	Firmicutes_A	Clostridia	Oscillospirales	Ruminococcaceae	Faecalibacterium	Faecalibacterium sp900539885	-0.449484	-0.47631	-0.0268257	0.126677	0.128151	0.160826	-3.54828	-3.71679	-0.166799	0.000461901	0.000247914	0.867661	0.00944677	0.00944677	1	TRUE	TRUE	FALSE	FALSE	FALSE	TRUE
Bacteria	Firmicutes_A	Clostridia	Oscillospirales	Ruminococcaceae	Faecalibacterium	Faecalibacterium sp900539945	-0.151432	-0.109537	0.0418947	0.120659	0.121787	0.155431	-1.25504	-0.899419	0.269539	1	1	1	1	1	1	FALSE	FALSE	FALSE	TRUE	TRUE	TRUE
Bacteria	Firmicutes_A	Clostridia	Oscillospirales	Ruminococcaceae	Faecalibacterium	Faecalibacterium sp900551435	-0.434682	-0.483209	-0.0485278	0.180576	0.194363	0.221978	-2.4072	-2.48612	-0.218615	0.018036	0.0145492	0.827426	0.368871	0.368871	1	FALSE	FALSE	FALSE	TRUE	FALSE	TRUE
Bacteria	Firmicutes_A	Clostridia_A	Christensenellales	CAG-74	Firm-11	Firm-11 sp004556545	-0.127011	-0.273955	-0.146944	0.218384	0.225964	0.243454	-0.581593	-1.21238	-0.603581	1	1	1	1	1	1	FALSE	FALSE	FALSE	TRUE	TRUE	TRUE
Bacteria	Firmicutes_A	Clostridia_A	Christensenellales	CAG-74	Firm-11	Firm-11 sp900548145	-0.0134967	-0.118188	-0.104691	0.151797	0.153243	0.182084	-0.0889128	-0.771246	-0.574959	1	1	1	1	1	1	FALSE	FALSE	FALSE	TRUE	TRUE	TRUE
Bacteria	Firmicutes_A	Clostridia	Lachnospirales	Lachnospiraceae	Fusicatenibacter	Fusicatenibacter saccharivorans	-0.0450059	0.172286	0.217291	0.148067	0.154015	0.184199	-0.303956	1.11863	1.17965	1	1	1	1	1	1	FALSE	FALSE	FALSE	TRUE	TRUE	TRUE
Bacteria	Firmicutes_A	Clostridia	Oscillospirales	Acutalibacteraceae	GCA-900066995	GCA-900066995 sp900291955	0.567087	-0.0598966	-0.626983	0.304704	0.326641	0.375156	1.86111	-0.183371	-1.67126	1	1	1	1	1	1	FALSE	FALSE	FALSE	TRUE	FALSE	TRUE
Bacteria	Firmicutes_A	Clostridia	Oscillospirales	Ruminococcaceae	Gemmiger	Gemmiger formicilis	-0.232808	-0.537734	-0.304926	0.142634	0.150291	0.182561	-1.63221	-3.57795	-1.67027	0.104356	0.000435345	0.0965765	1	0.0178073	1	FALSE	TRUE	FALSE	FALSE	TRUE	FALSE
Bacteria	Firmicutes_A	Clostridia	Oscillospirales	Ruminococcaceae	Gemmiger	Gemmiger qucibialis	-0.245094	-0.453036	-0.207942	0.139605	0.143243	0.174834	-1.75563	-3.16271	-1.18937	0.0803308	0.00174322	0.235382	1	0.0713043	1	FALSE	FALSE	FALSE	FALSE	FALSE	FALSE
Bacteria	Firmicutes_A	Clostridia	Oscillospirales	Ruminococcaceae	Gemmiger	Gemmiger sp004555405	-0.0713431	-0.126033	-0.0546902	0.130148	0.131631	0.162738	-0.548171	-0.957472	-0.336063	1	1	1	1	1	1	FALSE	FALSE	FALSE	TRUE	TRUE	TRUE
Bacteria	Firmicutes_A	Clostridia	Oscillospirales	Ruminococcaceae	Gemmiger	Gemmiger sp900539695	-0.562988	-0.772484	-0.209495	0.125775	0.129164	0.163735	-4.47616	-5.98067	-1.27948	1.17687e-05	7.81904e-09	0.20197	0.000240693	3.19829e-07	1	TRUE	TRUE	FALSE	TRUE	TRUE	FALSE
Bacteria	Firmicutes_A	Clostridia	Oscillospirales	Ruminococcaceae	Gemmiger	Gemmiger sp900540595	-0.325659	-0.456756	-0.131097	0.149167	0.153279	0.185085	-2.18319	-2.9799	-0.708309	0.0304332	0.00331121	0.479752	0.622417	0.135441	1	FALSE	FALSE	FALSE	TRUE	FALSE	TRUE
Bacteria	Firmicutes_A	Clostridia	Oscillospirales	Ruminococcaceae	Gemmiger	Gemmiger sp900540775	-0.248286	-0.391765	-0.143479	0.123204	0.128522	0.162527	-2.01524	-3.04823	-0.8828	0.0455017	0.00266356	0.378628	0.930597	0.10895	1	FALSE	FALSE	FALSE	FALSE	FALSE	FALSE
Bacteria	Firmicutes_A	Clostridia	Oscillospirales	Ruminococcaceae	Gemmiger	Gemmiger sp900554145	-0.0383654	-0.219865	-0.1815	0.188639	0.187044	0.210811	-0.20338	-1.17547	-0.86096	1	1	1	1	1	1	FALSE	FALSE	FALSE	TRUE	TRUE	TRUE
Bacteria	Firmicutes_A	Clostridia	Oscillospirales	Ruminococcaceae	Gemmiger	Gemmiger sp900556255	-0.455684	-0.416969	0.0387146	0.211298	0.22572	0.267403	-2.1566	-1.84729	0.14478	1	1	1	1	1	1	FALSE	FALSE	FALSE	FALSE	FALSE	TRUE
Bacteria	Firmicutes_A	Clostridia	Oscillospirales	Ruminococcaceae	Gemmiger	Gemmiger variabilis_A	-0.671946	-0.416828	0.255119	0.311626	0.286691	0.35403	-2.15626	-1.45393	0.720613	1	1	1	1	1	1	FALSE	FALSE	FALSE	FALSE	FALSE	TRUE
Bacteria	Firmicutes_A	Clostridia	Oscillospirales	Ruminococcaceae	Gemmiger	Gemmiger variabilis_B	-0.316457	-0.498193	-0.181737	0.126975	0.133021	0.165986	-2.49227	-3.74524	-1.09489	0.0134875	0.000232455	0.274852	0.275846	0.0095083	1	FALSE	TRUE	FALSE	FALSE	TRUE	FALSE
Bacteria	Proteobacteria	Gammaproteobacteria	Enterobacterales	Pasteurellaceae	Haemophilus_D	Haemophilus_D parainfluenzae	-0.304033	-0.0958453	0.208187	0.21861	0.241222	0.287284	-1.39076	-0.397332	0.724675	1	1	1	1	1	1	FALSE	FALSE	FALSE	FALSE	FALSE	TRUE
Bacteria	Proteobacteria	Gammaproteobacteria	Enterobacterales	Pasteurellaceae	Haemophilus_D	Haemophilus_D parainfluenzae_K	-0.235333	-0.186296	0.0490369	0.247519	0.27211	0.325788	-0.950764	-0.684634	0.150518	1	1	1	1	1	1	FALSE	FALSE	FALSE	FALSE	FALSE	TRUE
Bacteria	Firmicutes	Bacilli	Erysipelotrichales	Erysipelotrichaceae	Holdemanella	Holdemanella biformis	-0.00601692	-0.395001	-0.388985	0.23376	0.24507	0.268059	-0.0257398	-1.61179	-1.45112	1	1	1	1	1	1	FALSE	FALSE	FALSE	TRUE	TRUE	TRUE
Bacteria	Firmicutes	Bacilli	Erysipelotrichales	Erysipelotrichaceae	Holdemanella	Holdemanella sp003436425	-0.076433	-0.212713	-0.13628	0.130663	0.134584	0.16687	-0.584961	-1.58053	-0.816683	1	1	1	1	1	1	FALSE	FALSE	FALSE	TRUE	FALSE	TRUE
Bacteria	Firmicutes	Bacilli	Erysipelotrichales	Erysipelotrichaceae	Holdemanella	Holdemanella sp900547815	-0.247562	-0.115103	0.132459	0.17737	0.184	0.206667	-1.39574	-0.62556	0.640928	1	1	1	1	1	1	FALSE	FALSE	FALSE	TRUE	TRUE	TRUE
Bacteria	Firmicutes_A	Clostridia	Lachnospirales	Lachnospiraceae	KLE1615	KLE1615 sp900066985	-0.0817515	0.20978	0.291532	0.141998	0.170886	0.200466	-0.575721	1.2276	1.45427	1	1	1	1	1	1	FALSE	FALSE	FALSE	TRUE	FALSE	TRUE
Bacteria	Proteobacteria	Gammaproteobacteria	Enterobacterales	Enterobacteriaceae	Klebsiella	Klebsiella pneumoniae	-0.184986	-0.0684136	0.116573	0.249259	0.263013	0.27257	-0.742145	-0.260115	0.427679	1	1	1	1	1	1	FALSE	FALSE	FALSE	FALSE	TRUE	FALSE
Bacteria	Proteobacteria	Gammaproteobacteria	Enterobacterales	Enterobacteriaceae	Klebsiella	Klebsiella quasipneumoniae	-0.193845	-0.144202	0.0496427	0.278741	0.281496	0.294195	-0.695428	-0.512271	0.16874	1	1	1	1	1	1	FALSE	FALSE	FALSE	TRUE	TRUE	TRUE
Bacteria	Proteobacteria	Gammaproteobacteria	Enterobacterales	Enterobacteriaceae	Klebsiella	Klebsiella variicola	-0.0716603	-0.0820114	-0.0103511	0.295246	0.262205	0.32206	-0.242714	-0.312776	-0.0321404	1	1	1	1	1	1	FALSE	FALSE	FALSE	TRUE	TRUE	TRUE
Bacteria	Firmicutes_A	Clostridia	Lachnospirales	Lachnospiraceae	Lachnospira	Lachnospira eligens_B	-0.454982	-0.567125	-0.112144	0.180537	0.184392	0.222396	-2.52016	-3.07566	-0.504253	0.0129568	0.00256075	0.614948	0.264992	0.104744	1	FALSE	FALSE	FALSE	FALSE	FALSE	TRUE
Bacteria	Firmicutes_A	Clostridia	Lachnospirales	Lachnospiraceae	Lachnospira	Lachnospira rogosae	-0.35604	-0.53144	-0.1754	0.274742	0.26253	0.323497	-1.2959	-2.0243	-0.542199	1	1	1	1	1	1	FALSE	FALSE	FALSE	FALSE	TRUE	TRUE
Bacteria	Firmicutes_A	Clostridia	Lachnospirales	Lachnospiraceae	Lachnospira	Lachnospira sp000436475	-0.169043	0.0737427	0.242785	0.243827	0.225642	0.266589	-0.693291	0.326812	0.910712	1	1	1	1	1	1	FALSE	FALSE	FALSE	TRUE	TRUE	TRUE
Bacteria	Firmicutes_A	Clostridia	Lachnospirales	Lachnospiraceae	Lachnospira	Lachnospira sp000436535	-0.325956	-0.204096	0.121861	0.283887	0.28463	0.356329	-1.14819	-0.717057	0.341989	1	1	1	1	1	1	FALSE	FALSE	FALSE	FALSE	FALSE	TRUE
Bacteria	Firmicutes_A	Clostridia	Lachnospirales	Lachnospiraceae	Lachnospira	Lachnospira sp000437735	-0.259161	-0.112906	0.146255	0.239752	0.217698	0.286921	-1.08095	-0.518637	0.509738	1	1	1	1	1	1	FALSE	FALSE	FALSE	FALSE	FALSE	TRUE
Bacteria	Firmicutes_A	Clostridia	Lachnospirales	Lachnospiraceae	Lachnospira	Lachnospira sp003451515	-0.494829	-0.508605	-0.0137767	0.164562	0.173308	0.213286	-3.00695	-2.93468	-0.0645928	0.00309146	0.00381661	0.948584	0.078057	0.078057	1	FALSE	FALSE	FALSE	FALSE	FALSE	TRUE
Bacteria	Firmicutes_A	Clostridia	Lachnospirales	Lachnospiraceae	Lachnospira	Lachnospira sp003537285	-0.250672	-0.275866	-0.0251933	0.164886	0.163266	0.206245	-1.52027	-1.68967	-0.122152	1	1	1	1	1	1	FALSE	FALSE	FALSE	FALSE	FALSE	TRUE
Bacteria	Firmicutes_A	Clostridia	Lachnospirales	Lachnospiraceae	Lachnospira	Lachnospira sp900316325	-0.27668	0.0271631	0.303843	0.205056	0.194287	0.240846	-1.34929	0.139809	1.26156	1	1	1	1	1	1	FALSE	FALSE	FALSE	FALSE	FALSE	TRUE
Bacteria	Firmicutes_A	Clostridia	Lachnospirales	Lachnospiraceae	Lachnospira	Lachnospira sp900547255	-0.495343	-0.256268	0.239075	0.237831	0.220739	0.270417	-2.08275	-1.16095	0.884097	1	1	1	1	1	1	FALSE	FALSE	FALSE	FALSE	TRUE	TRUE
Bacteria	Firmicutes_A	Clostridia	Oscillospirales	Oscillospiraceae	Lawsonibacter	Lawsonibacter sp900549405	0.0120958	-0.112602	-0.124698	0.126119	0.130306	0.161502	0.0959082	-0.864132	-0.772113	1	1	1	1	1	1	FALSE	FALSE	FALSE	TRUE	TRUE	TRUE
Bacteria	Firmicutes_A	Clostridia	Oscillospirales	Oscillospiraceae	Lawsonibacter	Lawsonibacter sp900550705	0.0343945	-0.0219365	-0.056331	0.175772	0.171406	0.190497	0.195677	-0.12798	-0.295705	1	1	1	1	1	1	FALSE	FALSE	FALSE	TRUE	FALSE	TRUE
Bacteria	Firmicutes_A	Clostridia	Lachnospirales	Lachnospiraceae	Mediterraneibacter	Mediterraneibacter faecis	-0.1694	-0.175133	-0.00573393	0.150523	0.153474	0.184791	-1.12541	-1.14113	-0.0310293	1	1	1	1	1	1	FALSE	FALSE	FALSE	TRUE	TRUE	TRUE
Bacteria	Firmicutes_A	Clostridia	Lachnospirales	Lachnospiraceae	Mediterraneibacter	Mediterraneibacter lactaris	-0.29705	0.256539	0.553589	0.243135	0.247683	0.300227	-1.22175	1.03575	1.8439	1	1	1	1	1	1	FALSE	FALSE	FALSE	FALSE	FALSE	TRUE
Archaea	Methanobacteriota	Methanobacteria	Methanobacteriales	Methanobacteriaceae	Methanobrevibacter_A	Methanobrevibacter_A smithii	-0.281021	-0.205574	0.0754464	0.158312	0.158778	0.183876	-1.77511	-1.29473	0.410311	1	1	1	1	1	1	FALSE	FALSE	FALSE	TRUE	TRUE	TRUE
Archaea	Methanobacteriota	Methanobacteria	Methanobacteriales	Methanobacteriaceae	Methanosphaera	Methanosphaera stadtmanae	-0.181458	-0.191735	-0.010277	0.142435	0.142805	0.170966	-1.27397	-1.34264	-0.060111	1	1	1	1	1	1	FALSE	FALSE	FALSE	TRUE	TRUE	TRUE
Bacteria	Firmicutes_C	Negativicutes	Selenomonadales	Selenomonadaceae	Mitsuokella	Mitsuokella multacida	0.127331	0.460502	0.333171	0.191309	0.192554	0.216194	0.665576	2.39155	1.54107	1	1	1	1	1	1	FALSE	FALSE	FALSE	TRUE	TRUE	TRUE
Bacteria	Bacteroidota	Bacteroidia	Bacteroidales	Marinifilaceae	Odoribacter	Odoribacter splanchnicus	0.293826	0.330899	0.0370728	0.212513	0.204889	0.238915	1.38262	1.61502	0.155172	1	1	1	1	1	1	FALSE	FALSE	FALSE	TRUE	TRUE	TRUE
Bacteria	Actinobacteriota	Coriobacteriia	Coriobacteriales	Atopobiaceae	Olsenella_E	Olsenella_E sp003609875	0.209039	0.0212153	-0.187824	0.153514	0.157574	0.18812	1.3617	0.134637	-0.998425	1	1	1	1	1	1	FALSE	FALSE	FALSE	TRUE	TRUE	TRUE
Bacteria	Firmicutes_A	Clostridia	Oscillospirales	Oscillospiraceae	Oscillibacter	Oscillibacter sp001916835	0.169483	0.31207	0.142587	0.127528	0.128935	0.161363	1.32899	2.42036	0.883639	0.184911	0.0161277	0.377634	1	0.659684	1	FALSE	FALSE	FALSE	TRUE	TRUE	TRUE
Bacteria	Firmicutes_A	Clostridia	Oscillospirales	Oscillospiraceae	Oscillibacter	Oscillibacter sp004553545	0.109328	0.0818339	-0.0274938	0.129234	0.130756	0.16137	0.845964	0.625852	-0.170377	1	1	1	1	1	1	FALSE	FALSE	FALSE	FALSE	FALSE	TRUE
Bacteria	Firmicutes_A	Clostridia	Oscillospirales	Oscillospiraceae	Oscillibacter	Oscillibacter sp900542115	0.0245739	-0.00531282	-0.0298867	0.104604	0.107049	0.142742	0.234924	-0.0496296	-0.209376	1	1	1	1	1	1	FALSE	FALSE	FALSE	TRUE	TRUE	TRUE
Bacteria	Firmicutes_A	Clostridia	Oscillospirales	Oscillospiraceae	Oscillibacter	Oscillibacter sp900544105	0.103763	0.182643	0.0788794	0.120246	0.120951	0.154556	0.862923	1.51006	0.510362	1	1	1	1	1	1	FALSE	FALSE	FALSE	TRUE	TRUE	TRUE
Bacteria	Firmicutes_A	Clostridia	Oscillospirales	Oscillospiraceae	Oscillibacter	Oscillibacter sp900544615	-0.160247	0.0172654	0.177513	0.123852	0.125347	0.158268	-1.29386	0.137741	1.1216	1	1	1	1	1	1	FALSE	FALSE	FALSE	TRUE	TRUE	TRUE
Bacteria	Firmicutes_A	Clostridia	Oscillospirales	Oscillospiraceae	Oscillibacter	Oscillibacter sp900550685	-0.153277	-0.139755	0.013522	0.114553	0.115708	0.150569	-1.33805	-1.20782	0.0898057	1	1	1	1	1	1	FALSE	FALSE	FALSE	FALSE	FALSE	TRUE
Bacteria	Bacteroidota	Bacteroidia	Bacteroidales	Tannerellaceae	Parabacteroides	Parabacteroides distasonis	-0.201661	-0.0563477	0.145313	0.179201	0.173484	0.207392	-1.12533	-0.3248	0.700668	1	1	1	1	1	1	FALSE	FALSE	FALSE	TRUE	TRUE	TRUE
Bacteria	Bacteroidota	Bacteroidia	Bacteroidales	Tannerellaceae	Parabacteroides	Parabacteroides sp900155425	0.0823139	-0.0340522	-0.116366	0.145732	0.148994	0.1796	0.564833	-0.228547	-0.647919	1	1	1	1	1	1	FALSE	FALSE	FALSE	TRUE	TRUE	TRUE
Bacteria	Bacteroidota	Bacteroidia	Bacteroidales	Tannerellaceae	Parabacteroides	Parabacteroides sp900549585	-0.264514	-0.0968927	0.167622	0.150019	0.151188	0.179509	-1.7632	-0.640874	0.933776	1	1	1	1	1	1	FALSE	FALSE	FALSE	TRUE	TRUE	TRUE
Bacteria	Actinobacteriota	Coriobacteriia	Coriobacteriales	Atopobiaceae	Parolsenella	Parolsenella massiliensis	0.148516	-0.148233	-0.296748	0.190051	0.194731	0.217489	0.781452	-0.761218	-1.36443	1	1	1	1	1	1	FALSE	FALSE	FALSE	TRUE	TRUE	TRUE
Bacteria	Firmicutes_A	Clostridia_A	Christensenellales	CAG-138	PeH17	PeH17 sp000435055	-0.0303155	0.244275	0.27459	0.200188	0.202235	0.223723	-0.151435	1.20787	1.22736	1	1	1	1	1	1	FALSE	FALSE	FALSE	TRUE	TRUE	TRUE
Bacteria	Firmicutes_C	Negativicutes	Acidaminococcales	Acidaminococcaceae	Phascolarctobacterium_A	Phascolarctobacterium_A sp900551335	-0.0636009	0.404984	0.468585	0.215751	0.221237	0.250376	-0.294788	1.83054	1.87152	1	1	1	1	1	1	FALSE	FALSE	FALSE	TRUE	TRUE	TRUE
Bacteria	Firmicutes_C	Negativicutes	Acidaminococcales	Acidaminococcaceae	Phascolarctobacterium_A	Phascolarctobacterium_A succinatutens	-0.442426	-0.139947	0.302479	0.154896	0.158342	0.186479	-2.85628	-0.883831	1.62206	0.00470886	0.377752	0.106264	0.192611	1	1	FALSE	FALSE	FALSE	TRUE	TRUE	TRUE
Bacteria	Firmicutes_C	Negativicutes	Acidaminococcales	Acidaminococcaceae	Phascolarctobacterium_A	Phascolarctobacterium_A succinatutens_1	-0.442426	-0.139947	0.302479	0.154896	0.158342	0.186479	-2.85628	-0.883831	1.62206	0.00470886	0.377752	0.106264	0.192611	1	1	FALSE	FALSE	FALSE	TRUE	TRUE	TRUE
Bacteria	Firmicutes_C	Negativicutes	Acidaminococcales	Acidaminococcaceae	Phascolarctobacterium_A	Phascolarctobacterium_A succinatutens_A	-0.239891	-0.0495398	0.190351	0.140737	0.145513	0.178171	-1.70453	-0.340449	1.06836	1	1	1	1	1	1	FALSE	FALSE	FALSE	TRUE	FALSE	TRUE
Bacteria	Firmicutes_A	Clostridia_A	Christensenellales	CAG-138	Phil1	Phil1 sp001940855	-0.121453	-0.0519548	0.0694981	0.206047	0.205729	0.231432	-0.589442	-0.25254	0.300296	1	1	1	1	1	1	FALSE	FALSE	FALSE	TRUE	TRUE	TRUE
Bacteria	Bacteroidota	Bacteroidia	Bacteroidales	Bacteroidaceae	Phocaeicola	Phocaeicola dorei	-0.00709263	0.2542	0.261293	0.264651	0.271075	0.298647	-0.0267999	0.93775	0.874922	1	1	1	1	1	1	FALSE	FALSE	FALSE	TRUE	TRUE	TRUE
Bacteria	Bacteroidota	Bacteroidia	Bacteroidales	Bacteroidaceae	Phocaeicola	Phocaeicola sp000434735	-0.157016	-0.153243	0.00377258	0.144044	0.143723	0.175513	-1.09006	-1.06624	0.0214946	1	1	1	1	1	1	FALSE	FALSE	FALSE	TRUE	TRUE	TRUE
Bacteria	Actinobacteriota	Coriobacteriia	Coriobacteriales	Eggerthellaceae	Phoenicibacter	Phoenicibacter congonensis	0.220442	0.0966911	-0.123751	0.225474	0.235836	0.219743	0.977682	0.409993	-0.563161	1	1	1	1	1	1	FALSE	FALSE	FALSE	FALSE	TRUE	TRUE
Bacteria	Bacteroidota	Bacteroidia	Bacteroidales	Bacteroidaceae	Prevotella	Prevotella copri	-0.110709	0.145624	0.256333	0.146138	0.147757	0.177627	-0.757562	0.985563	1.4431	1	1	1	1	1	1	FALSE	FALSE	FALSE	TRUE	TRUE	TRUE
Bacteria	Bacteroidota	Bacteroidia	Bacteroidales	Bacteroidaceae	Prevotella	Prevotella copri_A	-0.285099	-0.248359	0.0367399	0.148349	0.149211	0.179706	-1.92181	-1.66449	0.204444	1	1	1	1	1	1	FALSE	FALSE	FALSE	TRUE	TRUE	TRUE
Bacteria	Bacteroidota	Bacteroidia	Bacteroidales	Bacteroidaceae	Prevotella	Prevotella sp000434515	-0.0180892	-0.0303996	-0.0123105	0.158904	0.160045	0.18929	-0.113837	-0.189945	-0.065035	1	1	1	1	1	1	FALSE	FALSE	FALSE	TRUE	TRUE	TRUE
Bacteria	Bacteroidota	Bacteroidia	Bacteroidales	Bacteroidaceae	Prevotella	Prevotella sp000434975	-0.296782	-0.0851261	0.211656	0.185721	0.185963	0.211293	-1.598	-0.457759	1.00172	1	1	1	1	1	1	FALSE	FALSE	FALSE	TRUE	TRUE	TRUE
Bacteria	Bacteroidota	Bacteroidia	Bacteroidales	Bacteroidaceae	Prevotella	Prevotella sp000436035	0.280895	0.448935	0.16804	0.194154	0.195792	0.22229	1.44677	2.29292	0.75595	1	1	1	1	1	1	FALSE	FALSE	FALSE	TRUE	TRUE	TRUE
Bacteria	Bacteroidota	Bacteroidia	Bacteroidales	Bacteroidaceae	Prevotella	Prevotella sp000436915	-0.213705	-0.055366	0.158339	0.161534	0.162535	0.190429	-1.32297	-0.340641	0.831485	1	1	1	1	1	1	FALSE	FALSE	FALSE	TRUE	TRUE	TRUE
Bacteria	Bacteroidota	Bacteroidia	Bacteroidales	Bacteroidaceae	Prevotella	Prevotella sp000834015	-0.0297167	0.0173572	0.0470739	0.151085	0.1522	0.181317	-0.196688	0.114042	0.259623	1	1	1	1	1	1	FALSE	FALSE	FALSE	TRUE	TRUE	TRUE
Bacteria	Bacteroidota	Bacteroidia	Bacteroidales	Bacteroidaceae	Prevotella	Prevotella sp002251295	0.34239	0.815061	0.472671	0.245877	0.246099	0.265061	1.39253	3.31192	1.78325	0.167117	0.00131248	0.0778405	1	0.0536856	1	FALSE	FALSE	FALSE	TRUE	TRUE	TRUE
Bacteria	Bacteroidota	Bacteroidia	Bacteroidales	Bacteroidaceae	Prevotella	Prevotella sp002251385	0.411605	0.539143	0.127537	0.165997	0.166518	0.194249	2.47959	3.23775	0.656565	0.0140481	0.00142101	0.512277	0.28731	0.0581248	1	FALSE	FALSE	FALSE	TRUE	TRUE	TRUE
Bacteria	Bacteroidota	Bacteroidia	Bacteroidales	Bacteroidaceae	Prevotella	Prevotella sp002265625	-0.177055	-0.0756837	0.101371	0.17106	0.171989	0.199028	-1.03505	-0.440051	0.509331	1	1	1	1	1	1	FALSE	FALSE	FALSE	TRUE	TRUE	TRUE
Bacteria	Bacteroidota	Bacteroidia	Bacteroidales	Bacteroidaceae	Prevotella	Prevotella sp002299635	0.181143	0.213643	0.0324997	0.211979	0.213867	0.235738	0.854534	0.998953	0.137864	1	1	1	1	1	1	FALSE	FALSE	FALSE	TRUE	TRUE	TRUE
Bacteria	Bacteroidota	Bacteroidia	Bacteroidales	Bacteroidaceae	Prevotella	Prevotella sp002300055	0.0815736	0.611212	0.529639	0.314972	0.313753	0.327317	0.258986	1.94807	1.61812	1	1	1	1	1	1	FALSE	FALSE	FALSE	TRUE	TRUE	TRUE
Bacteria	Bacteroidota	Bacteroidia	Bacteroidales	Bacteroidaceae	Prevotella	Prevotella sp003447235	-0.0562372	-0.0363416	0.0198956	0.14033	0.142073	0.172285	-0.400748	-0.255796	0.115481	1	1	1	1	1	1	FALSE	FALSE	FALSE	TRUE	TRUE	TRUE
Bacteria	Bacteroidota	Bacteroidia	Bacteroidales	Bacteroidaceae	Prevotella	Prevotella sp900290275	-0.142007	-0.221685	-0.0796777	0.18141	0.180725	0.210684	-0.782796	-1.22664	-0.378186	1	1	1	1	1	1	FALSE	FALSE	FALSE	TRUE	TRUE	TRUE
Bacteria	Bacteroidota	Bacteroidia	Bacteroidales	Bacteroidaceae	Prevotella	Prevotella sp900313215	-0.0414932	-0.0902719	-0.0487787	0.17311	0.174805	0.202021	-0.239692	-0.516414	-0.241454	1	1	1	1	1	1	FALSE	FALSE	FALSE	TRUE	TRUE	TRUE
Bacteria	Bacteroidota	Bacteroidia	Bacteroidales	Bacteroidaceae	Prevotella	Prevotella sp900543975	-0.0596973	-0.115905	-0.0562079	0.173888	0.175131	0.202871	-0.343309	-0.661821	-0.277062	1	1	1	1	1	1	FALSE	FALSE	FALSE	TRUE	TRUE	TRUE
Bacteria	Bacteroidota	Bacteroidia	Bacteroidales	Bacteroidaceae	Prevotella	Prevotella sp900544825	-0.347077	-0.224043	0.123034	0.144292	0.145834	0.176178	-2.40538	-1.53628	0.698352	1	1	1	1	1	1	FALSE	FALSE	FALSE	TRUE	TRUE	TRUE
Bacteria	Bacteroidota	Bacteroidia	Bacteroidales	Bacteroidaceae	Prevotella	Prevotella sp900546535	-0.0873766	-0.0576226	0.029754	0.144489	0.144995	0.176568	-0.60473	-0.397411	0.168514	1	1	1	1	1	1	FALSE	FALSE	FALSE	TRUE	TRUE	TRUE
Bacteria	Bacteroidota	Bacteroidia	Bacteroidales	Bacteroidaceae	Prevotella	Prevotella sp900546575	-0.20366	0.0895729	0.293233	0.159194	0.159003	0.188959	-1.27932	0.563342	1.55183	1	1	1	1	1	1	FALSE	FALSE	FALSE	TRUE	TRUE	TRUE
Bacteria	Bacteroidota	Bacteroidia	Bacteroidales	Bacteroidaceae	Prevotella	Prevotella sp900548535	0.12075	0.246753	0.126003	0.291313	0.293049	0.317934	0.414502	0.84202	0.396319	1	1	1	1	1	1	FALSE	FALSE	FALSE	TRUE	TRUE	TRUE
Bacteria	Bacteroidota	Bacteroidia	Bacteroidales	Bacteroidaceae	Prevotella	Prevotella sp900548745	-0.0916052	-0.113091	-0.0214861	0.15655	0.156675	0.185242	-0.585148	-0.721821	-0.115989	1	1	1	1	1	1	FALSE	FALSE	FALSE	TRUE	TRUE	TRUE
Bacteria	Bacteroidota	Bacteroidia	Bacteroidales	Bacteroidaceae	Prevotella	Prevotella sp900551275	0.0138366	0.184071	0.170234	0.147937	0.14937	0.179193	0.0935303	1.23231	0.950003	1	1	1	1	1	1	FALSE	FALSE	FALSE	TRUE	TRUE	TRUE
Bacteria	Bacteroidota	Bacteroidia	Bacteroidales	Bacteroidaceae	Prevotella	Prevotella sp900551985	-0.233595	-0.121848	0.111747	0.139011	0.140151	0.171859	-1.68041	-0.869402	0.650228	1	1	1	1	1	1	FALSE	FALSE	FALSE	FALSE	TRUE	TRUE
Bacteria	Bacteroidota	Bacteroidia	Bacteroidales	Bacteroidaceae	Prevotella	Prevotella sp900552965	0.45231	0.266553	-0.185757	0.213578	0.218383	0.24164	2.11778	1.22057	-0.768736	1	1	1	1	1	1	FALSE	FALSE	FALSE	TRUE	TRUE	TRUE
Bacteria	Bacteroidota	Bacteroidia	Bacteroidales	Bacteroidaceae	Prevotella	Prevotella sp900553155	-0.218526	-0.0251872	0.193338	0.172195	0.174724	0.19957	-1.26906	-0.144154	0.968774	1	1	1	1	1	1	FALSE	FALSE	FALSE	TRUE	TRUE	TRUE
Bacteria	Bacteroidota	Bacteroidia	Bacteroidales	Bacteroidaceae	Prevotella	Prevotella sp900553595	0.105668	0.0833458	-0.0223221	0.142041	0.144051	0.173673	0.743926	0.578586	-0.128529	1	1	1	1	1	1	FALSE	FALSE	FALSE	TRUE	TRUE	TRUE
Bacteria	Bacteroidota	Bacteroidia	Bacteroidales	Bacteroidaceae	Prevotella	Prevotella sp900556795	-0.0751039	-0.00351792	0.071586	0.152901	0.153998	0.183946	-0.491193	-0.0228439	0.389169	1	1	1	1	1	1	FALSE	FALSE	FALSE	TRUE	TRUE	TRUE
Bacteria	Bacteroidota	Bacteroidia	Bacteroidales	Bacteroidaceae	Prevotella	Prevotella sp900557405	0.0967926	0.100884	0.00409148	0.146337	0.149433	0.177081	0.661437	0.675112	0.0231051	1	1	1	1	1	1	FALSE	FALSE	FALSE	TRUE	TRUE	TRUE
Bacteria	Bacteroidota	Bacteroidia	Bacteroidales	Bacteroidaceae	Prevotella	Prevotella stercorea	-0.279067	-0.16066	0.118408	0.167844	0.169428	0.197674	-1.66266	-0.948248	0.599003	1	1	1	1	1	1	FALSE	FALSE	FALSE	TRUE	TRUE	TRUE
Bacteria	Bacteroidota	Bacteroidia	Bacteroidales	Bacteroidaceae	Prevotellamassilia	Prevotellamassilia sp900539625	-0.072892	0.0144626	0.0873546	0.166658	0.167139	0.197798	-0.437374	0.0865305	0.441636	1	1	1	1	1	1	FALSE	FALSE	FALSE	TRUE	TRUE	TRUE
Bacteria	Bacteroidota	Bacteroidia	Bacteroidales	Bacteroidaceae	Prevotellamassilia	Prevotellamassilia sp900540885	-0.362342	-0.302404	0.0599379	0.282217	0.274817	0.293932	-1.28391	-1.10038	0.203917	1	1	1	1	1	1	FALSE	FALSE	FALSE	TRUE	TRUE	TRUE
Bacteria	Bacteroidota	Bacteroidia	Bacteroidales	Bacteroidaceae	Prevotellamassilia	Prevotellamassilia sp900541575	0.317669	-0.390529	-0.708198	0.394954	0.399784	0.428277	0.804319	-0.976848	-1.6536	1	1	1	1	1	1	FALSE	FALSE	FALSE	TRUE	TRUE	TRUE
Bacteria	Bacteroidota	Bacteroidia	Bacteroidales	Bacteroidaceae	Prevotellamassilia	Prevotellamassilia sp900543155	0.0726303	-0.194464	-0.267095	0.251018	0.252908	0.276463	0.289344	-0.768913	-0.966113	1	1	1	1	1	1	FALSE	FALSE	FALSE	TRUE	TRUE	TRUE
Bacteria	Bacteroidota	Bacteroidia	Bacteroidales	Bacteroidaceae	Prevotellamassilia	Prevotellamassilia timonensis	-0.394766	-0.449214	-0.054448	0.201292	0.204861	0.233404	-1.96116	-2.19278	-0.233278	1	1	1	1	1	1	FALSE	FALSE	FALSE	TRUE	TRUE	TRUE
Bacteria	Firmicutes_A	Clostridia	Oscillospirales	QAMX01	QAMX01	QAMX01 sp004555605	0.236084	0.168194	-0.0678892	0.223204	0.214134	0.240035	1.0577	0.785462	-0.282831	1	1	1	1	1	1	FALSE	FALSE	FALSE	TRUE	TRUE	TRUE
Bacteria	Bacteroidota	Bacteroidia	Bacteroidales	UBA932	RC9	RC9 sp000431015	0.431324	0.475065	0.0437417	0.34929	0.344963	0.372182	1.23486	1.37715	0.117528	1	1	1	1	1	1	FALSE	FALSE	FALSE	TRUE	TRUE	TRUE
Bacteria	Bacteroidota	Bacteroidia	Bacteroidales	UBA932	RC9	RC9 sp000432515	-0.136073	0.0519329	0.188006	0.183674	0.185496	0.210464	-0.740839	0.279968	0.893292	1	1	1	1	1	1	FALSE	FALSE	FALSE	TRUE	TRUE	TRUE
Bacteria	Bacteroidota	Bacteroidia	Bacteroidales	UBA932	RC9	RC9 sp000432655	0.546396	0.633924	0.087528	0.338771	0.334493	0.356535	1.61288	1.89518	0.245497	1	1	1	1	1	1	FALSE	FALSE	FALSE	TRUE	TRUE	TRUE
Bacteria	Bacteroidota	Bacteroidia	Bacteroidales	UBA932	RC9	RC9 sp000433355	0.265992	0.312066	0.046074	0.182124	0.180593	0.205333	1.4605	1.72801	0.224386	1	1	1	1	1	1	FALSE	FALSE	FALSE	TRUE	TRUE	TRUE
Bacteria	Bacteroidota	Bacteroidia	Bacteroidales	UBA932	RC9	RC9 sp000434935	0.0312203	-0.0117461	-0.0429664	0.16005	0.161716	0.190328	0.195065	-0.0726344	-0.22575	1	1	1	1	1	1	FALSE	FALSE	FALSE	TRUE	TRUE	TRUE
Bacteria	Bacteroidota	Bacteroidia	Bacteroidales	UBA932	RC9	RC9 sp000435075	0.0681034	0.220886	0.152783	0.212037	0.218821	0.234423	0.321187	1.00944	0.65174	1	1	1	1	1	1	FALSE	FALSE	FALSE	TRUE	TRUE	TRUE
Bacteria	Bacteroidota	Bacteroidia	Bacteroidales	UBA932	RC9	RC9 sp900541925	0.0153552	0.0214317	0.00607649	0.257447	0.253276	0.277731	0.0596439	0.0846178	0.021879	1	1	1	1	1	1	FALSE	FALSE	FALSE	TRUE	TRUE	TRUE
Bacteria	Bacteroidota	Bacteroidia	Bacteroidales	UBA932	RC9	RC9 sp900544195	0.179832	0.340125	0.160292	0.212821	0.209761	0.236565	0.844993	1.62149	0.677584	1	1	1	1	1	1	FALSE	FALSE	FALSE	TRUE	TRUE	TRUE
Bacteria	Bacteroidota	Bacteroidia	Bacteroidales	UBA932	RC9	RC9 sp900545245	0.226238	0.302599	0.0763604	0.269877	0.270736	0.28835	0.838302	1.11769	0.264818	1	1	1	1	1	1	FALSE	FALSE	FALSE	TRUE	TRUE	TRUE
Bacteria	Bacteroidota	Bacteroidia	Bacteroidales	UBA932	RC9	RC9 sp900546445	0.233842	-0.122135	-0.355976	0.277664	0.271228	0.292895	0.842175	-0.450303	-1.21537	1	1	1	1	1	1	FALSE	FALSE	FALSE	TRUE	TRUE	TRUE
Bacteria	Bacteroidota	Bacteroidia	Bacteroidales	UBA932	RC9	RC9 sp900546925	0.0291816	0.267984	0.238803	0.205625	0.205305	0.234376	0.141917	1.3053	1.01889	1	1	1	1	1	1	FALSE	FALSE	FALSE	TRUE	TRUE	TRUE
Bacteria	Bacteroidota	Bacteroidia	Bacteroidales	Paludibacteraceae	RF16	RF16 sp900556095	-0.745715	-0.181777	0.563939	0.395684	0.420264	0.433208	-1.88462	-0.43253	1.30177	1	1	1	1	1	1	FALSE	FALSE	FALSE	TRUE	TRUE	TRUE
Bacteria	Firmicutes_A	Clostridia	Lachnospirales	Lachnospiraceae	Roseburia	Roseburia hominis	-0.319228	-0.174409	0.144819	0.151625	0.152497	0.182736	-2.10537	-1.14369	0.792507	1	1	1	1	1	1	FALSE	FALSE	FALSE	TRUE	TRUE	TRUE
Bacteria	Firmicutes_A	Clostridia	Lachnospirales	Lachnospiraceae	Roseburia	Roseburia sp003470905	-0.187627	0.131963	0.31959	0.332191	0.308094	0.379612	-0.564817	0.428322	0.841887	1	1	1	1	1	1	FALSE	FALSE	FALSE	FALSE	TRUE	TRUE
Bacteria	Firmicutes_A	Clostridia	Lachnospirales	Lachnospiraceae	Roseburia	Roseburia sp900542495	-0.393943	-0.386503	0.00744055	0.275727	0.275724	0.295675	-1.42875	-1.40177	0.0251647	1	1	1	1	1	1	FALSE	FALSE	FALSE	TRUE	TRUE	TRUE
Bacteria	Firmicutes_A	Clostridia	Lachnospirales	Lachnospiraceae	Roseburia	Roseburia sp900552665	-0.460554	-0.305895	0.154659	0.162595	0.162253	0.197176	-2.83252	-1.88529	0.784371	0.00505026	0.0607395	0.433672	0.206575	1	1	FALSE	FALSE	FALSE	FALSE	FALSE	TRUE
Bacteria	Proteobacteria	Alphaproteobacteria	Rs-D84	Rs-D84	Rs-D84	Rs-D84 sp900549365	1.29574	1.31429	0.0185534	0.498234	0.459881	0.477957	2.60066	2.8579	0.0388182	1	1	1	1	1	1	FALSE	FALSE	FALSE	TRUE	TRUE	TRUE
Bacteria	Proteobacteria	Alphaproteobacteria	Rs-D84	Rs-D84	Rs-D84	Rs-D84 sp900550565	0.251138	-0.454569	-0.705707	0.383676	0.378665	0.372685	0.654557	-1.20045	-1.89358	1	1	1	1	1	1	FALSE	FALSE	FALSE	TRUE	TRUE	FALSE
Bacteria	Proteobacteria	Alphaproteobacteria	RF32	CAG-239	RUG410	RUG410 sp900553115	-0.253905	-0.230023	0.0238828	0.275523	0.278931	0.283414	-0.921539	-0.824658	0.0842683	1	1	1	1	1	1	FALSE	FALSE	FALSE	TRUE	TRUE	TRUE
Bacteria	Firmicutes_A	Clostridia_A	Christensenellales	CAG-138	RUG472	RUG472 sp900545265	-0.0866802	-0.0102766	0.0764036	0.203204	0.192505	0.228441	-0.426567	-0.0533835	0.334457	1	1	1	1	1	1	FALSE	FALSE	FALSE	TRUE	TRUE	TRUE
Bacteria	Verrucomicrobiota	Kiritimatiellae	RFP12	UBA1067	RUG572	RUG572 sp900547945	0.273608	0.196877	-0.0767303	0.314529	0.297347	0.3235	0.869895	0.662114	-0.237188	1	1	1	1	1	1	FALSE	FALSE	FALSE	TRUE	TRUE	TRUE
Bacteria	Firmicutes_A	Clostridia	Oscillospirales	Acutalibacteraceae	RUG806	RUG806 sp900313475	0.0918428	0.0138142	-0.0780287	0.330241	0.34471	0.376811	0.278109	0.0400749	-0.207076	1	1	1	1	1	1	FALSE	FALSE	FALSE	TRUE	TRUE	TRUE
Bacteria	Cyanobacteria	Vampirovibrionia	Gastranaerophilales	Gastranaerophilaceae	RUG841	RUG841 sp900313795	0.20336	0.45933	0.25597	0.458659	0.475875	0.489485	0.443379	0.965233	0.522938	1	1	1	1	1	1	FALSE	FALSE	FALSE	TRUE	TRUE	TRUE
Bacteria	Firmicutes_A	Clostridia	Oscillospirales	Ruminococcaceae	Ruminiclostridium_E	Ruminiclostridium_E siraeum	0.0144842	0.211055	0.196571	0.188966	0.198814	0.222708	0.07665	1.06157	0.882639	1	1	1	1	1	1	FALSE	FALSE	FALSE	TRUE	TRUE	TRUE
Bacteria	Firmicutes_A	Clostridia	Oscillospirales	Ruminococcaceae	Ruminiclostridium_E	Ruminiclostridium_E sp900556525	0.00413746	0.65056	0.646423	0.308012	0.327619	0.339259	0.0134328	1.98572	1.9054	1	1	1	1	1	1	FALSE	FALSE	FALSE	TRUE	TRUE	TRUE
Bacteria	Firmicutes_A	Clostridia	Oscillospirales	Ruminococcaceae	Ruminococcus	Ruminococcus sp900540005	-0.00517725	-0.000816002	0.00436125	0.133992	0.136443	0.165831	-0.0386385	-0.00598054	0.0262994	1	1	1	1	1	1	FALSE	FALSE	FALSE	TRUE	TRUE	TRUE
Bacteria	Firmicutes_A	Clostridia	Oscillospirales	Ruminococcaceae	Ruminococcus_C	Ruminococcus_C callidus	-0.0852377	0.0135056	0.0987433	0.209992	0.221622	0.2648	-0.40591	0.0609397	0.372897	1	1	1	1	1	1	FALSE	FALSE	FALSE	FALSE	FALSE	TRUE
Bacteria	Firmicutes_A	Clostridia	Oscillospirales	Ruminococcaceae	Ruminococcus_D	Ruminococcus_D bicirculans	0.0381246	0.124871	0.0867469	0.235484	0.245084	0.275702	0.161899	0.509504	0.31464	1	1	1	1	1	1	FALSE	FALSE	FALSE	TRUE	TRUE	TRUE
Bacteria	Firmicutes_A	Clostridia	Oscillospirales	Acutalibacteraceae	Ruminococcus_E	Ruminococcus_E bromii_B	-0.0479149	0.0873712	0.135286	0.193553	0.197173	0.224278	-0.247555	0.443119	0.603207	1	1	1	1	1	1	FALSE	FALSE	FALSE	TRUE	TRUE	TRUE
Bacteria	Firmicutes_A	Clostridia	Oscillospirales	Acutalibacteraceae	Ruminococcus_E	Ruminococcus_E sp003438075	-0.337447	0.402579	0.740026	0.34463	0.414385	0.44458	-0.979158	0.97151	1.66455	1	1	1	1	1	1	FALSE	FALSE	FALSE	TRUE	FALSE	TRUE
Bacteria	Firmicutes_A	Clostridia	Oscillospirales	Acutalibacteraceae	Ruminococcus_E	Ruminococcus_E sp003526955	0.198923	0.0645758	-0.134347	0.253286	0.253999	0.28306	0.785371	0.254237	-0.474625	1	1	1	1	1	1	FALSE	FALSE	FALSE	TRUE	TRUE	TRUE
Bacteria	Firmicutes_A	Clostridia	Oscillospirales	Acutalibacteraceae	Ruminococcus_E	Ruminococcus_E sp900314705	-0.030543	-0.161045	-0.130502	0.183518	0.183611	0.214378	-0.16643	-0.877098	-0.608748	1	1	1	1	1	1	FALSE	FALSE	FALSE	FALSE	TRUE	TRUE
Bacteria	Firmicutes_A	Clostridia	Oscillospirales	Ruminococcaceae	Ruminococcus_F	Ruminococcus_F champanellensis	0.349734	0.132212	-0.217522	0.212226	0.215817	0.225002	1.64794	0.612613	-0.966757	1	1	1	1	1	1	FALSE	FALSE	FALSE	FALSE	TRUE	TRUE
Bacteria	Firmicutes_A	Clostridia	Oscillospirales	Acutalibacteraceae	Ruminococcus_H	Ruminococcus_H sp003531055	-0.0363932	0.210967	0.247361	0.145202	0.156158	0.191103	-0.250639	1.35098	1.29438	1	1	1	1	1	1	FALSE	FALSE	FALSE	TRUE	FALSE	TRUE
Bacteria	Actinobacteriota	Coriobacteriia	Coriobacteriales	Eggerthellaceae	Senegalimassilia	Senegalimassilia sp004135645	-0.474785	-0.643451	-0.168666	0.174883	0.212421	0.248588	-2.71487	-3.02913	-0.678497	0.00845252	0.00349874	0.499829	0.17287	0.143112	1	FALSE	FALSE	FALSE	FALSE	FALSE	TRUE
Bacteria	Firmicutes_A	Clostridia_A	Christensenellales	CAG-138	SFEL01	SFEL01 sp004557245	-0.130526	0.0794496	0.209975	0.193376	0.195246	0.219012	-0.674983	0.40692	0.95874	1	1	1	1	1	1	FALSE	FALSE	FALSE	TRUE	TRUE	TRUE
Bacteria	Firmicutes_A	Clostridia_A	Christensenellales	CAG-74	SFFH01	SFFH01 sp900542395	-0.313676	-0.214592	0.0990842	0.127699	0.129563	0.162912	-2.45638	-1.65628	0.608206	0.0147817	0.0990101	0.543656	0.604627	1	1	FALSE	FALSE	FALSE	FALSE	FALSE	TRUE
Bacteria	Firmicutes_A	Clostridia_A	Christensenellales	CAG-74	SFFH01	SFFH01 sp900542445	-0.209612	-0.216932	-0.00732062	0.122834	0.126728	0.159133	-1.70646	-1.71179	-0.0460031	1	1	1	1	1	1	FALSE	FALSE	FALSE	TRUE	TRUE	TRUE
Bacteria	Firmicutes_A	Clostridia_A	Christensenellales	CAG-74	SFFH01	SFFH01 sp900548125	-0.240145	-0.387858	-0.147713	0.137225	0.148236	0.179882	-1.75001	-2.61648	-0.821165	0.0842878	0.0108573	0.414206	1	0.444106	1	FALSE	FALSE	FALSE	TRUE	FALSE	TRUE
Bacteria	Firmicutes_A	Clostridia_A	Christensenellales	CAG-74	SFFS01	SFFS01 sp004557805	-0.0394638	-0.0108864	0.0285774	0.172629	0.171565	0.197913	-0.228605	-0.0634535	0.144394	1	1	1	1	1	1	FALSE	FALSE	FALSE	TRUE	TRUE	TRUE
Bacteria	Firmicutes_A	Clostridia_A	Christensenellales	CAG-74	SFHK01	SFHK01 sp004556395	-0.183201	0.0466457	0.229846	0.188851	0.191239	0.217511	-0.970079	0.243914	1.05671	1	1	1	1	1	1	FALSE	FALSE	FALSE	TRUE	TRUE	TRUE
Bacteria	Firmicutes_A	Clostridia	Oscillospirales	Ruminococcaceae	SFJ001	SFJ001 sp004555865	-0.133938	0.0695162	0.203455	0.12485	0.126282	0.159402	-1.07279	0.550483	1.27636	1	1	1	1	1	1	FALSE	FALSE	FALSE	TRUE	TRUE	TRUE
Bacteria	Firmicutes_A	Clostridia_A	Christensenellales	CAG-74	SFMI01	SFMI01 sp004556155	-0.291471	-0.0552165	0.236255	0.149775	0.152894	0.179481	-1.94606	-0.361143	1.31632	1	1	1	1	1	1	FALSE	FALSE	FALSE	TRUE	TRUE	TRUE
Bacteria	Actinobacteriota	Coriobacteriia	Coriobacteriales	Eggerthellaceae	Slackia_A	Slackia_A isoflavoniconvertens	-0.0443306	-0.425738	-0.381407	0.177464	0.251202	0.269088	-0.2498	-1.69481	-1.41741	1	1	1	1	1	1	FALSE	FALSE	FALSE	TRUE	FALSE	FALSE
Bacteria	Firmicutes	Bacilli	Lactobacillales	Streptococcaceae	Streptococcus	Streptococcus infantarius	-0.298903	-0.444995	-0.146092	0.279184	0.305191	0.312957	-1.07063	-1.45809	-0.466812	1	1	1	1	1	1	FALSE	FALSE	FALSE	TRUE	TRUE	TRUE
Bacteria	Firmicutes	Bacilli	Lactobacillales	Streptococcaceae	Streptococcus	Streptococcus sp001556435	-0.12803	-0.0192159	0.108815	0.28228	0.260238	0.310424	-0.453559	-0.0738397	0.350536	1	1	1	1	1	1	FALSE	FALSE	FALSE	TRUE	TRUE	TRUE
Bacteria	Proteobacteria	Gammaproteobacteria	Enterobacterales	Succinivibrionaceae	Succinivibrio	Succinivibrio sp000431835	-0.290406	0.00601595	0.296422	0.233263	0.230168	0.26096	-1.24497	0.0261372	1.13589	1	1	1	1	1	1	FALSE	FALSE	FALSE	FALSE	TRUE	TRUE
Bacteria	Proteobacteria	Gammaproteobacteria	Burkholderiales	Burkholderiaceae	Sutterella	Sutterella wadsworthensis_A	-0.404023	-0.116341	0.287682	0.287467	0.294103	0.31994	-1.40546	-0.39558	0.899173	1	1	1	1	1	1	FALSE	FALSE	FALSE	TRUE	TRUE	TRUE
Bacteria	Firmicutes_A	Clostridia	Lachnospirales	Lachnospiraceae	TF01-11	TF01-11 sp003524945	-0.356182	-0.245651	0.110531	0.233544	0.233944	0.279624	-1.52512	-1.05004	0.395284	1	1	1	1	1	1	FALSE	FALSE	FALSE	FALSE	TRUE	TRUE
Bacteria	Spirochaetota	Spirochaetia	Treponematales	Treponemataceae	Treponema_D	Treponema_D berlinense	-0.00812624	-0.00111468	0.00701156	0.267195	0.273073	0.299825	-0.0304131	-0.004082	0.0233855	1	1	1	1	1	1	FALSE	FALSE	FALSE	TRUE	TRUE	TRUE
Bacteria	Spirochaetota	Spirochaetia	Treponematales	Treponemataceae	Treponema_D	Treponema_D sp900541945	-1.67832	-1.1537	0.524624	0.441039	0.448989	0.478275	-3.80539	-2.56955	1.09691	0.000601604	0.014906	0.28085	0.0246079	0.304857	1	TRUE	FALSE	FALSE	FALSE	TRUE	TRUE
Bacteria	Spirochaetota	Spirochaetia	Treponematales	Treponemataceae	Treponema_D	Treponema_D succinifaciens	0.0801661	0.320585	0.240419	0.254085	0.255699	0.28002	0.31551	1.25376	0.858576	1	1	1	1	1	1	FALSE	FALSE	FALSE	TRUE	TRUE	TRUE
Bacteria	Firmicutes_A	Clostridia_A	Christensenellales	Borkfalkiaceae	UBA10281	UBA10281 sp000437515	-0.0375198	0.119889	0.157409	0.232921	0.221689	0.238061	-0.161084	0.540801	0.661213	1	1	1	1	1	1	FALSE	FALSE	FALSE	TRUE	TRUE	TRUE
Bacteria	Firmicutes_A	Clostridia_A	Christensenellales	Borkfalkiaceae	UBA10281	UBA10281 sp900548285	-0.0554511	-0.0905592	-0.0351082	0.182454	0.183991	0.211205	-0.303918	-0.492194	-0.166228	1	1	1	1	1	1	FALSE	FALSE	FALSE	TRUE	TRUE	TRUE
Bacteria	Firmicutes_A	Clostridia_A	Christensenellales	Borkfalkiaceae	UBA10281	UBA10281 sp900554485	-0.105017	-0.094961	0.0100558	0.219641	0.22739	0.20352	-0.478128	-0.417612	0.0494091	1	1	1	1	1	1	FALSE	FALSE	FALSE	FALSE	FALSE	TRUE
Bacteria	Firmicutes_A	Clostridia_A	Christensenellales	Borkfalkiaceae	UBA10281	UBA10281 sp900556195	0.306952	0.236619	-0.0703332	0.21508	0.205005	0.236022	1.42715	1.15421	-0.297994	1	1	1	1	1	1	FALSE	FALSE	FALSE	TRUE	TRUE	TRUE
Bacteria	Firmicutes_A	Clostridia_A	Christensenellales	Borkfalkiaceae	UBA11475	UBA11475 sp003538975	-0.358608	-0.252484	0.106124	0.280564	0.273559	0.307783	-1.27817	-0.922958	0.344802	1	1	1	1	1	1	FALSE	FALSE	FALSE	TRUE	TRUE	TRUE
Bacteria	Firmicutes_A	Clostridia	Oscillospirales	CAG-272	UBA11512	UBA11512 sp003522145	0.0755765	0.215919	0.140342	0.166429	0.168738	0.188094	0.454107	1.27961	0.746127	1	1	1	1	1	1	FALSE	FALSE	FALSE	TRUE	TRUE	TRUE
Bacteria	Firmicutes_A	Clostridia_A	Christensenellales	CAG-74	UBA11524	UBA11524 sp000437595	-0.0725532	0.0115567	0.0841099	0.159764	0.161941	0.192003	-0.454126	0.0713639	0.438065	1	1	1	1	1	1	FALSE	FALSE	FALSE	TRUE	TRUE	TRUE
Bacteria	Firmicutes_A	Clostridia	Oscillospirales	CAG-382	UBA1206	UBA1206 sp000433115	0.0164356	-0.042379	-0.0588145	0.140534	0.141175	0.170335	0.116951	-0.300186	-0.345287	1	1	1	1	1	1	FALSE	FALSE	FALSE	TRUE	TRUE	TRUE
Bacteria	Bacteroidota	Bacteroidia	Bacteroidales	UBA932	UBA1232	UBA1232 sp900544815	-0.132032	0.631141	0.763172	0.330018	0.316356	0.337093	-0.400074	1.99503	2.26398	1	1	1	1	1	1	FALSE	FALSE	FALSE	TRUE	TRUE	TRUE
Bacteria	Elusimicrobiota	Elusimicrobia	Elusimicrobiales	Elusimicrobiaceae	UBA1436	UBA1436 sp900540405	-0.229845	0.0590204	0.288865	0.31768	0.333591	0.366409	-0.723512	0.176925	0.788369	1	1	1	1	1	1	FALSE	FALSE	FALSE	TRUE	FALSE	TRUE
Bacteria	Elusimicrobiota	Elusimicrobia	Elusimicrobiales	Elusimicrobiaceae	UBA1436	UBA1436 sp900541355	-0.474323	-0.110089	0.364234	0.240179	0.239672	0.272446	-1.97487	-0.459334	1.3369	1	1	1	1	1	1	FALSE	FALSE	FALSE	FALSE	TRUE	TRUE
Bacteria	Verrucomicrobiota	Lentisphaeria	UBA1407	UBA1407	UBA1724	UBA1724 sp900548225	0.824928	0.0128862	-0.812042	0.548168	0.494464	0.572723	1.50488	0.0260609	-1.41786	1	1	1	1	1	1	FALSE	FALSE	FALSE	TRUE	TRUE	TRUE
Bacteria	Firmicutes_A	Clostridia	Oscillospirales	CAG-272	UBA1740	UBA1740 sp004558975	-0.454327	-0.446002	0.00832489	0.208959	0.193008	0.228705	-2.17425	-2.3108	0.0364001	1	1	1	1	1	1	FALSE	FALSE	FALSE	TRUE	TRUE	FALSE
Bacteria	Firmicutes_A	Clostridia	Oscillospirales	CAG-382	UBA1752	UBA1752 sp900554405	0.241497	0.231862	-0.00963562	0.196044	0.194729	0.218831	1.23185	1.19069	-0.0440322	1	1	1	1	1	1	FALSE	FALSE	FALSE	TRUE	TRUE	TRUE
Bacteria	Firmicutes_A	Clostridia	Oscillospirales	Oscillospiraceae	UBA1777	UBA1777 sp003150355	0.144184	0.228643	0.084459	0.128554	0.129421	0.159807	1.12158	1.76666	0.528505	1	1	1	1	1	1	FALSE	FALSE	FALSE	FALSE	FALSE	TRUE
Bacteria	Firmicutes_A	Clostridia	Oscillospirales	Oscillospiraceae	UBA1777	UBA1777 sp900546515	0.155606	0.308309	0.152703	0.180906	0.179461	0.193375	0.860149	1.71797	0.78967	1	1	1	1	1	1	FALSE	FALSE	FALSE	FALSE	FALSE	TRUE
Bacteria	Firmicutes_A	Clostridia	Oscillospirales	Oscillospiraceae	UBA1777	UBA1777 sp900547315	0.0837885	-0.184048	-0.267836	0.148793	0.147872	0.176512	0.56312	-1.24465	-1.51738	1	1	1	1	1	1	FALSE	FALSE	FALSE	TRUE	FALSE	TRUE
Bacteria	Firmicutes_A	Clostridia	Oscillospirales	Oscillospiraceae	UBA1777	UBA1777 sp900549485	-0.442012	-0.182919	0.259093	0.228792	0.217046	0.245462	-1.93194	-0.842766	1.05553	1	1	1	1	1	1	FALSE	FALSE	FALSE	TRUE	TRUE	TRUE
Bacteria	Firmicutes_A	Clostridia	Oscillospirales	Oscillospiraceae	UBA1777	UBA1777 sp900549645	0.075108	-0.122234	-0.197342	0.166615	0.166858	0.187506	0.450788	-0.732564	-1.05246	1	1	1	1	1	1	FALSE	FALSE	FALSE	FALSE	FALSE	TRUE
Bacteria	Firmicutes_A	Clostridia	Oscillospirales	Oscillospiraceae	UBA1777	UBA1777 sp900549865	-0.272731	-0.00432124	0.26841	0.17415	0.17258	0.197276	-1.56607	-0.025039	1.36058	1	1	1	1	1	1	FALSE	FALSE	FALSE	TRUE	TRUE	TRUE
Bacteria	Verrucomicrobiota	Lentisphaeria	Victivallales	UBA1829	UBA1829	UBA1829 sp900549415	0.0867336	0.00427124	-0.0824623	0.25095	0.254079	0.248192	0.345621	0.0168106	-0.332253	1	1	1	1	1	1	FALSE	FALSE	FALSE	TRUE	TRUE	TRUE
Bacteria	Firmicutes_A	Clostridia	Lachnospirales	Lachnospiraceae	UBA2882	UBA2882 sp900549665	0.594622	0.109802	-0.484821	0.23853	0.234693	0.262977	2.49286	0.467852	-1.84359	1	1	1	1	1	1	FALSE	FALSE	FALSE	TRUE	TRUE	TRUE
Bacteria	Cyanobacteria	Vampirovibrionia	Gastranaerophilales	Gastranaerophilaceae	UBA2883	UBA2883 sp002103075	0.151567	0.52904	0.377473	0.414255	0.444597	0.501238	0.365878	1.18993	0.753082	1	1	1	1	1	1	FALSE	FALSE	FALSE	TRUE	FALSE	TRUE
Bacteria	Firmicutes	Bacilli	RF39	CAG-822	UBA3631	UBA3631 sp900544605	0.641701	0.514884	-0.126817	0.464063	0.446991	0.366912	1.38279	1.15189	-0.345634	1	1	1	1	1	1	FALSE	FALSE	FALSE	FALSE	FALSE	TRUE
Bacteria	Firmicutes	Bacilli	RF39	CAG-611	UBA3789	UBA3789 sp900543055	-0.374682	0.126418	0.501099	0.440708	0.409466	0.450418	-0.850182	0.308737	1.11252	1	1	1	1	1	1	FALSE	FALSE	FALSE	TRUE	TRUE	TRUE
Bacteria	Firmicutes_A	Clostridia	Lachnospirales	Lachnospiraceae	UBA4285	UBA4285 sp900545225	0.180365	0.103827	-0.0765381	0.212963	0.220061	0.188262	0.846931	0.471808	-0.406552	1	1	1	1	1	1	FALSE	FALSE	FALSE	FALSE	FALSE	TRUE
Bacteria	Bacteroidota	Bacteroidia	Bacteroidales	Bacteroidaceae	UBA4372	UBA4372 sp900543815	0.21284	0.316722	0.103882	0.153975	0.155073	0.183291	1.3823	2.0424	0.566761	1	1	1	1	1	1	FALSE	FALSE	FALSE	TRUE	TRUE	TRUE
Bacteria	Firmicutes_A	Clostridia	Oscillospirales	Butyricicoccaceae	UBA4644	UBA4644 sp900555855	-0.161902	0.099675	0.261577	0.197573	0.195157	0.218339	-0.819456	0.510743	1.19803	1	1	1	1	1	1	FALSE	FALSE	FALSE	TRUE	TRUE	TRUE
Bacteria	Firmicutes	Bacilli	RFN20	CAG-826	UBA4951	UBA4951 sp900540385	0.000514959	0.356713	0.356198	0.298352	0.312625	0.331762	0.00172601	1.14102	1.07365	1	1	1	1	1	1	FALSE	FALSE	FALSE	TRUE	TRUE	TRUE
Bacteria	Firmicutes	Bacilli	RF39	CAG-822	UBA5026	UBA5026 sp900550255	0.0818719	-0.0141616	-0.0960336	0.250941	0.25593	0.275939	0.32626	-0.055334	-0.348024	1	1	1	1	1	1	FALSE	FALSE	FALSE	TRUE	TRUE	TRUE
Bacteria	Firmicutes	Bacilli	RF39	CAG-822	UBA5026	UBA5026 sp900557305	-0.0935702	-0.407139	-0.313569	0.369989	0.390296	0.458958	-0.2529	-1.04315	-0.68322	1	1	1	1	1	1	FALSE	FALSE	FALSE	FALSE	FALSE	TRUE
Bacteria	Firmicutes_A	Clostridia	Oscillospirales	Acutalibacteraceae	UBA5905	UBA5905 sp002437905	-0.206455	-0.271129	-0.0646733	0.301205	0.289305	0.276971	-0.685432	-0.937172	-0.233502	1	1	1	1	1	1	FALSE	FALSE	FALSE	TRUE	FALSE	TRUE
Bacteria	Firmicutes_A	Clostridia	Oscillospirales	Acutalibacteraceae	UBA5905	UBA5905 sp004558485	-0.148793	0.0607425	0.209535	0.365443	0.340349	0.370545	-0.407158	0.178471	0.565478	1	1	1	1	1	1	FALSE	FALSE	FALSE	TRUE	TRUE	TRUE
Bacteria	Firmicutes_A	Clostridia	Oscillospirales	Acutalibacteraceae	UBA5905	UBA5905 sp900549155	-0.185134	-0.553548	-0.368414	0.248659	0.235847	0.282208	-0.74453	-2.34707	-1.30547	1	1	1	1	1	1	FALSE	FALSE	FALSE	FALSE	TRUE	TRUE
Bacteria	Bacteroidota	Bacteroidia	Bacteroidales	Bacteroidaceae	UBA6382	UBA6382 sp900557555	0.0703575	0.196452	0.126094	0.196272	0.191716	0.21999	0.358469	1.0247	0.573182	1	1	1	1	1	1	FALSE	FALSE	FALSE	TRUE	TRUE	TRUE
Bacteria	Bacteroidota	Bacteroidia	Bacteroidales	Bacteroidaceae	UBA6398	UBA6398 sp003150315	0.442666	0.23945	-0.203216	0.208025	0.208466	0.229994	2.12794	1.14863	-0.883571	1	1	1	1	1	1	FALSE	FALSE	FALSE	TRUE	TRUE	TRUE
Bacteria	Firmicutes_A	Clostridia	Oscillospirales	UBA644	UBA644	UBA644 sp900547165	0.0943894	0.0366003	-0.0577891	0.159946	0.161002	0.187497	0.590134	0.227328	-0.308214	1	1	1	1	1	1	FALSE	FALSE	FALSE	TRUE	TRUE	TRUE
Bacteria	Cyanobacteria	Vampirovibrionia	Gastranaerophilales	Gastranaerophilaceae	UBA6984	UBA6984 sp003258725	0.57396	-0.00600628	-0.579966	0.374575	0.338019	0.377503	1.5323	-0.0177691	-1.53632	1	1	1	1	1	1	FALSE	FALSE	FALSE	TRUE	TRUE	TRUE
Bacteria	Cyanobacteria	Vampirovibrionia	Gastranaerophilales	Gastranaerophilaceae	UBA6984	UBA6984 sp900550295	0.148403	0.254648	0.106245	0.380686	0.380205	0.383016	0.38983	0.669763	0.27739	1	1	1	1	1	1	FALSE	FALSE	FALSE	TRUE	TRUE	TRUE
Bacteria	Firmicutes	Bacilli	RF39	CAG-611	UBA7057	UBA7057 sp900542735	-0.078384	-0.359698	-0.281314	0.236666	0.230294	0.257114	-0.331201	-1.56191	-1.09412	1	1	1	1	1	1	FALSE	FALSE	FALSE	TRUE	TRUE	TRUE
Archaea	Thermoplasmatota	Thermoplasmata	Methanomassiliicoccales	Methanomethylophilaceae	UBA71	UBA71 sp006954465	0.190472	-0.132544	-0.323016	0.268496	0.248462	0.288157	0.709403	-0.533457	-1.12097	1	1	1	1	1	1	FALSE	FALSE	FALSE	TRUE	TRUE	TRUE
Bacteria	Firmicutes_A	Clostridia	Lachnospirales	Lachnospiraceae	UBA7182	UBA7182 sp003480725	-0.274553	-0.246794	0.0277585	0.140454	0.154287	0.192146	-1.95474	-1.59958	0.144466	1	1	1	1	1	1	FALSE	FALSE	FALSE	FALSE	FALSE	TRUE
Bacteria	Firmicutes_A	Clostridia	Oscillospirales	Acutalibacteraceae	UBA737	UBA737 sp002431945	-0.150554	0.117492	0.268046	0.214657	0.209023	0.234325	-0.701373	0.562099	1.14391	1	1	1	1	1	1	FALSE	FALSE	FALSE	TRUE	TRUE	TRUE
Bacteria	Firmicutes_A	Clostridia	Oscillospirales	Acutalibacteraceae	UBA737	UBA737 sp900543215	0.160712	-0.291367	-0.452079	0.405022	0.364193	0.40987	0.396797	-0.800036	-1.10298	1	1	1	1	1	1	FALSE	FALSE	FALSE	TRUE	TRUE	TRUE
Bacteria	Firmicutes_A	Clostridia	Oscillospirales	Acutalibacteraceae	UBA737	UBA737 sp900547305	-0.091235	-0.0582277	0.0330073	0.194548	0.188354	0.216638	-0.468959	-0.30914	0.152362	1	1	1	1	1	1	FALSE	FALSE	FALSE	TRUE	TRUE	TRUE
Bacteria	Firmicutes_A	Clostridia	Oscillospirales	Acutalibacteraceae	UBA737	UBA737 sp900549055	-0.0648325	0.0213394	0.0861719	0.156059	0.159138	0.183591	-0.415435	0.134094	0.469368	1	1	1	1	1	1	FALSE	FALSE	FALSE	TRUE	TRUE	TRUE
Bacteria	Firmicutes_A	Clostridia	Oscillospirales	Acutalibacteraceae	UBA737	UBA737 sp900549755	0.161056	0.416357	0.255301	0.19193	0.189463	0.212177	0.839136	2.19757	1.20325	1	1	1	1	1	1	FALSE	FALSE	FALSE	TRUE	TRUE	TRUE
Bacteria	Firmicutes_A	Clostridia	Oscillospirales	Acutalibacteraceae	UBA737	UBA737 sp900549755_1	0.161056	0.416357	0.255301	0.19193	0.189463	0.212177	0.839136	2.19757	1.20325	1	1	1	1	1	1	FALSE	FALSE	FALSE	TRUE	TRUE	TRUE
Bacteria	Firmicutes_A	Clostridia	Oscillospirales	Oscillospiraceae	UBA738	UBA738 sp003522945	0.0323478	-0.182963	-0.215311	0.140824	0.14154	0.17166	0.229705	-1.29266	-1.25429	1	1	1	1	1	1	FALSE	FALSE	FALSE	TRUE	TRUE	TRUE
Bacteria	Firmicutes_A	Clostridia_A	Christensenellales	Borkfalkiaceae	UBA7597	UBA7597 sp900542935	-0.17504	-0.133217	0.0418235	0.199569	0.234309	0.250095	-0.877092	-0.568552	0.16723	1	1	1	1	1	1	FALSE	FALSE	FALSE	TRUE	TRUE	FALSE
Bacteria	Firmicutes	Bacilli	RFN20	CAG-288	UBA7642	UBA7642 sp900549915	0.0409585	-0.126539	-0.167497	0.401133	0.404294	0.427119	0.102107	-0.312987	-0.392157	1	1	1	1	1	1	FALSE	FALSE	FALSE	TRUE	TRUE	TRUE
Bacteria	Firmicutes_A	Clostridia	Lachnospirales	Lachnospiraceae	UBA9502	UBA9502 sp003478505	0.0518124	0.0801094	0.028297	0.122452	0.120932	0.156369	0.423125	0.662432	0.180963	1	1	1	1	1	1	FALSE	FALSE	FALSE	TRUE	TRUE	TRUE
Bacteria	Firmicutes_A	Clostridia	Oscillospirales	CAG-382	UMGS1052	UMGS1052 sp900548115	0.285301	0.0603627	-0.224938	0.159864	0.161966	0.187814	1.78465	0.372687	-1.19766	1	1	1	1	1	1	FALSE	FALSE	FALSE	TRUE	TRUE	TRUE
Bacteria	Firmicutes	Bacilli	RF39	CAG-1000	UMGS1217	UMGS1217 sp900549625	-0.00840067	-0.0744965	-0.0660959	0.215683	0.199443	0.263845	-0.0389492	-0.373522	-0.25051	1	1	1	1	1	1	FALSE	FALSE	FALSE	FALSE	FALSE	TRUE
Bacteria	Firmicutes_A	Clostridia	Oscillospirales	CAG-272	UMGS1225	UMGS1225 sp900549725	0.0872455	-0.165764	-0.253009	0.144765	0.150216	0.179661	0.602672	-1.1035	-1.40826	1	1	1	1	1	1	FALSE	FALSE	FALSE	TRUE	TRUE	TRUE
Bacteria	Firmicutes_A	Clostridia_A	Christensenellales	QALW01	UMGS1338	UMGS1338 sp900550805	0.298754	0.429307	0.130553	0.23104	0.230185	0.245728	1.29308	1.86505	0.53129	1	1	1	1	1	1	FALSE	FALSE	FALSE	TRUE	TRUE	TRUE
Bacteria	Firmicutes_A	Clostridia	Oscillospirales	CAG-382	UMGS1387	UMGS1387 sp900551295	0.00543867	0.08489	0.0794513	0.223454	0.229262	0.247231	0.0243391	0.370275	0.321365	1	1	1	1	1	1	FALSE	FALSE	FALSE	TRUE	TRUE	TRUE
Bacteria	Firmicutes_A	Clostridia	Oscillospirales	Acutalibacteraceae	UMGS1484	UMGS1484 sp900552285	0.225304	0.518239	0.292935	0.173989	0.181844	0.192752	1.29493	2.84991	1.51975	1	1	1	1	1	1	FALSE	FALSE	FALSE	FALSE	TRUE	TRUE
Bacteria	Firmicutes_A	Clostridia	Oscillospirales	Acutalibacteraceae	UMGS1487	UMGS1487 sp900552225	-0.442737	-0.446335	-0.00359848	0.171524	0.179189	0.209984	-2.5812	-2.49086	-0.0171369	0.0113809	0.0148847	0.986363	0.304422	0.304422	1	FALSE	FALSE	FALSE	TRUE	TRUE	TRUE
Bacteria	Firmicutes_A	Clostridia	Oscillospirales	Acutalibacteraceae	UMGS1491	UMGS1491 sp900554775	0.00353129	0.112343	0.108811	0.220977	0.251926	0.269403	0.0159804	0.445936	0.403899	1	1	1	1	1	1	FALSE	FALSE	FALSE	TRUE	TRUE	TRUE
Bacteria	Firmicutes_A	Clostridia	Monoglobales	Monoglobaceae	UMGS1494	UMGS1494 sp900552305	-0.00171463	-0.0263189	-0.0246043	0.176045	0.181838	0.200538	-0.00973972	-0.144739	-0.122691	1	1	1	1	1	1	FALSE	FALSE	FALSE	TRUE	TRUE	TRUE
Bacteria	Firmicutes_A	Clostridia	UMGS1883	UMGS1883	UMGS1540	UMGS1540 sp900552775	0.43259	0.43468	0.00209015	0.212414	0.216243	0.231089	2.03654	2.01015	0.0090448	1	1	1	1	1	1	FALSE	FALSE	FALSE	TRUE	TRUE	TRUE
Bacteria	Cyanobacteria	Vampirovibrionia	Gastranaerophilales	Gastranaerophilaceae	UMGS1585	UMGS1585 sp900553205	-0.129339	-0.0906395	0.0386991	0.330708	0.317498	0.397101	-0.391096	-0.285481	0.0974542	1	1	1	1	1	1	FALSE	FALSE	FALSE	FALSE	FALSE	TRUE
Bacteria	Firmicutes_B	Peptococcia	Peptococcales	Peptococcaceae	UMGS1590	UMGS1590 sp900552455	-0.507237	-0.419564	0.0876724	0.210956	0.199245	0.25037	-2.40447	-2.10577	0.350171	1	1	1	1	1	1	FALSE	FALSE	FALSE	FALSE	FALSE	TRUE
Bacteria	Firmicutes_A	Clostridia_A	Christensenellales	CAG-74	UMGS1600	UMGS1600 sp900553315	-0.183516	-0.137556	0.0459591	0.114624	0.120378	0.153346	-1.60102	-1.1427	0.299709	1	1	1	1	1	1	FALSE	FALSE	FALSE	TRUE	FALSE	FALSE
Bacteria	Firmicutes_A	Clostridia_A	Christensenellales	CAG-74	UMGS1603	UMGS1603 sp900553265	-0.108907	0.0299072	0.138814	0.145467	0.155028	0.186414	-0.748671	0.192915	0.744656	1	1	1	1	1	1	FALSE	FALSE	FALSE	TRUE	TRUE	TRUE
Bacteria	Firmicutes_A	Clostridia_A	Christensenellales	CAG-74	UMGS1633	UMGS1633 sp900553645	0.00321982	0.0333695	0.0301497	0.143945	0.146509	0.172992	0.0223685	0.227764	0.174284	1	1	1	1	1	1	FALSE	FALSE	FALSE	TRUE	TRUE	TRUE
Bacteria	Firmicutes_A	Clostridia	TANB77	CAG-508	UMGS1663	UMGS1663 sp900553405	0.496854	-0.163266	-0.660121	0.338236	0.340675	0.398698	1.46896	-0.479244	-1.65569	1	1	1	1	1	1	FALSE	FALSE	FALSE	TRUE	TRUE	TRUE
Bacteria	Firmicutes_A	Clostridia	Oscillospirales	Ruminococcaceae	UMGS1668	UMGS1668 sp900553955	-0.136611	0.0629877	0.199599	0.159144	0.158797	0.187643	-0.858412	0.396656	1.06372	1	1	1	1	1	1	FALSE	FALSE	FALSE	TRUE	TRUE	TRUE
Bacteria	Firmicutes_A	Clostridia	Lachnospirales	Anaerotignaceae	UMGS1670	UMGS1670 sp900553995	-0.085212	0.0986527	0.183865	0.122511	0.126496	0.160291	-0.695544	0.779888	1.14707	1	1	1	1	1	1	FALSE	FALSE	FALSE	TRUE	TRUE	TRUE
Bacteria	Firmicutes_A	Clostridia	Oscillospirales	CAG-272	UMGS1696	UMGS1696 sp900554225	0.00935313	0.395481	0.386128	0.179913	0.181787	0.202698	0.0519869	2.17552	1.90494	1	1	1	1	1	1	FALSE	FALSE	FALSE	TRUE	TRUE	TRUE
Bacteria	Firmicutes_A	Clostridia	Oscillospirales	Acutalibacteraceae	UMGS172	UMGS172 sp900539855	-0.356638	0.0369512	0.39359	0.251828	0.238402	0.249122	-1.4162	0.154995	1.57991	1	1	1	1	1	1	FALSE	FALSE	FALSE	TRUE	TRUE	TRUE
Bacteria	Firmicutes_A	Clostridia	Oscillospirales	Oscillospiraceae	UMGS1766	UMGS1766 sp900554855	0.0921412	0.0594661	-0.0326751	0.136739	0.147047	0.175777	0.673848	0.404403	-0.185889	1	1	1	1	1	1	FALSE	FALSE	FALSE	TRUE	TRUE	FALSE
Bacteria	Actinobacteriota	Coriobacteriia	Coriobacteriales	Eggerthellaceae	UMGS1773	UMGS1773 sp900554945	0.155484	-0.0445753	-0.200059	0.137315	0.159363	0.178511	1.13231	-0.279709	-1.12071	1	1	1	1	1	1	FALSE	FALSE	FALSE	FALSE	TRUE	FALSE
Bacteria	Firmicutes_A	Clostridia	TANB77	CAG-508	UMGS1781	UMGS1781 sp900553695	0.568276	0.245079	-0.323196	0.279488	0.316336	0.301409	2.03327	0.774742	-1.07229	1	1	1	1	1	1	FALSE	FALSE	FALSE	TRUE	TRUE	TRUE
Bacteria	Firmicutes_A	Clostridia_A	Christensenellales	CAG-552	UMGS1795	UMGS1795 sp900555125	-0.165692	-0.0350749	0.130617	0.203642	0.199637	0.222266	-0.813644	-0.175694	0.587659	1	1	1	1	1	1	FALSE	FALSE	FALSE	TRUE	TRUE	TRUE
Bacteria	Firmicutes_A	Clostridia	Oscillospirales	CAG-272	UMGS1815	UMGS1815 sp900550625	-0.0692934	0.0199601	0.0892535	0.161678	0.162933	0.189296	-0.42859	0.122505	0.471502	1	1	1	1	1	1	FALSE	FALSE	FALSE	TRUE	TRUE	TRUE
Bacteria	Firmicutes_A	Clostridia	Oscillospirales	CAG-272	UMGS1815	UMGS1815 sp900555345	-0.0479476	-0.00614004	0.0418075	0.150426	0.148081	0.179827	-0.318746	-0.0414641	0.232487	1	1	1	1	1	1	FALSE	FALSE	FALSE	TRUE	TRUE	TRUE
Bacteria	Firmicutes_A	Clostridia	Monoglobales	Monoglobaceae	UMGS1820	UMGS1820 sp900545865	0.00948185	0.125577	0.116095	0.175441	0.175268	0.20066	0.0540457	0.716486	0.578566	1	1	1	1	1	1	FALSE	FALSE	FALSE	TRUE	TRUE	TRUE
Bacteria	Firmicutes_A	Clostridia	Oscillospirales	Ruminococcaceae	UMGS1826	UMGS1826 sp900555435	0.530336	0.427913	-0.102422	0.164824	0.167783	0.191432	3.21759	2.55039	-0.535034	0.00152306	0.0115129	0.59326	0.062299	0.235461	1	FALSE	FALSE	FALSE	TRUE	TRUE	TRUE
Bacteria	Firmicutes_A	Clostridia	UMGS1840	UMGS1840	UMGS1840	UMGS1840 sp900555525	-0.639488	-0.0807198	0.558768	0.359195	0.354633	0.353113	-1.78034	-0.227615	1.58241	1	1	1	1	1	1	FALSE	FALSE	FALSE	TRUE	TRUE	TRUE
Bacteria	Firmicutes_A	Clostridia	Oscillospirales	CAG-272	UMGS1865	UMGS1865 sp900547725	-0.141757	-0.181985	-0.0402282	0.211481	0.23162	0.230568	-0.670305	-0.785705	-0.174474	1	1	1	1	1	1	FALSE	FALSE	FALSE	FALSE	TRUE	TRUE
Bacteria	Firmicutes_A	Clostridia	UMGS1883	UMGS1883	UMGS1883	UMGS1883 sp900555935	0.193553	0.251412	0.0578585	0.20222	0.194036	0.20611	0.957141	1.2957	0.280717	1	1	1	1	1	1	FALSE	FALSE	FALSE	TRUE	FALSE	TRUE
Bacteria	Firmicutes_A	Clostridia	Oscillospirales	CAG-272	UMGS2055	UMGS2055 sp900557635	-0.306893	-0.25323	0.053663	0.212097	0.212603	0.244195	-1.44694	-1.1911	0.219755	1	1	1	1	1	1	FALSE	FALSE	FALSE	TRUE	TRUE	TRUE
Bacteria	Firmicutes	Bacilli	RF39	CAG-302	UMGS2068	UMGS2068 sp900557675	0.100851	0.135718	0.0348671	0.209405	0.199447	0.229669	0.481605	0.680469	0.151814	1	1	1	1	1	1	FALSE	FALSE	FALSE	TRUE	TRUE	TRUE
Bacteria	Firmicutes_A	Clostridia	Oscillospirales	Ruminococcaceae	UMGS363	UMGS363 sp900550695	0.209728	0.244373	0.0346455	0.277175	0.286295	0.331885	0.75666	0.853569	0.10439	1	1	1	1	1	1	FALSE	FALSE	FALSE	TRUE	TRUE	TRUE
Bacteria	Firmicutes_A	Clostridia	Monoglobales_A	UBA9506	UMGS755	UMGS755 sp900545185	0.0967897	-0.0503481	-0.147138	0.285296	0.29867	0.287599	0.339261	-0.168574	-0.511608	1	1	1	1	1	1	FALSE	FALSE	FALSE	TRUE	TRUE	TRUE
Bacteria	Firmicutes_A	Clostridia	Oscillospirales	CAG-272	UMGS874	UMGS874 sp900546315	0.015732	-0.00287801	-0.01861	0.146731	0.14735	0.177634	0.107216	-0.0195317	-0.104765	1	1	1	1	1	1	FALSE	FALSE	FALSE	TRUE	TRUE	TRUE
Bacteria	Firmicutes_A	Clostridia	Oscillospirales	CAG-382	UMGS882	UMGS882 sp900546385	-0.129676	-0.00400799	0.125668	0.141292	0.145715	0.17179	-0.917787	-0.0275057	0.731521	1	1	1	1	1	1	FALSE	FALSE	FALSE	TRUE	TRUE	TRUE
Bacteria	Firmicutes_A	Clostridia	Oscillospirales	CAG-272	UMGS902	UMGS902 sp003343845	0.0742248	0.0131406	-0.0610842	0.169601	0.166657	0.19359	0.437644	0.0788483	-0.315534	1	1	1	1	1	1	FALSE	FALSE	FALSE	TRUE	TRUE	TRUE
Bacteria	Firmicutes_A	Clostridia	Oscillospirales	CAG-272	UMGS911	UMGS911 sp900545935	-0.328664	-0.0529476	0.275716	0.169268	0.168559	0.200285	-1.94168	-0.314119	1.37662	1	1	1	1	1	1	FALSE	FALSE	FALSE	TRUE	TRUE	TRUE
Bacteria	Firmicutes_A	Clostridia	Oscillospirales	CAG-272	UMGS911	UMGS911 sp900546695	-0.126399	0.00112344	0.127523	0.238807	0.230917	0.263622	-0.529294	0.00486512	0.483733	1	1	1	1	1	1	FALSE	FALSE	FALSE	TRUE	TRUE	TRUE
Bacteria	Firmicutes_A	Clostridia	Peptostreptococcales	Anaerovoracaceae	UMGS973	UMGS973 sp900547295	-0.0486558	-0.000106828	0.048549	0.159107	0.156848	0.184666	-0.305805	-0.00068109	0.262902	1	1	1	1	1	1	FALSE	FALSE	FALSE	TRUE	TRUE	TRUE
Bacteria	Firmicutes	Bacilli	RF39	CAG-611	UMGS995	UMGS995 sp900547465	-0.20769	-0.247027	-0.0393364	0.196886	0.187493	0.223491	-1.05487	-1.31752	-0.176009	1	1	1	1	1	1	FALSE	FALSE	FALSE	TRUE	TRUE	TRUE
Bacteria	Firmicutes_A	Clostridia	Lachnospirales	Lachnospiraceae	Acetatifactor	Acetatifactor sp._3	-0.0178321	-0.0852658	-0.0674337	0.212861	0.20982	0.241291	-0.0837737	-0.406375	-0.279471	1	1	1	1	1	1	FALSE	FALSE	FALSE	TRUE	TRUE	TRUE
Bacteria	Firmicutes_A	Clostridia	Lachnospirales	Lachnospiraceae	Acetatifactor	Acetatifactor sp._1	-0.0178321	-0.0852658	-0.0674337	0.212861	0.20982	0.241291	-0.0837737	-0.406375	-0.279471	1	1	1	1	1	1	FALSE	FALSE	FALSE	TRUE	TRUE	TRUE
Bacteria	Firmicutes_A	Clostridia	Lachnospirales	Lachnospiraceae	Acetatifactor	Acetatifactor sp._4	-0.0178321	-0.0852658	-0.0674337	0.212861	0.20982	0.241291	-0.0837737	-0.406375	-0.279471	1	1	1	1	1	1	FALSE	FALSE	FALSE	TRUE	TRUE	TRUE
Bacteria	Firmicutes_A	Clostridia	Lachnospirales	Lachnospiraceae	Acetatifactor	Acetatifactor sp._7	-0.0178321	-0.0852658	-0.0674337	0.212861	0.20982	0.241291	-0.0837737	-0.406375	-0.279471	1	1	1	1	1	1	FALSE	FALSE	FALSE	TRUE	TRUE	TRUE
Bacteria	Firmicutes_A	Clostridia	Lachnospirales	Lachnospiraceae	Acetatifactor	Acetatifactor sp._10	-0.0178321	-0.0852658	-0.0674337	0.212861	0.20982	0.241291	-0.0837737	-0.406375	-0.279471	1	1	1	1	1	1	FALSE	FALSE	FALSE	TRUE	TRUE	TRUE
Bacteria	Firmicutes_A	Clostridia	Lachnospirales	Lachnospiraceae	Acetatifactor	Acetatifactor sp.	-0.0178321	-0.0852658	-0.0674337	0.212861	0.20982	0.241291	-0.0837737	-0.406375	-0.279471	1	1	1	1	1	1	FALSE	FALSE	FALSE	TRUE	TRUE	TRUE
Bacteria	Firmicutes_A	Clostridia	Lachnospirales	Lachnospiraceae	Acetatifactor	Acetatifactor sp._5	-0.0178321	-0.0852658	-0.0674337	0.212861	0.20982	0.241291	-0.0837737	-0.406375	-0.279471	1	1	1	1	1	1	FALSE	FALSE	FALSE	TRUE	TRUE	TRUE
Bacteria	Firmicutes_A	Clostridia	Lachnospirales	Lachnospiraceae	Acetatifactor	Acetatifactor sp._6	-0.0178321	-0.0852658	-0.0674337	0.212861	0.20982	0.241291	-0.0837737	-0.406375	-0.279471	1	1	1	1	1	1	FALSE	FALSE	FALSE	TRUE	TRUE	TRUE
Bacteria	Firmicutes_A	Clostridia	Lachnospirales	Lachnospiraceae	Acetatifactor	Acetatifactor sp._2	-0.0178321	-0.0852658	-0.0674337	0.212861	0.20982	0.241291	-0.0837737	-0.406375	-0.279471	1	1	1	1	1	1	FALSE	FALSE	FALSE	TRUE	TRUE	TRUE
Bacteria	Firmicutes_A	Clostridia	Lachnospirales	Lachnospiraceae	Acetatifactor	Acetatifactor sp._8	-0.0178321	-0.0852658	-0.0674337	0.212861	0.20982	0.241291	-0.0837737	-0.406375	-0.279471	1	1	1	1	1	1	FALSE	FALSE	FALSE	TRUE	TRUE	TRUE
Bacteria	Firmicutes_A	Clostridia	Lachnospirales	Lachnospiraceae	Acetatifactor	Acetatifactor sp._9	-0.0178321	-0.0852658	-0.0674337	0.212861	0.20982	0.241291	-0.0837737	-0.406375	-0.279471	1	1	1	1	1	1	FALSE	FALSE	FALSE	TRUE	TRUE	TRUE
Bacteria	Firmicutes_A	Clostridia	Oscillospirales	Acutalibacteraceae	Unknown_Acutalibacteraceae	Acutalibacteraceae unk genus_11	-0.0357985	-0.179045	-0.143246	0.165164	0.168068	0.193356	-0.216745	-1.06531	-0.740841	1	1	1	1	1	1	FALSE	FALSE	FALSE	TRUE	TRUE	TRUE
Bacteria	Firmicutes_A	Clostridia	Oscillospirales	Acutalibacteraceae	Unknown_Acutalibacteraceae	Acutalibacteraceae unk genus_12	-0.0357985	-0.179045	-0.143246	0.165164	0.168068	0.193356	-0.216745	-1.06531	-0.740841	1	1	1	1	1	1	FALSE	FALSE	FALSE	TRUE	TRUE	TRUE
Bacteria	Firmicutes_A	Clostridia	Oscillospirales	Acutalibacteraceae	Unknown_Acutalibacteraceae	Acutalibacteraceae unk genus	-0.0357985	-0.179045	-0.143246	0.165164	0.168068	0.193356	-0.216745	-1.06531	-0.740841	1	1	1	1	1	1	FALSE	FALSE	FALSE	TRUE	TRUE	TRUE
Bacteria	Firmicutes_A	Clostridia	Oscillospirales	Acutalibacteraceae	Unknown_Acutalibacteraceae	Acutalibacteraceae unk genus_16	-0.0357985	-0.179045	-0.143246	0.165164	0.168068	0.193356	-0.216745	-1.06531	-0.740841	1	1	1	1	1	1	FALSE	FALSE	FALSE	TRUE	TRUE	TRUE
Bacteria	Firmicutes_A	Clostridia	Oscillospirales	Acutalibacteraceae	Unknown_Acutalibacteraceae	Acutalibacteraceae unk genus_17	-0.0357985	-0.179045	-0.143246	0.165164	0.168068	0.193356	-0.216745	-1.06531	-0.740841	1	1	1	1	1	1	FALSE	FALSE	FALSE	TRUE	TRUE	TRUE
Bacteria	Firmicutes_A	Clostridia	Oscillospirales	Acutalibacteraceae	Unknown_Acutalibacteraceae	Acutalibacteraceae unk genus_14	-0.0357985	-0.179045	-0.143246	0.165164	0.168068	0.193356	-0.216745	-1.06531	-0.740841	1	1	1	1	1	1	FALSE	FALSE	FALSE	TRUE	TRUE	TRUE
Bacteria	Firmicutes_A	Clostridia	Oscillospirales	Acutalibacteraceae	Unknown_Acutalibacteraceae	Acutalibacteraceae unk genus_7	-0.0357985	-0.179045	-0.143246	0.165164	0.168068	0.193356	-0.216745	-1.06531	-0.740841	1	1	1	1	1	1	FALSE	FALSE	FALSE	TRUE	TRUE	TRUE
Bacteria	Firmicutes_A	Clostridia	Oscillospirales	Acutalibacteraceae	Unknown_Acutalibacteraceae	Acutalibacteraceae unk genus_9	-0.0357985	-0.179045	-0.143246	0.165164	0.168068	0.193356	-0.216745	-1.06531	-0.740841	1	1	1	1	1	1	FALSE	FALSE	FALSE	TRUE	TRUE	TRUE
Bacteria	Firmicutes_A	Clostridia	Oscillospirales	Acutalibacteraceae	Unknown_Acutalibacteraceae	Acutalibacteraceae unk genus_15	-0.0357985	-0.179045	-0.143246	0.165164	0.168068	0.193356	-0.216745	-1.06531	-0.740841	1	1	1	1	1	1	FALSE	FALSE	FALSE	TRUE	TRUE	TRUE
Bacteria	Firmicutes_A	Clostridia	Oscillospirales	Acutalibacteraceae	Unknown_Acutalibacteraceae	Acutalibacteraceae unk genus_2	-0.0357985	-0.179045	-0.143246	0.165164	0.168068	0.193356	-0.216745	-1.06531	-0.740841	1	1	1	1	1	1	FALSE	FALSE	FALSE	TRUE	TRUE	TRUE
Bacteria	Firmicutes_A	Clostridia	Oscillospirales	Acutalibacteraceae	Unknown_Acutalibacteraceae	Acutalibacteraceae unk genus_3	-0.0357985	-0.179045	-0.143246	0.165164	0.168068	0.193356	-0.216745	-1.06531	-0.740841	1	1	1	1	1	1	FALSE	FALSE	FALSE	TRUE	TRUE	TRUE
Bacteria	Firmicutes_A	Clostridia	Oscillospirales	Acutalibacteraceae	Unknown_Acutalibacteraceae	Acutalibacteraceae unk genus_8	-0.0357985	-0.179045	-0.143246	0.165164	0.168068	0.193356	-0.216745	-1.06531	-0.740841	1	1	1	1	1	1	FALSE	FALSE	FALSE	TRUE	TRUE	TRUE
Bacteria	Firmicutes_A	Clostridia	Oscillospirales	Acutalibacteraceae	Unknown_Acutalibacteraceae	Acutalibacteraceae unk genus_1	-0.0357985	-0.179045	-0.143246	0.165164	0.168068	0.193356	-0.216745	-1.06531	-0.740841	1	1	1	1	1	1	FALSE	FALSE	FALSE	TRUE	TRUE	TRUE
Bacteria	Firmicutes_A	Clostridia	Oscillospirales	Acutalibacteraceae	Unknown_Acutalibacteraceae	Acutalibacteraceae unk genus_10	-0.0357985	-0.179045	-0.143246	0.165164	0.168068	0.193356	-0.216745	-1.06531	-0.740841	1	1	1	1	1	1	FALSE	FALSE	FALSE	TRUE	TRUE	TRUE
Bacteria	Firmicutes_A	Clostridia	Oscillospirales	Acutalibacteraceae	Unknown_Acutalibacteraceae	Acutalibacteraceae unk genus_13	-0.0357985	-0.179045	-0.143246	0.165164	0.168068	0.193356	-0.216745	-1.06531	-0.740841	1	1	1	1	1	1	FALSE	FALSE	FALSE	TRUE	TRUE	TRUE
Bacteria	Firmicutes_A	Clostridia	Oscillospirales	Acutalibacteraceae	Unknown_Acutalibacteraceae	Acutalibacteraceae unk genus_6	-0.0357985	-0.179045	-0.143246	0.165164	0.168068	0.193356	-0.216745	-1.06531	-0.740841	1	1	1	1	1	1	FALSE	FALSE	FALSE	TRUE	TRUE	TRUE
Bacteria	Firmicutes_A	Clostridia	Oscillospirales	Acutalibacteraceae	Unknown_Acutalibacteraceae	Acutalibacteraceae unk genus_4	-0.0357985	-0.179045	-0.143246	0.165164	0.168068	0.193356	-0.216745	-1.06531	-0.740841	1	1	1	1	1	1	FALSE	FALSE	FALSE	TRUE	TRUE	TRUE
Bacteria	Firmicutes_A	Clostridia	Oscillospirales	Acutalibacteraceae	Unknown_Acutalibacteraceae	Acutalibacteraceae unk genus_5	-0.0357985	-0.179045	-0.143246	0.165164	0.168068	0.193356	-0.216745	-1.06531	-0.740841	1	1	1	1	1	1	FALSE	FALSE	FALSE	TRUE	TRUE	TRUE
Bacteria	Firmicutes_A	Clostridia	Oscillospirales	Acutalibacteraceae	Unknown_Acutalibacteraceae	Acutalibacteraceae unk genus_18	-0.0357985	-0.179045	-0.143246	0.165164	0.168068	0.193356	-0.216745	-1.06531	-0.740841	1	1	1	1	1	1	FALSE	FALSE	FALSE	TRUE	TRUE	TRUE
Bacteria	Firmicutes_A	Clostridia	Lachnospirales	Lachnospiraceae	Agathobacter	Agathobacter sp._2	-0.386102	-0.596983	-0.210881	0.255411	0.251393	0.296665	-1.51169	-2.3747	-0.710837	1	1	1	1	1	1	FALSE	FALSE	FALSE	FALSE	FALSE	TRUE
Bacteria	Firmicutes_A	Clostridia	Lachnospirales	Lachnospiraceae	Agathobacter	Agathobacter sp._1	-0.386102	-0.596983	-0.210881	0.255411	0.251393	0.296665	-1.51169	-2.3747	-0.710837	1	1	1	1	1	1	FALSE	FALSE	FALSE	FALSE	FALSE	TRUE
Bacteria	Firmicutes_A	Clostridia	Lachnospirales	Lachnospiraceae	Agathobacter	Agathobacter sp._3	-0.386102	-0.596983	-0.210881	0.255411	0.251393	0.296665	-1.51169	-2.3747	-0.710837	1	1	1	1	1	1	FALSE	FALSE	FALSE	FALSE	FALSE	TRUE
Bacteria	Firmicutes_A	Clostridia	Lachnospirales	Lachnospiraceae	Agathobacter	Agathobacter sp._4	-0.386102	-0.596983	-0.210881	0.255411	0.251393	0.296665	-1.51169	-2.3747	-0.710837	1	1	1	1	1	1	FALSE	FALSE	FALSE	FALSE	FALSE	TRUE
Bacteria	Firmicutes_A	Clostridia	Lachnospirales	Lachnospiraceae	Agathobacter	Agathobacter sp.	-0.386102	-0.596983	-0.210881	0.255411	0.251393	0.296665	-1.51169	-2.3747	-0.710837	1	1	1	1	1	1	FALSE	FALSE	FALSE	FALSE	FALSE	TRUE
Bacteria	Firmicutes_A	Clostridia	Oscillospirales	Butyricicoccaceae	Agathobaculum	Agathobaculum sp._1	-0.139317	-0.268548	-0.129231	0.176959	0.194872	0.216856	-0.787285	-1.37807	-0.59593	1	1	1	1	1	1	FALSE	FALSE	FALSE	TRUE	TRUE	TRUE
Bacteria	Firmicutes_A	Clostridia	Oscillospirales	Butyricicoccaceae	Agathobaculum	Agathobaculum sp.	-0.139317	-0.268548	-0.129231	0.176959	0.194872	0.216856	-0.787285	-1.37807	-0.59593	1	1	1	1	1	1	FALSE	FALSE	FALSE	TRUE	TRUE	TRUE
Bacteria	Firmicutes_A	Clostridia	Lachnospirales	Lachnospiraceae	AM51-8	AM51-8 sp.	-0.216007	0.0394547	0.255462	0.214533	0.242406	0.267712	-1.00687	0.162763	0.954241	1	1	1	1	1	1	FALSE	FALSE	FALSE	TRUE	TRUE	TRUE
Bacteria	Firmicutes_A	Clostridia	Lachnospirales	Lachnospiraceae	AM51-8	AM51-8 sp._1	-0.216007	0.0394547	0.255462	0.214533	0.242406	0.267712	-1.00687	0.162763	0.954241	1	1	1	1	1	1	FALSE	FALSE	FALSE	TRUE	TRUE	TRUE
Bacteria	Firmicutes	Bacilli	Acholeplasmatales	Anaeroplasmataceae	Unknown_Anaeroplasmataceae	Anaeroplasmataceae unk genus_2	-0.0279135	-0.490168	-0.462254	0.349156	0.32956	0.42984	-0.0799455	-1.48734	-1.07541	1	1	1	1	1	1	FALSE	FALSE	FALSE	FALSE	FALSE	TRUE
Bacteria	Firmicutes	Bacilli	Acholeplasmatales	Anaeroplasmataceae	Unknown_Anaeroplasmataceae	Anaeroplasmataceae unk genus	-0.0279135	-0.490168	-0.462254	0.349156	0.32956	0.42984	-0.0799455	-1.48734	-1.07541	1	1	1	1	1	1	FALSE	FALSE	FALSE	FALSE	FALSE	TRUE
Bacteria	Firmicutes	Bacilli	Acholeplasmatales	Anaeroplasmataceae	Unknown_Anaeroplasmataceae	Anaeroplasmataceae unk genus_1	-0.0279135	-0.490168	-0.462254	0.349156	0.32956	0.42984	-0.0799455	-1.48734	-1.07541	1	1	1	1	1	1	FALSE	FALSE	FALSE	FALSE	FALSE	TRUE
Bacteria	Firmicutes_A	Clostridia	Peptostreptococcales	Anaerovoracaceae	Unknown_Anaerovoracaceae	Anaerovoracaceae unk genus	-0.0417044	0.0958285	0.137533	0.145316	0.154604	0.172212	-0.286992	0.619833	0.798624	1	1	1	1	1	1	FALSE	FALSE	FALSE	FALSE	TRUE	TRUE
Bacteria	Firmicutes_A	Clostridia	Peptostreptococcales	Anaerovoracaceae	Unknown_Anaerovoracaceae	Anaerovoracaceae unk genus_1	-0.0417044	0.0958285	0.137533	0.145316	0.154604	0.172212	-0.286992	0.619833	0.798624	1	1	1	1	1	1	FALSE	FALSE	FALSE	FALSE	TRUE	TRUE
Bacteria	Firmicutes_A	Clostridia	Oscillospirales	Ruminococcaceae	Angelakisella	Angelakisella sp.	0.174577	0.367817	0.19324	0.245553	0.230014	0.275933	0.710953	1.59911	0.700316	1	1	1	1	1	1	FALSE	FALSE	FALSE	FALSE	TRUE	TRUE
Bacteria	Bacteroidota	Bacteroidia	Bacteroidales	Bacteroidaceae	Bacteroides	Bacteroides sp._2	-0.256354	-0.258685	-0.00233088	0.170262	0.183849	0.208695	-1.50564	-1.40705	-0.0111688	1	1	1	1	1	1	FALSE	FALSE	FALSE	TRUE	TRUE	TRUE
Bacteria	Bacteroidota	Bacteroidia	Bacteroidales	Bacteroidaceae	Bacteroides	Bacteroides sp.	-0.256354	-0.258685	-0.00233088	0.170262	0.183849	0.208695	-1.50564	-1.40705	-0.0111688	1	1	1	1	1	1	FALSE	FALSE	FALSE	TRUE	TRUE	TRUE
Bacteria	Bacteroidota	Bacteroidia	Bacteroidales	Bacteroidaceae	Bacteroides	Bacteroides sp._1	-0.256354	-0.258685	-0.00233088	0.170262	0.183849	0.208695	-1.50564	-1.40705	-0.0111688	1	1	1	1	1	1	FALSE	FALSE	FALSE	TRUE	TRUE	TRUE
Bacteria	Firmicutes_A	Clostridia	Lachnospirales	Lachnospiraceae	Bariatricus	Bariatricus sp._1	0.0938034	-0.156458	-0.250261	0.154863	0.180115	0.2008	0.605718	-0.868653	-1.24632	1	1	1	1	1	1	FALSE	FALSE	FALSE	TRUE	TRUE	FALSE
Bacteria	Firmicutes_A	Clostridia	Lachnospirales	Lachnospiraceae	Bariatricus	Bariatricus sp.	0.0938034	-0.156458	-0.250261	0.154863	0.180115	0.2008	0.605718	-0.868653	-1.24632	1	1	1	1	1	1	FALSE	FALSE	FALSE	TRUE	TRUE	FALSE
Bacteria	Firmicutes_A	Clostridia	Lachnospirales	Lachnospiraceae	Bariatricus	Bariatricus sp._2	0.0938034	-0.156458	-0.250261	0.154863	0.180115	0.2008	0.605718	-0.868653	-1.24632	1	1	1	1	1	1	FALSE	FALSE	FALSE	TRUE	TRUE	FALSE
Bacteria	Desulfobacterota	Desulfovibrionia	Desulfovibrionales	Desulfovibrionaceae	Bilophila	Bilophila sp._1	-0.595728	-0.498587	0.0971411	0.236429	0.226514	0.285749	-2.51969	-2.20113	0.339953	1	1	1	1	1	1	FALSE	FALSE	FALSE	FALSE	FALSE	TRUE
Bacteria	Desulfobacterota	Desulfovibrionia	Desulfovibrionales	Desulfovibrionaceae	Bilophila	Bilophila sp.	-0.595728	-0.498587	0.0971411	0.236429	0.226514	0.285749	-2.51969	-2.20113	0.339953	1	1	1	1	1	1	FALSE	FALSE	FALSE	FALSE	FALSE	TRUE
Bacteria	Firmicutes_A	Clostridia	Lachnospirales	Lachnospiraceae	Blautia_A	Blautia_A sp._17	-0.193312	0.0100774	0.203389	0.20801	0.196689	0.225836	-0.929338	0.0512349	0.900606	1	1	1	1	1	1	FALSE	FALSE	FALSE	TRUE	TRUE	TRUE
Bacteria	Firmicutes_A	Clostridia	Lachnospirales	Lachnospiraceae	Blautia_A	Blautia_A sp._10	-0.193312	0.0100774	0.203389	0.20801	0.196689	0.225836	-0.929338	0.0512349	0.900606	1	1	1	1	1	1	FALSE	FALSE	FALSE	TRUE	TRUE	TRUE
Bacteria	Firmicutes_A	Clostridia	Lachnospirales	Lachnospiraceae	Blautia_A	Blautia_A sp._5	-0.193312	0.0100774	0.203389	0.20801	0.196689	0.225836	-0.929338	0.0512349	0.900606	1	1	1	1	1	1	FALSE	FALSE	FALSE	TRUE	TRUE	TRUE
Bacteria	Firmicutes_A	Clostridia	Lachnospirales	Lachnospiraceae	Blautia_A	Blautia_A sp._14	-0.193312	0.0100774	0.203389	0.20801	0.196689	0.225836	-0.929338	0.0512349	0.900606	1	1	1	1	1	1	FALSE	FALSE	FALSE	TRUE	TRUE	TRUE
Bacteria	Firmicutes_A	Clostridia	Lachnospirales	Lachnospiraceae	Blautia_A	Blautia_A sp._15	-0.193312	0.0100774	0.203389	0.20801	0.196689	0.225836	-0.929338	0.0512349	0.900606	1	1	1	1	1	1	FALSE	FALSE	FALSE	TRUE	TRUE	TRUE
Bacteria	Firmicutes_A	Clostridia	Lachnospirales	Lachnospiraceae	Blautia_A	Blautia_A sp.	-0.193312	0.0100774	0.203389	0.20801	0.196689	0.225836	-0.929338	0.0512349	0.900606	1	1	1	1	1	1	FALSE	FALSE	FALSE	TRUE	TRUE	TRUE
Bacteria	Firmicutes_A	Clostridia	Lachnospirales	Lachnospiraceae	Blautia_A	Blautia_A sp._6	-0.193312	0.0100774	0.203389	0.20801	0.196689	0.225836	-0.929338	0.0512349	0.900606	1	1	1	1	1	1	FALSE	FALSE	FALSE	TRUE	TRUE	TRUE
Bacteria	Firmicutes_A	Clostridia	Lachnospirales	Lachnospiraceae	Blautia_A	Blautia_A sp._2	-0.193312	0.0100774	0.203389	0.20801	0.196689	0.225836	-0.929338	0.0512349	0.900606	1	1	1	1	1	1	FALSE	FALSE	FALSE	TRUE	TRUE	TRUE
Bacteria	Firmicutes_A	Clostridia	Lachnospirales	Lachnospiraceae	Blautia_A	Blautia_A sp._19	-0.193312	0.0100774	0.203389	0.20801	0.196689	0.225836	-0.929338	0.0512349	0.900606	1	1	1	1	1	1	FALSE	FALSE	FALSE	TRUE	TRUE	TRUE
Bacteria	Firmicutes_A	Clostridia	Lachnospirales	Lachnospiraceae	Blautia_A	Blautia_A sp._8	-0.193312	0.0100774	0.203389	0.20801	0.196689	0.225836	-0.929338	0.0512349	0.900606	1	1	1	1	1	1	FALSE	FALSE	FALSE	TRUE	TRUE	TRUE
Bacteria	Firmicutes_A	Clostridia	Lachnospirales	Lachnospiraceae	Blautia_A	Blautia_A sp._18	-0.193312	0.0100774	0.203389	0.20801	0.196689	0.225836	-0.929338	0.0512349	0.900606	1	1	1	1	1	1	FALSE	FALSE	FALSE	TRUE	TRUE	TRUE
Bacteria	Firmicutes_A	Clostridia	Lachnospirales	Lachnospiraceae	Blautia_A	Blautia_A sp._3	-0.193312	0.0100774	0.203389	0.20801	0.196689	0.225836	-0.929338	0.0512349	0.900606	1	1	1	1	1	1	FALSE	FALSE	FALSE	TRUE	TRUE	TRUE
Bacteria	Firmicutes_A	Clostridia	Lachnospirales	Lachnospiraceae	Blautia_A	Blautia_A sp._1	-0.193312	0.0100774	0.203389	0.20801	0.196689	0.225836	-0.929338	0.0512349	0.900606	1	1	1	1	1	1	FALSE	FALSE	FALSE	TRUE	TRUE	TRUE
Bacteria	Firmicutes_A	Clostridia	Lachnospirales	Lachnospiraceae	Blautia_A	Blautia_A sp._12	-0.193312	0.0100774	0.203389	0.20801	0.196689	0.225836	-0.929338	0.0512349	0.900606	1	1	1	1	1	1	FALSE	FALSE	FALSE	TRUE	TRUE	TRUE
Bacteria	Firmicutes_A	Clostridia	Lachnospirales	Lachnospiraceae	Blautia_A	Blautia_A sp._7	-0.193312	0.0100774	0.203389	0.20801	0.196689	0.225836	-0.929338	0.0512349	0.900606	1	1	1	1	1	1	FALSE	FALSE	FALSE	TRUE	TRUE	TRUE
Bacteria	Firmicutes_A	Clostridia	Lachnospirales	Lachnospiraceae	Blautia_A	Blautia_A sp._13	-0.193312	0.0100774	0.203389	0.20801	0.196689	0.225836	-0.929338	0.0512349	0.900606	1	1	1	1	1	1	FALSE	FALSE	FALSE	TRUE	TRUE	TRUE
Bacteria	Firmicutes_A	Clostridia	Lachnospirales	Lachnospiraceae	Blautia_A	Blautia_A sp._4	-0.193312	0.0100774	0.203389	0.20801	0.196689	0.225836	-0.929338	0.0512349	0.900606	1	1	1	1	1	1	FALSE	FALSE	FALSE	TRUE	TRUE	TRUE
Bacteria	Firmicutes_A	Clostridia	Lachnospirales	Lachnospiraceae	Blautia_A	Blautia_A sp._9	-0.193312	0.0100774	0.203389	0.20801	0.196689	0.225836	-0.929338	0.0512349	0.900606	1	1	1	1	1	1	FALSE	FALSE	FALSE	TRUE	TRUE	TRUE
Bacteria	Firmicutes_A	Clostridia	Lachnospirales	Lachnospiraceae	Blautia_A	Blautia_A sp._11	-0.193312	0.0100774	0.203389	0.20801	0.196689	0.225836	-0.929338	0.0512349	0.900606	1	1	1	1	1	1	FALSE	FALSE	FALSE	TRUE	TRUE	TRUE
Bacteria	Firmicutes_A	Clostridia	Lachnospirales	Lachnospiraceae	Blautia_A	Blautia_A sp._16	-0.193312	0.0100774	0.203389	0.20801	0.196689	0.225836	-0.929338	0.0512349	0.900606	1	1	1	1	1	1	FALSE	FALSE	FALSE	TRUE	TRUE	TRUE
Bacteria	Firmicutes_A	Clostridia_A	Christensenellales	Borkfalkiaceae	Unknown_Borkfalkiaceae	Borkfalkiaceae unk genus_9	0.107645	-0.0661298	-0.173775	0.170126	0.180939	0.199284	0.632735	-0.365482	-0.871997	1	1	1	1	1	1	FALSE	FALSE	FALSE	FALSE	TRUE	FALSE
Bacteria	Firmicutes_A	Clostridia_A	Christensenellales	Borkfalkiaceae	Unknown_Borkfalkiaceae	Borkfalkiaceae unk genus_10	0.107645	-0.0661298	-0.173775	0.170126	0.180939	0.199284	0.632735	-0.365482	-0.871997	1	1	1	1	1	1	FALSE	FALSE	FALSE	FALSE	TRUE	FALSE
Bacteria	Firmicutes_A	Clostridia_A	Christensenellales	Borkfalkiaceae	Unknown_Borkfalkiaceae	Borkfalkiaceae unk genus_3	0.107645	-0.0661298	-0.173775	0.170126	0.180939	0.199284	0.632735	-0.365482	-0.871997	1	1	1	1	1	1	FALSE	FALSE	FALSE	FALSE	TRUE	FALSE
Bacteria	Firmicutes_A	Clostridia_A	Christensenellales	Borkfalkiaceae	Unknown_Borkfalkiaceae	Borkfalkiaceae unk genus_2	0.107645	-0.0661298	-0.173775	0.170126	0.180939	0.199284	0.632735	-0.365482	-0.871997	1	1	1	1	1	1	FALSE	FALSE	FALSE	FALSE	TRUE	FALSE
Bacteria	Firmicutes_A	Clostridia_A	Christensenellales	Borkfalkiaceae	Unknown_Borkfalkiaceae	Borkfalkiaceae unk genus	0.107645	-0.0661298	-0.173775	0.170126	0.180939	0.199284	0.632735	-0.365482	-0.871997	1	1	1	1	1	1	FALSE	FALSE	FALSE	FALSE	TRUE	FALSE
Bacteria	Firmicutes_A	Clostridia_A	Christensenellales	Borkfalkiaceae	Unknown_Borkfalkiaceae	Borkfalkiaceae unk genus_8	0.107645	-0.0661298	-0.173775	0.170126	0.180939	0.199284	0.632735	-0.365482	-0.871997	1	1	1	1	1	1	FALSE	FALSE	FALSE	FALSE	TRUE	FALSE
Bacteria	Firmicutes_A	Clostridia_A	Christensenellales	Borkfalkiaceae	Unknown_Borkfalkiaceae	Borkfalkiaceae unk genus_7	0.107645	-0.0661298	-0.173775	0.170126	0.180939	0.199284	0.632735	-0.365482	-0.871997	1	1	1	1	1	1	FALSE	FALSE	FALSE	FALSE	TRUE	FALSE
Bacteria	Firmicutes_A	Clostridia_A	Christensenellales	Borkfalkiaceae	Unknown_Borkfalkiaceae	Borkfalkiaceae unk genus_11	0.107645	-0.0661298	-0.173775	0.170126	0.180939	0.199284	0.632735	-0.365482	-0.871997	1	1	1	1	1	1	FALSE	FALSE	FALSE	FALSE	TRUE	FALSE
Bacteria	Firmicutes_A	Clostridia_A	Christensenellales	Borkfalkiaceae	Unknown_Borkfalkiaceae	Borkfalkiaceae unk genus_6	0.107645	-0.0661298	-0.173775	0.170126	0.180939	0.199284	0.632735	-0.365482	-0.871997	1	1	1	1	1	1	FALSE	FALSE	FALSE	FALSE	TRUE	FALSE
Bacteria	Firmicutes_A	Clostridia_A	Christensenellales	Borkfalkiaceae	Unknown_Borkfalkiaceae	Borkfalkiaceae unk genus_1	0.107645	-0.0661298	-0.173775	0.170126	0.180939	0.199284	0.632735	-0.365482	-0.871997	1	1	1	1	1	1	FALSE	FALSE	FALSE	FALSE	TRUE	FALSE
Bacteria	Firmicutes_A	Clostridia_A	Christensenellales	Borkfalkiaceae	Unknown_Borkfalkiaceae	Borkfalkiaceae unk genus_4	0.107645	-0.0661298	-0.173775	0.170126	0.180939	0.199284	0.632735	-0.365482	-0.871997	1	1	1	1	1	1	FALSE	FALSE	FALSE	FALSE	TRUE	FALSE
Bacteria	Firmicutes_A	Clostridia_A	Christensenellales	Borkfalkiaceae	Unknown_Borkfalkiaceae	Borkfalkiaceae unk genus_5	0.107645	-0.0661298	-0.173775	0.170126	0.180939	0.199284	0.632735	-0.365482	-0.871997	1	1	1	1	1	1	FALSE	FALSE	FALSE	FALSE	TRUE	FALSE
Bacteria	Firmicutes_A	Clostridia_A	Christensenellales	Borkfalkiaceae	Unknown_Borkfalkiaceae	Borkfalkiaceae unk genus_12	0.107645	-0.0661298	-0.173775	0.170126	0.180939	0.199284	0.632735	-0.365482	-0.871997	1	1	1	1	1	1	FALSE	FALSE	FALSE	FALSE	TRUE	FALSE
Bacteria	Firmicutes	Bacilli	Erysipelotrichales	Erysipelotrichaceae	Bulleidia	Bulleidia sp.	-0.234753	-0.133394	0.101359	0.140552	0.143195	0.173556	-1.67022	-0.931557	0.584013	1	1	1	1	1	1	FALSE	FALSE	FALSE	TRUE	TRUE	TRUE
Bacteria	Firmicutes	Bacilli	Erysipelotrichales	Erysipelotrichaceae	Bulleidia	Bulleidia sp._2	-0.234753	-0.133394	0.101359	0.140552	0.143195	0.173556	-1.67022	-0.931557	0.584013	1	1	1	1	1	1	FALSE	FALSE	FALSE	TRUE	TRUE	TRUE
Bacteria	Firmicutes	Bacilli	Erysipelotrichales	Erysipelotrichaceae	Bulleidia	Bulleidia sp._1	-0.234753	-0.133394	0.101359	0.140552	0.143195	0.173556	-1.67022	-0.931557	0.584013	1	1	1	1	1	1	FALSE	FALSE	FALSE	TRUE	TRUE	TRUE
Bacteria	Firmicutes_A	Clostridia	Oscillospirales	Butyricicoccaceae	Unknown_Butyricicoccaceae	Butyricicoccaceae unk genus_1	-0.0455033	-0.0138687	0.0316346	0.148752	0.146003	0.172897	-0.3059	-0.0949891	0.182968	1	1	1	1	1	1	FALSE	FALSE	FALSE	TRUE	FALSE	TRUE
Bacteria	Firmicutes_A	Clostridia	Oscillospirales	Butyricicoccaceae	Unknown_Butyricicoccaceae	Butyricicoccaceae unk genus_3	-0.0455033	-0.0138687	0.0316346	0.148752	0.146003	0.172897	-0.3059	-0.0949891	0.182968	1	1	1	1	1	1	FALSE	FALSE	FALSE	TRUE	FALSE	TRUE
Bacteria	Firmicutes_A	Clostridia	Oscillospirales	Butyricicoccaceae	Unknown_Butyricicoccaceae	Butyricicoccaceae unk genus	-0.0455033	-0.0138687	0.0316346	0.148752	0.146003	0.172897	-0.3059	-0.0949891	0.182968	1	1	1	1	1	1	FALSE	FALSE	FALSE	TRUE	FALSE	TRUE
Bacteria	Firmicutes_A	Clostridia	Oscillospirales	Butyricicoccaceae	Unknown_Butyricicoccaceae	Butyricicoccaceae unk genus_2	-0.0455033	-0.0138687	0.0316346	0.148752	0.146003	0.172897	-0.3059	-0.0949891	0.182968	1	1	1	1	1	1	FALSE	FALSE	FALSE	TRUE	FALSE	TRUE
Bacteria	Firmicutes	Bacilli	RF39	CAG-1000	CAG-1000	CAG-1000 sp._6	0.357167	0.761237	0.40407	0.237506	0.235044	0.249568	1.50382	3.23871	1.61908	0.135033	0.00151893	0.107835	1	0.0621302	1	FALSE	FALSE	FALSE	TRUE	FALSE	TRUE
Bacteria	Firmicutes	Bacilli	RF39	CAG-1000	CAG-1000	CAG-1000 sp._9	0.357167	0.761237	0.40407	0.237506	0.235044	0.249568	1.50382	3.23871	1.61908	0.135033	0.00151893	0.107835	1	0.0621302	1	FALSE	FALSE	FALSE	TRUE	FALSE	TRUE
Bacteria	Firmicutes	Bacilli	RF39	CAG-1000	CAG-1000	CAG-1000 sp._7	0.357167	0.761237	0.40407	0.237506	0.235044	0.249568	1.50382	3.23871	1.61908	0.135033	0.00151893	0.107835	1	0.0621302	1	FALSE	FALSE	FALSE	TRUE	FALSE	TRUE
Bacteria	Firmicutes	Bacilli	RF39	CAG-1000	CAG-1000	CAG-1000 sp._2	0.357167	0.761237	0.40407	0.237506	0.235044	0.249568	1.50382	3.23871	1.61908	0.135033	0.00151893	0.107835	1	0.0621302	1	FALSE	FALSE	FALSE	TRUE	FALSE	TRUE
Bacteria	Firmicutes	Bacilli	RF39	CAG-1000	CAG-1000	CAG-1000 sp.	0.357167	0.761237	0.40407	0.237506	0.235044	0.249568	1.50382	3.23871	1.61908	0.135033	0.00151893	0.107835	1	0.0621302	1	FALSE	FALSE	FALSE	TRUE	FALSE	TRUE
Bacteria	Firmicutes	Bacilli	RF39	CAG-1000	CAG-1000	CAG-1000 sp._5	0.357167	0.761237	0.40407	0.237506	0.235044	0.249568	1.50382	3.23871	1.61908	0.135033	0.00151893	0.107835	1	0.0621302	1	FALSE	FALSE	FALSE	TRUE	FALSE	TRUE
Bacteria	Firmicutes	Bacilli	RF39	CAG-1000	CAG-1000	CAG-1000 sp._10	0.357167	0.761237	0.40407	0.237506	0.235044	0.249568	1.50382	3.23871	1.61908	0.135033	0.00151893	0.107835	1	0.0621302	1	FALSE	FALSE	FALSE	TRUE	FALSE	TRUE
Bacteria	Firmicutes	Bacilli	RF39	CAG-1000	CAG-1000	CAG-1000 sp._4	0.357167	0.761237	0.40407	0.237506	0.235044	0.249568	1.50382	3.23871	1.61908	0.135033	0.00151893	0.107835	1	0.0621302	1	FALSE	FALSE	FALSE	TRUE	FALSE	TRUE
Bacteria	Firmicutes	Bacilli	RF39	CAG-1000	CAG-1000	CAG-1000 sp._1	0.357167	0.761237	0.40407	0.237506	0.235044	0.249568	1.50382	3.23871	1.61908	0.135033	0.00151893	0.107835	1	0.0621302	1	FALSE	FALSE	FALSE	TRUE	FALSE	TRUE
Bacteria	Firmicutes	Bacilli	RF39	CAG-1000	CAG-1000	CAG-1000 sp._3	0.357167	0.761237	0.40407	0.237506	0.235044	0.249568	1.50382	3.23871	1.61908	0.135033	0.00151893	0.107835	1	0.0621302	1	FALSE	FALSE	FALSE	TRUE	FALSE	TRUE
Bacteria	Firmicutes	Bacilli	RF39	CAG-1000	CAG-1000	CAG-1000 sp._8	0.357167	0.761237	0.40407	0.237506	0.235044	0.249568	1.50382	3.23871	1.61908	0.135033	0.00151893	0.107835	1	0.0621302	1	FALSE	FALSE	FALSE	TRUE	FALSE	TRUE
Bacteria	Firmicutes	Bacilli	RF39	CAG-1000	Unknown_CAG-1000	CAG-1000 unk genus_2	0.626779	0.474672	-0.152107	0.243624	0.236369	0.25759	2.57273	2.00819	-0.590502	1	1	1	1	1	1	FALSE	FALSE	FALSE	TRUE	TRUE	TRUE
Bacteria	Firmicutes	Bacilli	RF39	CAG-1000	Unknown_CAG-1000	CAG-1000 unk genus_4	0.626779	0.474672	-0.152107	0.243624	0.236369	0.25759	2.57273	2.00819	-0.590502	1	1	1	1	1	1	FALSE	FALSE	FALSE	TRUE	TRUE	TRUE
Bacteria	Firmicutes	Bacilli	RF39	CAG-1000	Unknown_CAG-1000	CAG-1000 unk genus_7	0.626779	0.474672	-0.152107	0.243624	0.236369	0.25759	2.57273	2.00819	-0.590502	1	1	1	1	1	1	FALSE	FALSE	FALSE	TRUE	TRUE	TRUE
Bacteria	Firmicutes	Bacilli	RF39	CAG-1000	Unknown_CAG-1000	CAG-1000 unk genus_6	0.626779	0.474672	-0.152107	0.243624	0.236369	0.25759	2.57273	2.00819	-0.590502	1	1	1	1	1	1	FALSE	FALSE	FALSE	TRUE	TRUE	TRUE
Bacteria	Firmicutes	Bacilli	RF39	CAG-1000	Unknown_CAG-1000	CAG-1000 unk genus_1	0.626779	0.474672	-0.152107	0.243624	0.236369	0.25759	2.57273	2.00819	-0.590502	1	1	1	1	1	1	FALSE	FALSE	FALSE	TRUE	TRUE	TRUE
Bacteria	Firmicutes	Bacilli	RF39	CAG-1000	Unknown_CAG-1000	CAG-1000 unk genus_5	0.626779	0.474672	-0.152107	0.243624	0.236369	0.25759	2.57273	2.00819	-0.590502	1	1	1	1	1	1	FALSE	FALSE	FALSE	TRUE	TRUE	TRUE
Bacteria	Firmicutes	Bacilli	RF39	CAG-1000	Unknown_CAG-1000	CAG-1000 unk genus_3	0.626779	0.474672	-0.152107	0.243624	0.236369	0.25759	2.57273	2.00819	-0.590502	1	1	1	1	1	1	FALSE	FALSE	FALSE	TRUE	TRUE	TRUE
Bacteria	Firmicutes	Bacilli	RF39	CAG-1000	Unknown_CAG-1000	CAG-1000 unk genus	0.626779	0.474672	-0.152107	0.243624	0.236369	0.25759	2.57273	2.00819	-0.590502	1	1	1	1	1	1	FALSE	FALSE	FALSE	TRUE	TRUE	TRUE
Bacteria	Firmicutes_A	Clostridia	Oscillospirales	Oscillospiraceae	CAG-103	CAG-103 sp.	0.315319	0.67019	0.354871	0.210038	0.21086	0.224022	1.50124	3.17836	1.58409	0.134846	0.00171267	0.114729	1	0.0700546	1	FALSE	FALSE	FALSE	FALSE	FALSE	TRUE
Bacteria	Firmicutes_A	Clostridia	Oscillospirales	Oscillospiraceae	CAG-110	CAG-110 sp._1	-0.0916652	-0.128177	-0.0365116	0.166766	0.167218	0.196459	-0.549664	-0.766524	-0.185848	1	1	1	1	1	1	FALSE	FALSE	FALSE	TRUE	TRUE	TRUE
Bacteria	Firmicutes_A	Clostridia	Oscillospirales	Oscillospiraceae	CAG-110	CAG-110 sp._21	-0.0916652	-0.128177	-0.0365116	0.166766	0.167218	0.196459	-0.549664	-0.766524	-0.185848	1	1	1	1	1	1	FALSE	FALSE	FALSE	TRUE	TRUE	TRUE
Bacteria	Firmicutes_A	Clostridia	Oscillospirales	Oscillospiraceae	CAG-110	CAG-110 sp._3	-0.0916652	-0.128177	-0.0365116	0.166766	0.167218	0.196459	-0.549664	-0.766524	-0.185848	1	1	1	1	1	1	FALSE	FALSE	FALSE	TRUE	TRUE	TRUE
Bacteria	Firmicutes_A	Clostridia	Oscillospirales	Oscillospiraceae	CAG-110	CAG-110 sp._6	-0.0916652	-0.128177	-0.0365116	0.166766	0.167218	0.196459	-0.549664	-0.766524	-0.185848	1	1	1	1	1	1	FALSE	FALSE	FALSE	TRUE	TRUE	TRUE
Bacteria	Firmicutes_A	Clostridia	Oscillospirales	Oscillospiraceae	CAG-110	CAG-110 sp._26	-0.0916652	-0.128177	-0.0365116	0.166766	0.167218	0.196459	-0.549664	-0.766524	-0.185848	1	1	1	1	1	1	FALSE	FALSE	FALSE	TRUE	TRUE	TRUE
Bacteria	Firmicutes_A	Clostridia	Oscillospirales	Oscillospiraceae	CAG-110	CAG-110 sp._14	-0.0916652	-0.128177	-0.0365116	0.166766	0.167218	0.196459	-0.549664	-0.766524	-0.185848	1	1	1	1	1	1	FALSE	FALSE	FALSE	TRUE	TRUE	TRUE
Bacteria	Firmicutes_A	Clostridia	Oscillospirales	Oscillospiraceae	CAG-110	CAG-110 sp._23	-0.0916652	-0.128177	-0.0365116	0.166766	0.167218	0.196459	-0.549664	-0.766524	-0.185848	1	1	1	1	1	1	FALSE	FALSE	FALSE	TRUE	TRUE	TRUE
Bacteria	Firmicutes_A	Clostridia	Oscillospirales	Oscillospiraceae	CAG-110	CAG-110 sp._24	-0.0916652	-0.128177	-0.0365116	0.166766	0.167218	0.196459	-0.549664	-0.766524	-0.185848	1	1	1	1	1	1	FALSE	FALSE	FALSE	TRUE	TRUE	TRUE
Bacteria	Firmicutes_A	Clostridia	Oscillospirales	Oscillospiraceae	CAG-110	CAG-110 sp._16	-0.0916652	-0.128177	-0.0365116	0.166766	0.167218	0.196459	-0.549664	-0.766524	-0.185848	1	1	1	1	1	1	FALSE	FALSE	FALSE	TRUE	TRUE	TRUE
Bacteria	Firmicutes_A	Clostridia	Oscillospirales	Oscillospiraceae	CAG-110	CAG-110 sp._15	-0.0916652	-0.128177	-0.0365116	0.166766	0.167218	0.196459	-0.549664	-0.766524	-0.185848	1	1	1	1	1	1	FALSE	FALSE	FALSE	TRUE	TRUE	TRUE
Bacteria	Firmicutes_A	Clostridia	Oscillospirales	Oscillospiraceae	CAG-110	CAG-110 sp._12	-0.0916652	-0.128177	-0.0365116	0.166766	0.167218	0.196459	-0.549664	-0.766524	-0.185848	1	1	1	1	1	1	FALSE	FALSE	FALSE	TRUE	TRUE	TRUE
Bacteria	Firmicutes_A	Clostridia	Oscillospirales	Oscillospiraceae	CAG-110	CAG-110 sp._9	-0.0916652	-0.128177	-0.0365116	0.166766	0.167218	0.196459	-0.549664	-0.766524	-0.185848	1	1	1	1	1	1	FALSE	FALSE	FALSE	TRUE	TRUE	TRUE
Bacteria	Firmicutes_A	Clostridia	Oscillospirales	Oscillospiraceae	CAG-110	CAG-110 sp._5	-0.0916652	-0.128177	-0.0365116	0.166766	0.167218	0.196459	-0.549664	-0.766524	-0.185848	1	1	1	1	1	1	FALSE	FALSE	FALSE	TRUE	TRUE	TRUE
Bacteria	Firmicutes_A	Clostridia	Oscillospirales	Oscillospiraceae	CAG-110	CAG-110 sp._10	-0.0916652	-0.128177	-0.0365116	0.166766	0.167218	0.196459	-0.549664	-0.766524	-0.185848	1	1	1	1	1	1	FALSE	FALSE	FALSE	TRUE	TRUE	TRUE
Bacteria	Firmicutes_A	Clostridia	Oscillospirales	Oscillospiraceae	CAG-110	CAG-110 sp._2	-0.0916652	-0.128177	-0.0365116	0.166766	0.167218	0.196459	-0.549664	-0.766524	-0.185848	1	1	1	1	1	1	FALSE	FALSE	FALSE	TRUE	TRUE	TRUE
Bacteria	Firmicutes_A	Clostridia	Oscillospirales	Oscillospiraceae	CAG-110	CAG-110 sp._19	-0.0916652	-0.128177	-0.0365116	0.166766	0.167218	0.196459	-0.549664	-0.766524	-0.185848	1	1	1	1	1	1	FALSE	FALSE	FALSE	TRUE	TRUE	TRUE
Bacteria	Firmicutes_A	Clostridia	Oscillospirales	Oscillospiraceae	CAG-110	CAG-110 sp._27	-0.0916652	-0.128177	-0.0365116	0.166766	0.167218	0.196459	-0.549664	-0.766524	-0.185848	1	1	1	1	1	1	FALSE	FALSE	FALSE	TRUE	TRUE	TRUE
Bacteria	Firmicutes_A	Clostridia	Oscillospirales	Oscillospiraceae	CAG-110	CAG-110 sp._25	-0.0916652	-0.128177	-0.0365116	0.166766	0.167218	0.196459	-0.549664	-0.766524	-0.185848	1	1	1	1	1	1	FALSE	FALSE	FALSE	TRUE	TRUE	TRUE
Bacteria	Firmicutes_A	Clostridia	Oscillospirales	Oscillospiraceae	CAG-110	CAG-110 sp._13	-0.0916652	-0.128177	-0.0365116	0.166766	0.167218	0.196459	-0.549664	-0.766524	-0.185848	1	1	1	1	1	1	FALSE	FALSE	FALSE	TRUE	TRUE	TRUE
Bacteria	Firmicutes_A	Clostridia	Oscillospirales	Oscillospiraceae	CAG-110	CAG-110 sp._29	-0.0916652	-0.128177	-0.0365116	0.166766	0.167218	0.196459	-0.549664	-0.766524	-0.185848	1	1	1	1	1	1	FALSE	FALSE	FALSE	TRUE	TRUE	TRUE
Bacteria	Firmicutes_A	Clostridia	Oscillospirales	Oscillospiraceae	CAG-110	CAG-110 sp._8	-0.0916652	-0.128177	-0.0365116	0.166766	0.167218	0.196459	-0.549664	-0.766524	-0.185848	1	1	1	1	1	1	FALSE	FALSE	FALSE	TRUE	TRUE	TRUE
Bacteria	Firmicutes_A	Clostridia	Oscillospirales	Oscillospiraceae	CAG-110	CAG-110 sp._18	-0.0916652	-0.128177	-0.0365116	0.166766	0.167218	0.196459	-0.549664	-0.766524	-0.185848	1	1	1	1	1	1	FALSE	FALSE	FALSE	TRUE	TRUE	TRUE
Bacteria	Firmicutes_A	Clostridia	Oscillospirales	Oscillospiraceae	CAG-110	CAG-110 sp._17	-0.0916652	-0.128177	-0.0365116	0.166766	0.167218	0.196459	-0.549664	-0.766524	-0.185848	1	1	1	1	1	1	FALSE	FALSE	FALSE	TRUE	TRUE	TRUE
Bacteria	Firmicutes_A	Clostridia	Oscillospirales	Oscillospiraceae	CAG-110	CAG-110 sp._28	-0.0916652	-0.128177	-0.0365116	0.166766	0.167218	0.196459	-0.549664	-0.766524	-0.185848	1	1	1	1	1	1	FALSE	FALSE	FALSE	TRUE	TRUE	TRUE
Bacteria	Firmicutes_A	Clostridia	Oscillospirales	Oscillospiraceae	CAG-110	CAG-110 sp._4	-0.0916652	-0.128177	-0.0365116	0.166766	0.167218	0.196459	-0.549664	-0.766524	-0.185848	1	1	1	1	1	1	FALSE	FALSE	FALSE	TRUE	TRUE	TRUE
Bacteria	Firmicutes_A	Clostridia	Oscillospirales	Oscillospiraceae	CAG-110	CAG-110 sp._20	-0.0916652	-0.128177	-0.0365116	0.166766	0.167218	0.196459	-0.549664	-0.766524	-0.185848	1	1	1	1	1	1	FALSE	FALSE	FALSE	TRUE	TRUE	TRUE
Bacteria	Firmicutes_A	Clostridia	Oscillospirales	Oscillospiraceae	CAG-110	CAG-110 sp._7	-0.0916652	-0.128177	-0.0365116	0.166766	0.167218	0.196459	-0.549664	-0.766524	-0.185848	1	1	1	1	1	1	FALSE	FALSE	FALSE	TRUE	TRUE	TRUE
Bacteria	Firmicutes_A	Clostridia	Oscillospirales	Oscillospiraceae	CAG-110	CAG-110 sp._22	-0.0916652	-0.128177	-0.0365116	0.166766	0.167218	0.196459	-0.549664	-0.766524	-0.185848	1	1	1	1	1	1	FALSE	FALSE	FALSE	TRUE	TRUE	TRUE
Bacteria	Firmicutes_A	Clostridia	Oscillospirales	Oscillospiraceae	CAG-110	CAG-110 sp.	-0.0916652	-0.128177	-0.0365116	0.166766	0.167218	0.196459	-0.549664	-0.766524	-0.185848	1	1	1	1	1	1	FALSE	FALSE	FALSE	TRUE	TRUE	TRUE
Bacteria	Firmicutes_A	Clostridia	Oscillospirales	Oscillospiraceae	CAG-110	CAG-110 sp._11	-0.0916652	-0.128177	-0.0365116	0.166766	0.167218	0.196459	-0.549664	-0.766524	-0.185848	1	1	1	1	1	1	FALSE	FALSE	FALSE	TRUE	TRUE	TRUE
Bacteria	Firmicutes_A	Clostridia	Oscillospirales	Ruminococcaceae	CAG-115	CAG-115 sp._10	-0.266585	-0.26386	0.00272482	0.222463	0.230461	0.268512	-1.19833	-1.14492	0.0101478	1	1	1	1	1	1	FALSE	FALSE	FALSE	FALSE	FALSE	TRUE
Bacteria	Firmicutes_A	Clostridia	Oscillospirales	Ruminococcaceae	CAG-115	CAG-115 sp._8	-0.266585	-0.26386	0.00272482	0.222463	0.230461	0.268512	-1.19833	-1.14492	0.0101478	1	1	1	1	1	1	FALSE	FALSE	FALSE	FALSE	FALSE	TRUE
Bacteria	Firmicutes_A	Clostridia	Oscillospirales	Ruminococcaceae	CAG-115	CAG-115 sp._7	-0.266585	-0.26386	0.00272482	0.222463	0.230461	0.268512	-1.19833	-1.14492	0.0101478	1	1	1	1	1	1	FALSE	FALSE	FALSE	FALSE	FALSE	TRUE
Bacteria	Firmicutes_A	Clostridia	Oscillospirales	Ruminococcaceae	CAG-115	CAG-115 sp.	-0.266585	-0.26386	0.00272482	0.222463	0.230461	0.268512	-1.19833	-1.14492	0.0101478	1	1	1	1	1	1	FALSE	FALSE	FALSE	FALSE	FALSE	TRUE
Bacteria	Firmicutes_A	Clostridia	Oscillospirales	Ruminococcaceae	CAG-115	CAG-115 sp._1	-0.266585	-0.26386	0.00272482	0.222463	0.230461	0.268512	-1.19833	-1.14492	0.0101478	1	1	1	1	1	1	FALSE	FALSE	FALSE	FALSE	FALSE	TRUE
Bacteria	Firmicutes_A	Clostridia	Oscillospirales	Ruminococcaceae	CAG-115	CAG-115 sp._5	-0.266585	-0.26386	0.00272482	0.222463	0.230461	0.268512	-1.19833	-1.14492	0.0101478	1	1	1	1	1	1	FALSE	FALSE	FALSE	FALSE	FALSE	TRUE
Bacteria	Firmicutes_A	Clostridia	Oscillospirales	Ruminococcaceae	CAG-115	CAG-115 sp._4	-0.266585	-0.26386	0.00272482	0.222463	0.230461	0.268512	-1.19833	-1.14492	0.0101478	1	1	1	1	1	1	FALSE	FALSE	FALSE	FALSE	FALSE	TRUE
Bacteria	Firmicutes_A	Clostridia	Oscillospirales	Ruminococcaceae	CAG-115	CAG-115 sp._2	-0.266585	-0.26386	0.00272482	0.222463	0.230461	0.268512	-1.19833	-1.14492	0.0101478	1	1	1	1	1	1	FALSE	FALSE	FALSE	FALSE	FALSE	TRUE
Bacteria	Firmicutes_A	Clostridia	Oscillospirales	Ruminococcaceae	CAG-115	CAG-115 sp._3	-0.266585	-0.26386	0.00272482	0.222463	0.230461	0.268512	-1.19833	-1.14492	0.0101478	1	1	1	1	1	1	FALSE	FALSE	FALSE	FALSE	FALSE	TRUE
Bacteria	Firmicutes_A	Clostridia	Oscillospirales	Ruminococcaceae	CAG-115	CAG-115 sp._6	-0.266585	-0.26386	0.00272482	0.222463	0.230461	0.268512	-1.19833	-1.14492	0.0101478	1	1	1	1	1	1	FALSE	FALSE	FALSE	FALSE	FALSE	TRUE
Bacteria	Firmicutes_A	Clostridia	Oscillospirales	Ruminococcaceae	CAG-115	CAG-115 sp._9	-0.266585	-0.26386	0.00272482	0.222463	0.230461	0.268512	-1.19833	-1.14492	0.0101478	1	1	1	1	1	1	FALSE	FALSE	FALSE	FALSE	FALSE	TRUE
Bacteria	Firmicutes_A	Clostridia	Oscillospirales	Ruminococcaceae	CAG-115	CAG-115 sp._11	-0.266585	-0.26386	0.00272482	0.222463	0.230461	0.268512	-1.19833	-1.14492	0.0101478	1	1	1	1	1	1	FALSE	FALSE	FALSE	FALSE	FALSE	TRUE
Bacteria	Firmicutes	Bacilli	RF39	UBA5348	CAG-1193	CAG-1193 sp.	0.288374	0.193249	-0.0951247	0.195952	0.195418	0.215067	1.47166	0.988904	-0.442303	1	1	1	1	1	1	FALSE	FALSE	FALSE	TRUE	TRUE	TRUE
Bacteria	Firmicutes_A	Clostridia	Lachnospirales	Lachnospiraceae	CAG-127	CAG-127 sp.	-0.0703222	-0.0950686	-0.0247464	0.202551	0.21305	0.241562	-0.347182	-0.446226	-0.102443	1	1	1	1	1	1	FALSE	FALSE	FALSE	TRUE	TRUE	TRUE
Bacteria	Firmicutes_A	Clostridia	Lachnospirales	Lachnospiraceae	CAG-127	CAG-127 sp._2	-0.0703222	-0.0950686	-0.0247464	0.202551	0.21305	0.241562	-0.347182	-0.446226	-0.102443	1	1	1	1	1	1	FALSE	FALSE	FALSE	TRUE	TRUE	TRUE
Bacteria	Firmicutes_A	Clostridia	Lachnospirales	Lachnospiraceae	CAG-127	CAG-127 sp._1	-0.0703222	-0.0950686	-0.0247464	0.202551	0.21305	0.241562	-0.347182	-0.446226	-0.102443	1	1	1	1	1	1	FALSE	FALSE	FALSE	TRUE	TRUE	TRUE
Bacteria	Firmicutes_A	Clostridia_A	Christensenellales	CAG-314	CAG-1435	CAG-1435 sp._2	-0.168024	0.170631	0.338655	0.205287	0.198534	0.22856	-0.818481	0.859456	1.48169	1	1	1	1	1	1	FALSE	FALSE	FALSE	TRUE	TRUE	TRUE
Bacteria	Firmicutes_A	Clostridia_A	Christensenellales	CAG-314	CAG-1435	CAG-1435 sp.	-0.168024	0.170631	0.338655	0.205287	0.198534	0.22856	-0.818481	0.859456	1.48169	1	1	1	1	1	1	FALSE	FALSE	FALSE	TRUE	TRUE	TRUE
Bacteria	Firmicutes_A	Clostridia_A	Christensenellales	CAG-314	CAG-1435	CAG-1435 sp._1	-0.168024	0.170631	0.338655	0.205287	0.198534	0.22856	-0.818481	0.859456	1.48169	1	1	1	1	1	1	FALSE	FALSE	FALSE	TRUE	TRUE	TRUE
Bacteria	Firmicutes_A	Clostridia	Oscillospirales	Oscillospiraceae	CAG-170	CAG-170 sp._5	-0.0910106	0.0175316	0.108542	0.158662	0.159811	0.187684	-0.573611	0.109702	0.578324	1	1	1	1	1	1	FALSE	FALSE	FALSE	TRUE	TRUE	TRUE
Bacteria	Firmicutes_A	Clostridia	Oscillospirales	Oscillospiraceae	CAG-170	CAG-170 sp._14	-0.0910106	0.0175316	0.108542	0.158662	0.159811	0.187684	-0.573611	0.109702	0.578324	1	1	1	1	1	1	FALSE	FALSE	FALSE	TRUE	TRUE	TRUE
Bacteria	Firmicutes_A	Clostridia	Oscillospirales	Oscillospiraceae	CAG-170	CAG-170 sp._7	-0.0910106	0.0175316	0.108542	0.158662	0.159811	0.187684	-0.573611	0.109702	0.578324	1	1	1	1	1	1	FALSE	FALSE	FALSE	TRUE	TRUE	TRUE
Bacteria	Firmicutes_A	Clostridia	Oscillospirales	Oscillospiraceae	CAG-170	CAG-170 sp._13	-0.0910106	0.0175316	0.108542	0.158662	0.159811	0.187684	-0.573611	0.109702	0.578324	1	1	1	1	1	1	FALSE	FALSE	FALSE	TRUE	TRUE	TRUE
Bacteria	Firmicutes_A	Clostridia	Oscillospirales	Oscillospiraceae	CAG-170	CAG-170 sp._6	-0.0910106	0.0175316	0.108542	0.158662	0.159811	0.187684	-0.573611	0.109702	0.578324	1	1	1	1	1	1	FALSE	FALSE	FALSE	TRUE	TRUE	TRUE
Bacteria	Firmicutes_A	Clostridia	Oscillospirales	Oscillospiraceae	CAG-170	CAG-170 sp.	-0.0910106	0.0175316	0.108542	0.158662	0.159811	0.187684	-0.573611	0.109702	0.578324	1	1	1	1	1	1	FALSE	FALSE	FALSE	TRUE	TRUE	TRUE
Bacteria	Firmicutes_A	Clostridia	Oscillospirales	Oscillospiraceae	CAG-170	CAG-170 sp._10	-0.0910106	0.0175316	0.108542	0.158662	0.159811	0.187684	-0.573611	0.109702	0.578324	1	1	1	1	1	1	FALSE	FALSE	FALSE	TRUE	TRUE	TRUE
Bacteria	Firmicutes_A	Clostridia	Oscillospirales	Oscillospiraceae	CAG-170	CAG-170 sp._2	-0.0910106	0.0175316	0.108542	0.158662	0.159811	0.187684	-0.573611	0.109702	0.578324	1	1	1	1	1	1	FALSE	FALSE	FALSE	TRUE	TRUE	TRUE
Bacteria	Firmicutes_A	Clostridia	Oscillospirales	Oscillospiraceae	CAG-170	CAG-170 sp._4	-0.0910106	0.0175316	0.108542	0.158662	0.159811	0.187684	-0.573611	0.109702	0.578324	1	1	1	1	1	1	FALSE	FALSE	FALSE	TRUE	TRUE	TRUE
Bacteria	Firmicutes_A	Clostridia	Oscillospirales	Oscillospiraceae	CAG-170	CAG-170 sp._16	-0.0910106	0.0175316	0.108542	0.158662	0.159811	0.187684	-0.573611	0.109702	0.578324	1	1	1	1	1	1	FALSE	FALSE	FALSE	TRUE	TRUE	TRUE
Bacteria	Firmicutes_A	Clostridia	Oscillospirales	Oscillospiraceae	CAG-170	CAG-170 sp._11	-0.0910106	0.0175316	0.108542	0.158662	0.159811	0.187684	-0.573611	0.109702	0.578324	1	1	1	1	1	1	FALSE	FALSE	FALSE	TRUE	TRUE	TRUE
Bacteria	Firmicutes_A	Clostridia	Oscillospirales	Oscillospiraceae	CAG-170	CAG-170 sp._8	-0.0910106	0.0175316	0.108542	0.158662	0.159811	0.187684	-0.573611	0.109702	0.578324	1	1	1	1	1	1	FALSE	FALSE	FALSE	TRUE	TRUE	TRUE
Bacteria	Firmicutes_A	Clostridia	Oscillospirales	Oscillospiraceae	CAG-170	CAG-170 sp._12	-0.0910106	0.0175316	0.108542	0.158662	0.159811	0.187684	-0.573611	0.109702	0.578324	1	1	1	1	1	1	FALSE	FALSE	FALSE	TRUE	TRUE	TRUE
Bacteria	Firmicutes_A	Clostridia	Oscillospirales	Oscillospiraceae	CAG-170	CAG-170 sp._19	-0.0910106	0.0175316	0.108542	0.158662	0.159811	0.187684	-0.573611	0.109702	0.578324	1	1	1	1	1	1	FALSE	FALSE	FALSE	TRUE	TRUE	TRUE
Bacteria	Firmicutes_A	Clostridia	Oscillospirales	Oscillospiraceae	CAG-170	CAG-170 sp._1	-0.0910106	0.0175316	0.108542	0.158662	0.159811	0.187684	-0.573611	0.109702	0.578324	1	1	1	1	1	1	FALSE	FALSE	FALSE	TRUE	TRUE	TRUE
Bacteria	Firmicutes_A	Clostridia	Oscillospirales	Oscillospiraceae	CAG-170	CAG-170 sp._3	-0.0910106	0.0175316	0.108542	0.158662	0.159811	0.187684	-0.573611	0.109702	0.578324	1	1	1	1	1	1	FALSE	FALSE	FALSE	TRUE	TRUE	TRUE
Bacteria	Firmicutes_A	Clostridia	Oscillospirales	Oscillospiraceae	CAG-170	CAG-170 sp._9	-0.0910106	0.0175316	0.108542	0.158662	0.159811	0.187684	-0.573611	0.109702	0.578324	1	1	1	1	1	1	FALSE	FALSE	FALSE	TRUE	TRUE	TRUE
Bacteria	Firmicutes_A	Clostridia	Oscillospirales	Oscillospiraceae	CAG-170	CAG-170 sp._23	-0.0910106	0.0175316	0.108542	0.158662	0.159811	0.187684	-0.573611	0.109702	0.578324	1	1	1	1	1	1	FALSE	FALSE	FALSE	TRUE	TRUE	TRUE
Bacteria	Firmicutes_A	Clostridia	Oscillospirales	Oscillospiraceae	CAG-170	CAG-170 sp._18	-0.0910106	0.0175316	0.108542	0.158662	0.159811	0.187684	-0.573611	0.109702	0.578324	1	1	1	1	1	1	FALSE	FALSE	FALSE	TRUE	TRUE	TRUE
Bacteria	Firmicutes_A	Clostridia	Oscillospirales	Oscillospiraceae	CAG-170	CAG-170 sp._17	-0.0910106	0.0175316	0.108542	0.158662	0.159811	0.187684	-0.573611	0.109702	0.578324	1	1	1	1	1	1	FALSE	FALSE	FALSE	TRUE	TRUE	TRUE
Bacteria	Firmicutes_A	Clostridia	Oscillospirales	Oscillospiraceae	CAG-170	CAG-170 sp._21	-0.0910106	0.0175316	0.108542	0.158662	0.159811	0.187684	-0.573611	0.109702	0.578324	1	1	1	1	1	1	FALSE	FALSE	FALSE	TRUE	TRUE	TRUE
Bacteria	Firmicutes_A	Clostridia	Oscillospirales	Oscillospiraceae	CAG-170	CAG-170 sp._22	-0.0910106	0.0175316	0.108542	0.158662	0.159811	0.187684	-0.573611	0.109702	0.578324	1	1	1	1	1	1	FALSE	FALSE	FALSE	TRUE	TRUE	TRUE
Bacteria	Firmicutes_A	Clostridia	Oscillospirales	Oscillospiraceae	CAG-170	CAG-170 sp._15	-0.0910106	0.0175316	0.108542	0.158662	0.159811	0.187684	-0.573611	0.109702	0.578324	1	1	1	1	1	1	FALSE	FALSE	FALSE	TRUE	TRUE	TRUE
Bacteria	Firmicutes_A	Clostridia	Oscillospirales	Oscillospiraceae	CAG-170	CAG-170 sp._20	-0.0910106	0.0175316	0.108542	0.158662	0.159811	0.187684	-0.573611	0.109702	0.578324	1	1	1	1	1	1	FALSE	FALSE	FALSE	TRUE	TRUE	TRUE
Bacteria	Firmicutes_A	Clostridia	Oscillospirales	Acutalibacteraceae	CAG-180	CAG-180 sp.	-0.242194	0.256975	0.499169	0.273498	0.260834	0.303219	-0.885542	0.985204	1.64623	1	1	1	1	1	1	FALSE	FALSE	FALSE	FALSE	TRUE	TRUE
Bacteria	Cyanobacteria	Vampirovibrionia	Gastranaerophilales	Gastranaerophilaceae	CAG-196	CAG-196 sp._1	-0.414753	-0.115507	0.299246	0.2079	0.216645	0.257092	-1.99497	-0.533161	1.16397	1	1	1	1	1	1	FALSE	FALSE	FALSE	FALSE	FALSE	TRUE
Bacteria	Cyanobacteria	Vampirovibrionia	Gastranaerophilales	Gastranaerophilaceae	CAG-196	CAG-196 sp._11	-0.414753	-0.115507	0.299246	0.2079	0.216645	0.257092	-1.99497	-0.533161	1.16397	1	1	1	1	1	1	FALSE	FALSE	FALSE	FALSE	FALSE	TRUE
Bacteria	Cyanobacteria	Vampirovibrionia	Gastranaerophilales	Gastranaerophilaceae	CAG-196	CAG-196 sp._7	-0.414753	-0.115507	0.299246	0.2079	0.216645	0.257092	-1.99497	-0.533161	1.16397	1	1	1	1	1	1	FALSE	FALSE	FALSE	FALSE	FALSE	TRUE
Bacteria	Cyanobacteria	Vampirovibrionia	Gastranaerophilales	Gastranaerophilaceae	CAG-196	CAG-196 sp._4	-0.414753	-0.115507	0.299246	0.2079	0.216645	0.257092	-1.99497	-0.533161	1.16397	1	1	1	1	1	1	FALSE	FALSE	FALSE	FALSE	FALSE	TRUE
Bacteria	Cyanobacteria	Vampirovibrionia	Gastranaerophilales	Gastranaerophilaceae	CAG-196	CAG-196 sp._2	-0.414753	-0.115507	0.299246	0.2079	0.216645	0.257092	-1.99497	-0.533161	1.16397	1	1	1	1	1	1	FALSE	FALSE	FALSE	FALSE	FALSE	TRUE
Bacteria	Cyanobacteria	Vampirovibrionia	Gastranaerophilales	Gastranaerophilaceae	CAG-196	CAG-196 sp._12	-0.414753	-0.115507	0.299246	0.2079	0.216645	0.257092	-1.99497	-0.533161	1.16397	1	1	1	1	1	1	FALSE	FALSE	FALSE	FALSE	FALSE	TRUE
Bacteria	Cyanobacteria	Vampirovibrionia	Gastranaerophilales	Gastranaerophilaceae	CAG-196	CAG-196 sp._9	-0.414753	-0.115507	0.299246	0.2079	0.216645	0.257092	-1.99497	-0.533161	1.16397	1	1	1	1	1	1	FALSE	FALSE	FALSE	FALSE	FALSE	TRUE
Bacteria	Cyanobacteria	Vampirovibrionia	Gastranaerophilales	Gastranaerophilaceae	CAG-196	CAG-196 sp._10	-0.414753	-0.115507	0.299246	0.2079	0.216645	0.257092	-1.99497	-0.533161	1.16397	1	1	1	1	1	1	FALSE	FALSE	FALSE	FALSE	FALSE	TRUE
Bacteria	Cyanobacteria	Vampirovibrionia	Gastranaerophilales	Gastranaerophilaceae	CAG-196	CAG-196 sp._3	-0.414753	-0.115507	0.299246	0.2079	0.216645	0.257092	-1.99497	-0.533161	1.16397	1	1	1	1	1	1	FALSE	FALSE	FALSE	FALSE	FALSE	TRUE
Bacteria	Cyanobacteria	Vampirovibrionia	Gastranaerophilales	Gastranaerophilaceae	CAG-196	CAG-196 sp._6	-0.414753	-0.115507	0.299246	0.2079	0.216645	0.257092	-1.99497	-0.533161	1.16397	1	1	1	1	1	1	FALSE	FALSE	FALSE	FALSE	FALSE	TRUE
Bacteria	Cyanobacteria	Vampirovibrionia	Gastranaerophilales	Gastranaerophilaceae	CAG-196	CAG-196 sp._5	-0.414753	-0.115507	0.299246	0.2079	0.216645	0.257092	-1.99497	-0.533161	1.16397	1	1	1	1	1	1	FALSE	FALSE	FALSE	FALSE	FALSE	TRUE
Bacteria	Cyanobacteria	Vampirovibrionia	Gastranaerophilales	Gastranaerophilaceae	CAG-196	CAG-196 sp._8	-0.414753	-0.115507	0.299246	0.2079	0.216645	0.257092	-1.99497	-0.533161	1.16397	1	1	1	1	1	1	FALSE	FALSE	FALSE	FALSE	FALSE	TRUE
Bacteria	Cyanobacteria	Vampirovibrionia	Gastranaerophilales	Gastranaerophilaceae	CAG-196	CAG-196 sp.	-0.414753	-0.115507	0.299246	0.2079	0.216645	0.257092	-1.99497	-0.533161	1.16397	1	1	1	1	1	1	FALSE	FALSE	FALSE	FALSE	FALSE	TRUE
Bacteria	Firmicutes_A	Clostridia	Peptostreptococcales	Anaerovoracaceae	CAG-238	CAG-238 sp._4	-0.3083	-0.237673	0.0706269	0.216512	0.215151	0.219388	-1.42394	-1.10468	0.321927	1	1	1	1	1	1	FALSE	FALSE	FALSE	TRUE	TRUE	TRUE
Bacteria	Firmicutes_A	Clostridia	Peptostreptococcales	Anaerovoracaceae	CAG-238	CAG-238 sp._2	-0.3083	-0.237673	0.0706269	0.216512	0.215151	0.219388	-1.42394	-1.10468	0.321927	1	1	1	1	1	1	FALSE	FALSE	FALSE	TRUE	TRUE	TRUE
Bacteria	Firmicutes_A	Clostridia	Peptostreptococcales	Anaerovoracaceae	CAG-238	CAG-238 sp._1	-0.3083	-0.237673	0.0706269	0.216512	0.215151	0.219388	-1.42394	-1.10468	0.321927	1	1	1	1	1	1	FALSE	FALSE	FALSE	TRUE	TRUE	TRUE
Bacteria	Firmicutes_A	Clostridia	Peptostreptococcales	Anaerovoracaceae	CAG-238	CAG-238 sp.	-0.3083	-0.237673	0.0706269	0.216512	0.215151	0.219388	-1.42394	-1.10468	0.321927	1	1	1	1	1	1	FALSE	FALSE	FALSE	TRUE	TRUE	TRUE
Bacteria	Firmicutes_A	Clostridia	Peptostreptococcales	Anaerovoracaceae	CAG-238	CAG-238 sp._3	-0.3083	-0.237673	0.0706269	0.216512	0.215151	0.219388	-1.42394	-1.10468	0.321927	1	1	1	1	1	1	FALSE	FALSE	FALSE	TRUE	TRUE	TRUE
Bacteria	Proteobacteria	Alphaproteobacteria	RF32	CAG-239	Unknown_CAG-239	CAG-239 unk genus	-0.265872	-0.468217	-0.202345	0.291299	0.303303	0.286727	-0.912711	-1.54373	-0.705706	1	1	1	1	1	1	FALSE	FALSE	FALSE	TRUE	TRUE	TRUE
Bacteria	Proteobacteria	Alphaproteobacteria	RF32	CAG-239	Unknown_CAG-239	CAG-239 unk genus_1	-0.265872	-0.468217	-0.202345	0.291299	0.303303	0.286727	-0.912711	-1.54373	-0.705706	1	1	1	1	1	1	FALSE	FALSE	FALSE	TRUE	TRUE	TRUE
Bacteria	Proteobacteria	Alphaproteobacteria	RF32	CAG-239	Unknown_CAG-239	CAG-239 unk genus_2	-0.265872	-0.468217	-0.202345	0.291299	0.303303	0.286727	-0.912711	-1.54373	-0.705706	1	1	1	1	1	1	FALSE	FALSE	FALSE	TRUE	TRUE	TRUE
Bacteria	Firmicutes_A	Clostridia	TANB77	CAG-508	CAG-245	CAG-245 sp._1	-0.0943952	-0.0942389	0.000156346	0.172998	0.178244	0.209593	-0.545643	-0.528707	0.000745951	1	1	1	1	1	1	FALSE	FALSE	FALSE	TRUE	TRUE	TRUE
Bacteria	Firmicutes_A	Clostridia	TANB77	CAG-508	CAG-245	CAG-245 sp._4	-0.0943952	-0.0942389	0.000156346	0.172998	0.178244	0.209593	-0.545643	-0.528707	0.000745951	1	1	1	1	1	1	FALSE	FALSE	FALSE	TRUE	TRUE	TRUE
Bacteria	Firmicutes_A	Clostridia	TANB77	CAG-508	CAG-245	CAG-245 sp._5	-0.0943952	-0.0942389	0.000156346	0.172998	0.178244	0.209593	-0.545643	-0.528707	0.000745951	1	1	1	1	1	1	FALSE	FALSE	FALSE	TRUE	TRUE	TRUE
Bacteria	Firmicutes_A	Clostridia	TANB77	CAG-508	CAG-245	CAG-245 sp._2	-0.0943952	-0.0942389	0.000156346	0.172998	0.178244	0.209593	-0.545643	-0.528707	0.000745951	1	1	1	1	1	1	FALSE	FALSE	FALSE	TRUE	TRUE	TRUE
Bacteria	Firmicutes_A	Clostridia	TANB77	CAG-508	CAG-245	CAG-245 sp._8	-0.0943952	-0.0942389	0.000156346	0.172998	0.178244	0.209593	-0.545643	-0.528707	0.000745951	1	1	1	1	1	1	FALSE	FALSE	FALSE	TRUE	TRUE	TRUE
Bacteria	Firmicutes_A	Clostridia	TANB77	CAG-508	CAG-245	CAG-245 sp.	-0.0943952	-0.0942389	0.000156346	0.172998	0.178244	0.209593	-0.545643	-0.528707	0.000745951	1	1	1	1	1	1	FALSE	FALSE	FALSE	TRUE	TRUE	TRUE
Bacteria	Firmicutes_A	Clostridia	TANB77	CAG-508	CAG-245	CAG-245 sp._7	-0.0943952	-0.0942389	0.000156346	0.172998	0.178244	0.209593	-0.545643	-0.528707	0.000745951	1	1	1	1	1	1	FALSE	FALSE	FALSE	TRUE	TRUE	TRUE
Bacteria	Firmicutes_A	Clostridia	TANB77	CAG-508	CAG-245	CAG-245 sp._3	-0.0943952	-0.0942389	0.000156346	0.172998	0.178244	0.209593	-0.545643	-0.528707	0.000745951	1	1	1	1	1	1	FALSE	FALSE	FALSE	TRUE	TRUE	TRUE
Bacteria	Firmicutes_A	Clostridia	TANB77	CAG-508	CAG-245	CAG-245 sp._6	-0.0943952	-0.0942389	0.000156346	0.172998	0.178244	0.209593	-0.545643	-0.528707	0.000745951	1	1	1	1	1	1	FALSE	FALSE	FALSE	TRUE	TRUE	TRUE
Bacteria	Firmicutes_A	Clostridia	TANB77	CAG-508	CAG-269	CAG-269 sp._53	-0.393204	-0.500678	-0.107474	0.185457	0.188319	0.219821	-2.12019	-2.65867	-0.488915	0.0348357	0.00827912	0.62527	0.712458	0.338648	1	FALSE	FALSE	FALSE	FALSE	FALSE	TRUE
Bacteria	Firmicutes_A	Clostridia	TANB77	CAG-508	CAG-269	CAG-269 sp._39	-0.393204	-0.500678	-0.107474	0.185457	0.188319	0.219821	-2.12019	-2.65867	-0.488915	0.0348357	0.00827912	0.62527	0.712458	0.338648	1	FALSE	FALSE	FALSE	FALSE	FALSE	TRUE
Bacteria	Firmicutes_A	Clostridia	TANB77	CAG-508	CAG-269	CAG-269 sp._41	-0.393204	-0.500678	-0.107474	0.185457	0.188319	0.219821	-2.12019	-2.65867	-0.488915	0.0348357	0.00827912	0.62527	0.712458	0.338648	1	FALSE	FALSE	FALSE	FALSE	FALSE	TRUE
Bacteria	Firmicutes_A	Clostridia	TANB77	CAG-508	CAG-269	CAG-269 sp._36	-0.393204	-0.500678	-0.107474	0.185457	0.188319	0.219821	-2.12019	-2.65867	-0.488915	0.0348357	0.00827912	0.62527	0.712458	0.338648	1	FALSE	FALSE	FALSE	FALSE	FALSE	TRUE
Bacteria	Firmicutes_A	Clostridia	TANB77	CAG-508	CAG-269	CAG-269 sp._42	-0.393204	-0.500678	-0.107474	0.185457	0.188319	0.219821	-2.12019	-2.65867	-0.488915	0.0348357	0.00827912	0.62527	0.712458	0.338648	1	FALSE	FALSE	FALSE	FALSE	FALSE	TRUE
Bacteria	Firmicutes_A	Clostridia	TANB77	CAG-508	CAG-269	CAG-269 sp._44	-0.393204	-0.500678	-0.107474	0.185457	0.188319	0.219821	-2.12019	-2.65867	-0.488915	0.0348357	0.00827912	0.62527	0.712458	0.338648	1	FALSE	FALSE	FALSE	FALSE	FALSE	TRUE
Bacteria	Firmicutes_A	Clostridia	TANB77	CAG-508	CAG-269	CAG-269 sp._38	-0.393204	-0.500678	-0.107474	0.185457	0.188319	0.219821	-2.12019	-2.65867	-0.488915	0.0348357	0.00827912	0.62527	0.712458	0.338648	1	FALSE	FALSE	FALSE	FALSE	FALSE	TRUE
Bacteria	Firmicutes_A	Clostridia	TANB77	CAG-508	CAG-269	CAG-269 sp._31	-0.393204	-0.500678	-0.107474	0.185457	0.188319	0.219821	-2.12019	-2.65867	-0.488915	0.0348357	0.00827912	0.62527	0.712458	0.338648	1	FALSE	FALSE	FALSE	FALSE	FALSE	TRUE
Bacteria	Firmicutes_A	Clostridia	TANB77	CAG-508	CAG-269	CAG-269 sp._7	-0.393204	-0.500678	-0.107474	0.185457	0.188319	0.219821	-2.12019	-2.65867	-0.488915	0.0348357	0.00827912	0.62527	0.712458	0.338648	1	FALSE	FALSE	FALSE	FALSE	FALSE	TRUE
Bacteria	Firmicutes_A	Clostridia	TANB77	CAG-508	CAG-269	CAG-269 sp._26	-0.393204	-0.500678	-0.107474	0.185457	0.188319	0.219821	-2.12019	-2.65867	-0.488915	0.0348357	0.00827912	0.62527	0.712458	0.338648	1	FALSE	FALSE	FALSE	FALSE	FALSE	TRUE
Bacteria	Firmicutes_A	Clostridia	TANB77	CAG-508	CAG-269	CAG-269 sp._43	-0.393204	-0.500678	-0.107474	0.185457	0.188319	0.219821	-2.12019	-2.65867	-0.488915	0.0348357	0.00827912	0.62527	0.712458	0.338648	1	FALSE	FALSE	FALSE	FALSE	FALSE	TRUE
Bacteria	Firmicutes_A	Clostridia	TANB77	CAG-508	CAG-269	CAG-269 sp._29	-0.393204	-0.500678	-0.107474	0.185457	0.188319	0.219821	-2.12019	-2.65867	-0.488915	0.0348357	0.00827912	0.62527	0.712458	0.338648	1	FALSE	FALSE	FALSE	FALSE	FALSE	TRUE
Bacteria	Firmicutes_A	Clostridia	TANB77	CAG-508	CAG-269	CAG-269 sp._5	-0.393204	-0.500678	-0.107474	0.185457	0.188319	0.219821	-2.12019	-2.65867	-0.488915	0.0348357	0.00827912	0.62527	0.712458	0.338648	1	FALSE	FALSE	FALSE	FALSE	FALSE	TRUE
Bacteria	Firmicutes_A	Clostridia	TANB77	CAG-508	CAG-269	CAG-269 sp._2	-0.393204	-0.500678	-0.107474	0.185457	0.188319	0.219821	-2.12019	-2.65867	-0.488915	0.0348357	0.00827912	0.62527	0.712458	0.338648	1	FALSE	FALSE	FALSE	FALSE	FALSE	TRUE
Bacteria	Firmicutes_A	Clostridia	TANB77	CAG-508	CAG-269	CAG-269 sp._40	-0.393204	-0.500678	-0.107474	0.185457	0.188319	0.219821	-2.12019	-2.65867	-0.488915	0.0348357	0.00827912	0.62527	0.712458	0.338648	1	FALSE	FALSE	FALSE	FALSE	FALSE	TRUE
Bacteria	Firmicutes_A	Clostridia	TANB77	CAG-508	CAG-269	CAG-269 sp._48	-0.393204	-0.500678	-0.107474	0.185457	0.188319	0.219821	-2.12019	-2.65867	-0.488915	0.0348357	0.00827912	0.62527	0.712458	0.338648	1	FALSE	FALSE	FALSE	FALSE	FALSE	TRUE
Bacteria	Firmicutes_A	Clostridia	TANB77	CAG-508	CAG-269	CAG-269 sp._3	-0.393204	-0.500678	-0.107474	0.185457	0.188319	0.219821	-2.12019	-2.65867	-0.488915	0.0348357	0.00827912	0.62527	0.712458	0.338648	1	FALSE	FALSE	FALSE	FALSE	FALSE	TRUE
Bacteria	Firmicutes_A	Clostridia	TANB77	CAG-508	CAG-269	CAG-269 sp._46	-0.393204	-0.500678	-0.107474	0.185457	0.188319	0.219821	-2.12019	-2.65867	-0.488915	0.0348357	0.00827912	0.62527	0.712458	0.338648	1	FALSE	FALSE	FALSE	FALSE	FALSE	TRUE
Bacteria	Firmicutes_A	Clostridia	TANB77	CAG-508	CAG-269	CAG-269 sp._52	-0.393204	-0.500678	-0.107474	0.185457	0.188319	0.219821	-2.12019	-2.65867	-0.488915	0.0348357	0.00827912	0.62527	0.712458	0.338648	1	FALSE	FALSE	FALSE	FALSE	FALSE	TRUE
Bacteria	Firmicutes_A	Clostridia	TANB77	CAG-508	CAG-269	CAG-269 sp._6	-0.393204	-0.500678	-0.107474	0.185457	0.188319	0.219821	-2.12019	-2.65867	-0.488915	0.0348357	0.00827912	0.62527	0.712458	0.338648	1	FALSE	FALSE	FALSE	FALSE	FALSE	TRUE
Bacteria	Firmicutes_A	Clostridia	TANB77	CAG-508	CAG-269	CAG-269 sp._37	-0.393204	-0.500678	-0.107474	0.185457	0.188319	0.219821	-2.12019	-2.65867	-0.488915	0.0348357	0.00827912	0.62527	0.712458	0.338648	1	FALSE	FALSE	FALSE	FALSE	FALSE	TRUE
Bacteria	Firmicutes_A	Clostridia	TANB77	CAG-508	CAG-269	CAG-269 sp._34	-0.393204	-0.500678	-0.107474	0.185457	0.188319	0.219821	-2.12019	-2.65867	-0.488915	0.0348357	0.00827912	0.62527	0.712458	0.338648	1	FALSE	FALSE	FALSE	FALSE	FALSE	TRUE
Bacteria	Firmicutes_A	Clostridia	TANB77	CAG-508	CAG-269	CAG-269 sp._59	-0.393204	-0.500678	-0.107474	0.185457	0.188319	0.219821	-2.12019	-2.65867	-0.488915	0.0348357	0.00827912	0.62527	0.712458	0.338648	1	FALSE	FALSE	FALSE	FALSE	FALSE	TRUE
Bacteria	Firmicutes_A	Clostridia	TANB77	CAG-508	CAG-269	CAG-269 sp._10	-0.393204	-0.500678	-0.107474	0.185457	0.188319	0.219821	-2.12019	-2.65867	-0.488915	0.0348357	0.00827912	0.62527	0.712458	0.338648	1	FALSE	FALSE	FALSE	FALSE	FALSE	TRUE
Bacteria	Firmicutes_A	Clostridia	TANB77	CAG-508	CAG-269	CAG-269 sp._28	-0.393204	-0.500678	-0.107474	0.185457	0.188319	0.219821	-2.12019	-2.65867	-0.488915	0.0348357	0.00827912	0.62527	0.712458	0.338648	1	FALSE	FALSE	FALSE	FALSE	FALSE	TRUE
Bacteria	Firmicutes_A	Clostridia	TANB77	CAG-508	CAG-269	CAG-269 sp._60	-0.393204	-0.500678	-0.107474	0.185457	0.188319	0.219821	-2.12019	-2.65867	-0.488915	0.0348357	0.00827912	0.62527	0.712458	0.338648	1	FALSE	FALSE	FALSE	FALSE	FALSE	TRUE
Bacteria	Firmicutes_A	Clostridia	TANB77	CAG-508	CAG-269	CAG-269 sp.	-0.393204	-0.500678	-0.107474	0.185457	0.188319	0.219821	-2.12019	-2.65867	-0.488915	0.0348357	0.00827912	0.62527	0.712458	0.338648	1	FALSE	FALSE	FALSE	FALSE	FALSE	TRUE
Bacteria	Firmicutes_A	Clostridia	TANB77	CAG-508	CAG-269	CAG-269 sp._24	-0.393204	-0.500678	-0.107474	0.185457	0.188319	0.219821	-2.12019	-2.65867	-0.488915	0.0348357	0.00827912	0.62527	0.712458	0.338648	1	FALSE	FALSE	FALSE	FALSE	FALSE	TRUE
Bacteria	Firmicutes_A	Clostridia	TANB77	CAG-508	CAG-269	CAG-269 sp._15	-0.393204	-0.500678	-0.107474	0.185457	0.188319	0.219821	-2.12019	-2.65867	-0.488915	0.0348357	0.00827912	0.62527	0.712458	0.338648	1	FALSE	FALSE	FALSE	FALSE	FALSE	TRUE
Bacteria	Firmicutes_A	Clostridia	TANB77	CAG-508	CAG-269	CAG-269 sp._61	-0.393204	-0.500678	-0.107474	0.185457	0.188319	0.219821	-2.12019	-2.65867	-0.488915	0.0348357	0.00827912	0.62527	0.712458	0.338648	1	FALSE	FALSE	FALSE	FALSE	FALSE	TRUE
Bacteria	Firmicutes_A	Clostridia	TANB77	CAG-508	CAG-269	CAG-269 sp._27	-0.393204	-0.500678	-0.107474	0.185457	0.188319	0.219821	-2.12019	-2.65867	-0.488915	0.0348357	0.00827912	0.62527	0.712458	0.338648	1	FALSE	FALSE	FALSE	FALSE	FALSE	TRUE
Bacteria	Firmicutes_A	Clostridia	TANB77	CAG-508	CAG-269	CAG-269 sp._64	-0.393204	-0.500678	-0.107474	0.185457	0.188319	0.219821	-2.12019	-2.65867	-0.488915	0.0348357	0.00827912	0.62527	0.712458	0.338648	1	FALSE	FALSE	FALSE	FALSE	FALSE	TRUE
Bacteria	Firmicutes_A	Clostridia	TANB77	CAG-508	CAG-269	CAG-269 sp._51	-0.393204	-0.500678	-0.107474	0.185457	0.188319	0.219821	-2.12019	-2.65867	-0.488915	0.0348357	0.00827912	0.62527	0.712458	0.338648	1	FALSE	FALSE	FALSE	FALSE	FALSE	TRUE
Bacteria	Firmicutes_A	Clostridia	TANB77	CAG-508	CAG-269	CAG-269 sp._11	-0.393204	-0.500678	-0.107474	0.185457	0.188319	0.219821	-2.12019	-2.65867	-0.488915	0.0348357	0.00827912	0.62527	0.712458	0.338648	1	FALSE	FALSE	FALSE	FALSE	FALSE	TRUE
Bacteria	Firmicutes_A	Clostridia	TANB77	CAG-508	CAG-269	CAG-269 sp._35	-0.393204	-0.500678	-0.107474	0.185457	0.188319	0.219821	-2.12019	-2.65867	-0.488915	0.0348357	0.00827912	0.62527	0.712458	0.338648	1	FALSE	FALSE	FALSE	FALSE	FALSE	TRUE
Bacteria	Firmicutes_A	Clostridia	TANB77	CAG-508	CAG-269	CAG-269 sp._18	-0.393204	-0.500678	-0.107474	0.185457	0.188319	0.219821	-2.12019	-2.65867	-0.488915	0.0348357	0.00827912	0.62527	0.712458	0.338648	1	FALSE	FALSE	FALSE	FALSE	FALSE	TRUE
Bacteria	Firmicutes_A	Clostridia	TANB77	CAG-508	CAG-269	CAG-269 sp._23	-0.393204	-0.500678	-0.107474	0.185457	0.188319	0.219821	-2.12019	-2.65867	-0.488915	0.0348357	0.00827912	0.62527	0.712458	0.338648	1	FALSE	FALSE	FALSE	FALSE	FALSE	TRUE
Bacteria	Firmicutes_A	Clostridia	TANB77	CAG-508	CAG-269	CAG-269 sp._1	-0.393204	-0.500678	-0.107474	0.185457	0.188319	0.219821	-2.12019	-2.65867	-0.488915	0.0348357	0.00827912	0.62527	0.712458	0.338648	1	FALSE	FALSE	FALSE	FALSE	FALSE	TRUE
Bacteria	Firmicutes_A	Clostridia	TANB77	CAG-508	CAG-269	CAG-269 sp._33	-0.393204	-0.500678	-0.107474	0.185457	0.188319	0.219821	-2.12019	-2.65867	-0.488915	0.0348357	0.00827912	0.62527	0.712458	0.338648	1	FALSE	FALSE	FALSE	FALSE	FALSE	TRUE
Bacteria	Firmicutes_A	Clostridia	TANB77	CAG-508	CAG-269	CAG-269 sp._47	-0.393204	-0.500678	-0.107474	0.185457	0.188319	0.219821	-2.12019	-2.65867	-0.488915	0.0348357	0.00827912	0.62527	0.712458	0.338648	1	FALSE	FALSE	FALSE	FALSE	FALSE	TRUE
Bacteria	Firmicutes_A	Clostridia	TANB77	CAG-508	CAG-269	CAG-269 sp._21	-0.393204	-0.500678	-0.107474	0.185457	0.188319	0.219821	-2.12019	-2.65867	-0.488915	0.0348357	0.00827912	0.62527	0.712458	0.338648	1	FALSE	FALSE	FALSE	FALSE	FALSE	TRUE
Bacteria	Firmicutes_A	Clostridia	TANB77	CAG-508	CAG-269	CAG-269 sp._55	-0.393204	-0.500678	-0.107474	0.185457	0.188319	0.219821	-2.12019	-2.65867	-0.488915	0.0348357	0.00827912	0.62527	0.712458	0.338648	1	FALSE	FALSE	FALSE	FALSE	FALSE	TRUE
Bacteria	Firmicutes_A	Clostridia	TANB77	CAG-508	CAG-269	CAG-269 sp._17	-0.393204	-0.500678	-0.107474	0.185457	0.188319	0.219821	-2.12019	-2.65867	-0.488915	0.0348357	0.00827912	0.62527	0.712458	0.338648	1	FALSE	FALSE	FALSE	FALSE	FALSE	TRUE
Bacteria	Firmicutes_A	Clostridia	TANB77	CAG-508	CAG-269	CAG-269 sp._32	-0.393204	-0.500678	-0.107474	0.185457	0.188319	0.219821	-2.12019	-2.65867	-0.488915	0.0348357	0.00827912	0.62527	0.712458	0.338648	1	FALSE	FALSE	FALSE	FALSE	FALSE	TRUE
Bacteria	Firmicutes_A	Clostridia	TANB77	CAG-508	CAG-269	CAG-269 sp._22	-0.393204	-0.500678	-0.107474	0.185457	0.188319	0.219821	-2.12019	-2.65867	-0.488915	0.0348357	0.00827912	0.62527	0.712458	0.338648	1	FALSE	FALSE	FALSE	FALSE	FALSE	TRUE
Bacteria	Firmicutes_A	Clostridia	TANB77	CAG-508	CAG-269	CAG-269 sp._49	-0.393204	-0.500678	-0.107474	0.185457	0.188319	0.219821	-2.12019	-2.65867	-0.488915	0.0348357	0.00827912	0.62527	0.712458	0.338648	1	FALSE	FALSE	FALSE	FALSE	FALSE	TRUE
Bacteria	Firmicutes_A	Clostridia	TANB77	CAG-508	CAG-269	CAG-269 sp._16	-0.393204	-0.500678	-0.107474	0.185457	0.188319	0.219821	-2.12019	-2.65867	-0.488915	0.0348357	0.00827912	0.62527	0.712458	0.338648	1	FALSE	FALSE	FALSE	FALSE	FALSE	TRUE
Bacteria	Firmicutes_A	Clostridia	TANB77	CAG-508	CAG-269	CAG-269 sp._56	-0.393204	-0.500678	-0.107474	0.185457	0.188319	0.219821	-2.12019	-2.65867	-0.488915	0.0348357	0.00827912	0.62527	0.712458	0.338648	1	FALSE	FALSE	FALSE	FALSE	FALSE	TRUE
Bacteria	Firmicutes_A	Clostridia	TANB77	CAG-508	CAG-269	CAG-269 sp._12	-0.393204	-0.500678	-0.107474	0.185457	0.188319	0.219821	-2.12019	-2.65867	-0.488915	0.0348357	0.00827912	0.62527	0.712458	0.338648	1	FALSE	FALSE	FALSE	FALSE	FALSE	TRUE
Bacteria	Firmicutes_A	Clostridia	TANB77	CAG-508	CAG-269	CAG-269 sp._14	-0.393204	-0.500678	-0.107474	0.185457	0.188319	0.219821	-2.12019	-2.65867	-0.488915	0.0348357	0.00827912	0.62527	0.712458	0.338648	1	FALSE	FALSE	FALSE	FALSE	FALSE	TRUE
Bacteria	Firmicutes_A	Clostridia	TANB77	CAG-508	CAG-269	CAG-269 sp._65	-0.393204	-0.500678	-0.107474	0.185457	0.188319	0.219821	-2.12019	-2.65867	-0.488915	0.0348357	0.00827912	0.62527	0.712458	0.338648	1	FALSE	FALSE	FALSE	FALSE	FALSE	TRUE
Bacteria	Firmicutes_A	Clostridia	TANB77	CAG-508	CAG-269	CAG-269 sp._20	-0.393204	-0.500678	-0.107474	0.185457	0.188319	0.219821	-2.12019	-2.65867	-0.488915	0.0348357	0.00827912	0.62527	0.712458	0.338648	1	FALSE	FALSE	FALSE	FALSE	FALSE	TRUE
Bacteria	Firmicutes_A	Clostridia	TANB77	CAG-508	CAG-269	CAG-269 sp._30	-0.393204	-0.500678	-0.107474	0.185457	0.188319	0.219821	-2.12019	-2.65867	-0.488915	0.0348357	0.00827912	0.62527	0.712458	0.338648	1	FALSE	FALSE	FALSE	FALSE	FALSE	TRUE
Bacteria	Firmicutes_A	Clostridia	TANB77	CAG-508	CAG-269	CAG-269 sp._50	-0.393204	-0.500678	-0.107474	0.185457	0.188319	0.219821	-2.12019	-2.65867	-0.488915	0.0348357	0.00827912	0.62527	0.712458	0.338648	1	FALSE	FALSE	FALSE	FALSE	FALSE	TRUE
Bacteria	Firmicutes_A	Clostridia	TANB77	CAG-508	CAG-269	CAG-269 sp._63	-0.393204	-0.500678	-0.107474	0.185457	0.188319	0.219821	-2.12019	-2.65867	-0.488915	0.0348357	0.00827912	0.62527	0.712458	0.338648	1	FALSE	FALSE	FALSE	FALSE	FALSE	TRUE
Bacteria	Firmicutes_A	Clostridia	TANB77	CAG-508	CAG-269	CAG-269 sp._25	-0.393204	-0.500678	-0.107474	0.185457	0.188319	0.219821	-2.12019	-2.65867	-0.488915	0.0348357	0.00827912	0.62527	0.712458	0.338648	1	FALSE	FALSE	FALSE	FALSE	FALSE	TRUE
Bacteria	Firmicutes_A	Clostridia	TANB77	CAG-508	CAG-269	CAG-269 sp._54	-0.393204	-0.500678	-0.107474	0.185457	0.188319	0.219821	-2.12019	-2.65867	-0.488915	0.0348357	0.00827912	0.62527	0.712458	0.338648	1	FALSE	FALSE	FALSE	FALSE	FALSE	TRUE
Bacteria	Firmicutes_A	Clostridia	TANB77	CAG-508	CAG-269	CAG-269 sp._13	-0.393204	-0.500678	-0.107474	0.185457	0.188319	0.219821	-2.12019	-2.65867	-0.488915	0.0348357	0.00827912	0.62527	0.712458	0.338648	1	FALSE	FALSE	FALSE	FALSE	FALSE	TRUE
Bacteria	Firmicutes_A	Clostridia	TANB77	CAG-508	CAG-269	CAG-269 sp._58	-0.393204	-0.500678	-0.107474	0.185457	0.188319	0.219821	-2.12019	-2.65867	-0.488915	0.0348357	0.00827912	0.62527	0.712458	0.338648	1	FALSE	FALSE	FALSE	FALSE	FALSE	TRUE
Bacteria	Firmicutes_A	Clostridia	TANB77	CAG-508	CAG-269	CAG-269 sp._4	-0.393204	-0.500678	-0.107474	0.185457	0.188319	0.219821	-2.12019	-2.65867	-0.488915	0.0348357	0.00827912	0.62527	0.712458	0.338648	1	FALSE	FALSE	FALSE	FALSE	FALSE	TRUE
Bacteria	Firmicutes_A	Clostridia	TANB77	CAG-508	CAG-269	CAG-269 sp._9	-0.393204	-0.500678	-0.107474	0.185457	0.188319	0.219821	-2.12019	-2.65867	-0.488915	0.0348357	0.00827912	0.62527	0.712458	0.338648	1	FALSE	FALSE	FALSE	FALSE	FALSE	TRUE
Bacteria	Firmicutes_A	Clostridia	TANB77	CAG-508	CAG-269	CAG-269 sp._45	-0.393204	-0.500678	-0.107474	0.185457	0.188319	0.219821	-2.12019	-2.65867	-0.488915	0.0348357	0.00827912	0.62527	0.712458	0.338648	1	FALSE	FALSE	FALSE	FALSE	FALSE	TRUE
Bacteria	Firmicutes_A	Clostridia	TANB77	CAG-508	CAG-269	CAG-269 sp._57	-0.393204	-0.500678	-0.107474	0.185457	0.188319	0.219821	-2.12019	-2.65867	-0.488915	0.0348357	0.00827912	0.62527	0.712458	0.338648	1	FALSE	FALSE	FALSE	FALSE	FALSE	TRUE
Bacteria	Firmicutes_A	Clostridia	TANB77	CAG-508	CAG-269	CAG-269 sp._8	-0.393204	-0.500678	-0.107474	0.185457	0.188319	0.219821	-2.12019	-2.65867	-0.488915	0.0348357	0.00827912	0.62527	0.712458	0.338648	1	FALSE	FALSE	FALSE	FALSE	FALSE	TRUE
Bacteria	Firmicutes_A	Clostridia	TANB77	CAG-508	CAG-269	CAG-269 sp._62	-0.393204	-0.500678	-0.107474	0.185457	0.188319	0.219821	-2.12019	-2.65867	-0.488915	0.0348357	0.00827912	0.62527	0.712458	0.338648	1	FALSE	FALSE	FALSE	FALSE	FALSE	TRUE
Bacteria	Firmicutes_A	Clostridia	TANB77	CAG-508	CAG-269	CAG-269 sp._19	-0.393204	-0.500678	-0.107474	0.185457	0.188319	0.219821	-2.12019	-2.65867	-0.488915	0.0348357	0.00827912	0.62527	0.712458	0.338648	1	FALSE	FALSE	FALSE	FALSE	FALSE	TRUE
Bacteria	Firmicutes_A	Clostridia	Oscillospirales	CAG-272	Unknown_CAG-272	CAG-272 unk genus_8	-0.0764254	-0.0391913	0.0372341	0.180152	0.180285	0.20184	-0.424227	-0.217385	0.184474	1	1	1	1	1	1	FALSE	FALSE	FALSE	TRUE	TRUE	TRUE
Bacteria	Firmicutes_A	Clostridia	Oscillospirales	CAG-272	Unknown_CAG-272	CAG-272 unk genus	-0.0764254	-0.0391913	0.0372341	0.180152	0.180285	0.20184	-0.424227	-0.217385	0.184474	1	1	1	1	1	1	FALSE	FALSE	FALSE	TRUE	TRUE	TRUE
Bacteria	Firmicutes_A	Clostridia	Oscillospirales	CAG-272	Unknown_CAG-272	CAG-272 unk genus_5	-0.0764254	-0.0391913	0.0372341	0.180152	0.180285	0.20184	-0.424227	-0.217385	0.184474	1	1	1	1	1	1	FALSE	FALSE	FALSE	TRUE	TRUE	TRUE
Bacteria	Firmicutes_A	Clostridia	Oscillospirales	CAG-272	Unknown_CAG-272	CAG-272 unk genus_10	-0.0764254	-0.0391913	0.0372341	0.180152	0.180285	0.20184	-0.424227	-0.217385	0.184474	1	1	1	1	1	1	FALSE	FALSE	FALSE	TRUE	TRUE	TRUE
Bacteria	Firmicutes_A	Clostridia	Oscillospirales	CAG-272	Unknown_CAG-272	CAG-272 unk genus_12	-0.0764254	-0.0391913	0.0372341	0.180152	0.180285	0.20184	-0.424227	-0.217385	0.184474	1	1	1	1	1	1	FALSE	FALSE	FALSE	TRUE	TRUE	TRUE
Bacteria	Firmicutes_A	Clostridia	Oscillospirales	CAG-272	Unknown_CAG-272	CAG-272 unk genus_7	-0.0764254	-0.0391913	0.0372341	0.180152	0.180285	0.20184	-0.424227	-0.217385	0.184474	1	1	1	1	1	1	FALSE	FALSE	FALSE	TRUE	TRUE	TRUE
Bacteria	Firmicutes_A	Clostridia	Oscillospirales	CAG-272	Unknown_CAG-272	CAG-272 unk genus_4	-0.0764254	-0.0391913	0.0372341	0.180152	0.180285	0.20184	-0.424227	-0.217385	0.184474	1	1	1	1	1	1	FALSE	FALSE	FALSE	TRUE	TRUE	TRUE
Bacteria	Firmicutes_A	Clostridia	Oscillospirales	CAG-272	Unknown_CAG-272	CAG-272 unk genus_6	-0.0764254	-0.0391913	0.0372341	0.180152	0.180285	0.20184	-0.424227	-0.217385	0.184474	1	1	1	1	1	1	FALSE	FALSE	FALSE	TRUE	TRUE	TRUE
Bacteria	Firmicutes_A	Clostridia	Oscillospirales	CAG-272	Unknown_CAG-272	CAG-272 unk genus_11	-0.0764254	-0.0391913	0.0372341	0.180152	0.180285	0.20184	-0.424227	-0.217385	0.184474	1	1	1	1	1	1	FALSE	FALSE	FALSE	TRUE	TRUE	TRUE
Bacteria	Firmicutes_A	Clostridia	Oscillospirales	CAG-272	Unknown_CAG-272	CAG-272 unk genus_1	-0.0764254	-0.0391913	0.0372341	0.180152	0.180285	0.20184	-0.424227	-0.217385	0.184474	1	1	1	1	1	1	FALSE	FALSE	FALSE	TRUE	TRUE	TRUE
Bacteria	Firmicutes_A	Clostridia	Oscillospirales	CAG-272	Unknown_CAG-272	CAG-272 unk genus_3	-0.0764254	-0.0391913	0.0372341	0.180152	0.180285	0.20184	-0.424227	-0.217385	0.184474	1	1	1	1	1	1	FALSE	FALSE	FALSE	TRUE	TRUE	TRUE
Bacteria	Firmicutes_A	Clostridia	Oscillospirales	CAG-272	Unknown_CAG-272	CAG-272 unk genus_2	-0.0764254	-0.0391913	0.0372341	0.180152	0.180285	0.20184	-0.424227	-0.217385	0.184474	1	1	1	1	1	1	FALSE	FALSE	FALSE	TRUE	TRUE	TRUE
Bacteria	Firmicutes_A	Clostridia	Oscillospirales	CAG-272	Unknown_CAG-272	CAG-272 unk genus_9	-0.0764254	-0.0391913	0.0372341	0.180152	0.180285	0.20184	-0.424227	-0.217385	0.184474	1	1	1	1	1	1	FALSE	FALSE	FALSE	TRUE	TRUE	TRUE
Bacteria	Firmicutes_A	Clostridia	TANB77	CAG-508	CAG-273	CAG-273 sp._6	0.3504	0.112803	-0.237597	0.272842	0.272416	0.293975	1.28426	0.414083	-0.808222	1	1	1	1	1	1	FALSE	FALSE	FALSE	TRUE	TRUE	TRUE
Bacteria	Firmicutes_A	Clostridia	TANB77	CAG-508	CAG-273	CAG-273 sp._4	0.3504	0.112803	-0.237597	0.272842	0.272416	0.293975	1.28426	0.414083	-0.808222	1	1	1	1	1	1	FALSE	FALSE	FALSE	TRUE	TRUE	TRUE
Bacteria	Firmicutes_A	Clostridia	TANB77	CAG-508	CAG-273	CAG-273 sp._1	0.3504	0.112803	-0.237597	0.272842	0.272416	0.293975	1.28426	0.414083	-0.808222	1	1	1	1	1	1	FALSE	FALSE	FALSE	TRUE	TRUE	TRUE
Bacteria	Firmicutes_A	Clostridia	TANB77	CAG-508	CAG-273	CAG-273 sp.	0.3504	0.112803	-0.237597	0.272842	0.272416	0.293975	1.28426	0.414083	-0.808222	1	1	1	1	1	1	FALSE	FALSE	FALSE	TRUE	TRUE	TRUE
Bacteria	Firmicutes_A	Clostridia	TANB77	CAG-508	CAG-273	CAG-273 sp._2	0.3504	0.112803	-0.237597	0.272842	0.272416	0.293975	1.28426	0.414083	-0.808222	1	1	1	1	1	1	FALSE	FALSE	FALSE	TRUE	TRUE	TRUE
Bacteria	Firmicutes_A	Clostridia	TANB77	CAG-508	CAG-273	CAG-273 sp._3	0.3504	0.112803	-0.237597	0.272842	0.272416	0.293975	1.28426	0.414083	-0.808222	1	1	1	1	1	1	FALSE	FALSE	FALSE	TRUE	TRUE	TRUE
Bacteria	Firmicutes_A	Clostridia	TANB77	CAG-508	CAG-273	CAG-273 sp._5	0.3504	0.112803	-0.237597	0.272842	0.272416	0.293975	1.28426	0.414083	-0.808222	1	1	1	1	1	1	FALSE	FALSE	FALSE	TRUE	TRUE	TRUE
Bacteria	Firmicutes	Bacilli	RF39	CAG-302	CAG-302	CAG-302 sp.	0.541016	0.755057	0.214041	0.257422	0.254282	0.242587	2.10167	2.96937	0.88233	1	1	1	1	1	1	FALSE	FALSE	FALSE	FALSE	FALSE	TRUE
Bacteria	Firmicutes	Bacilli	RF39	CAG-302	CAG-302	CAG-302 sp._3	0.541016	0.755057	0.214041	0.257422	0.254282	0.242587	2.10167	2.96937	0.88233	1	1	1	1	1	1	FALSE	FALSE	FALSE	FALSE	FALSE	TRUE
Bacteria	Firmicutes	Bacilli	RF39	CAG-302	CAG-302	CAG-302 sp._5	0.541016	0.755057	0.214041	0.257422	0.254282	0.242587	2.10167	2.96937	0.88233	1	1	1	1	1	1	FALSE	FALSE	FALSE	FALSE	FALSE	TRUE
Bacteria	Firmicutes	Bacilli	RF39	CAG-302	CAG-302	CAG-302 sp._2	0.541016	0.755057	0.214041	0.257422	0.254282	0.242587	2.10167	2.96937	0.88233	1	1	1	1	1	1	FALSE	FALSE	FALSE	FALSE	FALSE	TRUE
Bacteria	Firmicutes	Bacilli	RF39	CAG-302	CAG-302	CAG-302 sp._1	0.541016	0.755057	0.214041	0.257422	0.254282	0.242587	2.10167	2.96937	0.88233	1	1	1	1	1	1	FALSE	FALSE	FALSE	FALSE	FALSE	TRUE
Bacteria	Firmicutes	Bacilli	RF39	CAG-302	CAG-302	CAG-302 sp._6	0.541016	0.755057	0.214041	0.257422	0.254282	0.242587	2.10167	2.96937	0.88233	1	1	1	1	1	1	FALSE	FALSE	FALSE	FALSE	FALSE	TRUE
Bacteria	Firmicutes	Bacilli	RF39	CAG-302	CAG-302	CAG-302 sp._4	0.541016	0.755057	0.214041	0.257422	0.254282	0.242587	2.10167	2.96937	0.88233	1	1	1	1	1	1	FALSE	FALSE	FALSE	FALSE	FALSE	TRUE
Bacteria	Firmicutes	Bacilli	RF39	CAG-302	Unknown_CAG-302	CAG-302 unk genus_8	0.272704	0.110354	-0.16235	0.190329	0.18831	0.215125	1.4328	0.586024	-0.754679	1	1	1	1	1	1	FALSE	FALSE	FALSE	TRUE	TRUE	TRUE
Bacteria	Firmicutes	Bacilli	RF39	CAG-302	Unknown_CAG-302	CAG-302 unk genus_12	0.272704	0.110354	-0.16235	0.190329	0.18831	0.215125	1.4328	0.586024	-0.754679	1	1	1	1	1	1	FALSE	FALSE	FALSE	TRUE	TRUE	TRUE
Bacteria	Firmicutes	Bacilli	RF39	CAG-302	Unknown_CAG-302	CAG-302 unk genus_9	0.272704	0.110354	-0.16235	0.190329	0.18831	0.215125	1.4328	0.586024	-0.754679	1	1	1	1	1	1	FALSE	FALSE	FALSE	TRUE	TRUE	TRUE
Bacteria	Firmicutes	Bacilli	RF39	CAG-302	Unknown_CAG-302	CAG-302 unk genus_6	0.272704	0.110354	-0.16235	0.190329	0.18831	0.215125	1.4328	0.586024	-0.754679	1	1	1	1	1	1	FALSE	FALSE	FALSE	TRUE	TRUE	TRUE
Bacteria	Firmicutes	Bacilli	RF39	CAG-302	Unknown_CAG-302	CAG-302 unk genus_14	0.272704	0.110354	-0.16235	0.190329	0.18831	0.215125	1.4328	0.586024	-0.754679	1	1	1	1	1	1	FALSE	FALSE	FALSE	TRUE	TRUE	TRUE
Bacteria	Firmicutes	Bacilli	RF39	CAG-302	Unknown_CAG-302	CAG-302 unk genus_2	0.272704	0.110354	-0.16235	0.190329	0.18831	0.215125	1.4328	0.586024	-0.754679	1	1	1	1	1	1	FALSE	FALSE	FALSE	TRUE	TRUE	TRUE
Bacteria	Firmicutes	Bacilli	RF39	CAG-302	Unknown_CAG-302	CAG-302 unk genus_15	0.272704	0.110354	-0.16235	0.190329	0.18831	0.215125	1.4328	0.586024	-0.754679	1	1	1	1	1	1	FALSE	FALSE	FALSE	TRUE	TRUE	TRUE
Bacteria	Firmicutes	Bacilli	RF39	CAG-302	Unknown_CAG-302	CAG-302 unk genus_7	0.272704	0.110354	-0.16235	0.190329	0.18831	0.215125	1.4328	0.586024	-0.754679	1	1	1	1	1	1	FALSE	FALSE	FALSE	TRUE	TRUE	TRUE
Bacteria	Firmicutes	Bacilli	RF39	CAG-302	Unknown_CAG-302	CAG-302 unk genus_3	0.272704	0.110354	-0.16235	0.190329	0.18831	0.215125	1.4328	0.586024	-0.754679	1	1	1	1	1	1	FALSE	FALSE	FALSE	TRUE	TRUE	TRUE
Bacteria	Firmicutes	Bacilli	RF39	CAG-302	Unknown_CAG-302	CAG-302 unk genus_5	0.272704	0.110354	-0.16235	0.190329	0.18831	0.215125	1.4328	0.586024	-0.754679	1	1	1	1	1	1	FALSE	FALSE	FALSE	TRUE	TRUE	TRUE
Bacteria	Firmicutes	Bacilli	RF39	CAG-302	Unknown_CAG-302	CAG-302 unk genus_10	0.272704	0.110354	-0.16235	0.190329	0.18831	0.215125	1.4328	0.586024	-0.754679	1	1	1	1	1	1	FALSE	FALSE	FALSE	TRUE	TRUE	TRUE
Bacteria	Firmicutes	Bacilli	RF39	CAG-302	Unknown_CAG-302	CAG-302 unk genus_11	0.272704	0.110354	-0.16235	0.190329	0.18831	0.215125	1.4328	0.586024	-0.754679	1	1	1	1	1	1	FALSE	FALSE	FALSE	TRUE	TRUE	TRUE
Bacteria	Firmicutes	Bacilli	RF39	CAG-302	Unknown_CAG-302	CAG-302 unk genus_4	0.272704	0.110354	-0.16235	0.190329	0.18831	0.215125	1.4328	0.586024	-0.754679	1	1	1	1	1	1	FALSE	FALSE	FALSE	TRUE	TRUE	TRUE
Bacteria	Firmicutes	Bacilli	RF39	CAG-302	Unknown_CAG-302	CAG-302 unk genus_13	0.272704	0.110354	-0.16235	0.190329	0.18831	0.215125	1.4328	0.586024	-0.754679	1	1	1	1	1	1	FALSE	FALSE	FALSE	TRUE	TRUE	TRUE
Bacteria	Firmicutes	Bacilli	RF39	CAG-302	Unknown_CAG-302	CAG-302 unk genus_1	0.272704	0.110354	-0.16235	0.190329	0.18831	0.215125	1.4328	0.586024	-0.754679	1	1	1	1	1	1	FALSE	FALSE	FALSE	TRUE	TRUE	TRUE
Bacteria	Firmicutes	Bacilli	RF39	CAG-302	Unknown_CAG-302	CAG-302 unk genus	0.272704	0.110354	-0.16235	0.190329	0.18831	0.215125	1.4328	0.586024	-0.754679	1	1	1	1	1	1	FALSE	FALSE	FALSE	TRUE	TRUE	TRUE
Bacteria	Firmicutes_A	Clostridia	Oscillospirales	Ruminococcaceae	CAG-353	CAG-353 sp._1	-0.140396	0.0293951	0.169792	0.186549	0.189253	0.215798	-0.752597	0.155321	0.786808	1	1	1	1	1	1	FALSE	FALSE	FALSE	TRUE	TRUE	TRUE
Bacteria	Firmicutes_A	Clostridia	Oscillospirales	Ruminococcaceae	CAG-353	CAG-353 sp.	-0.140396	0.0293951	0.169792	0.186549	0.189253	0.215798	-0.752597	0.155321	0.786808	1	1	1	1	1	1	FALSE	FALSE	FALSE	TRUE	TRUE	TRUE
Bacteria	Firmicutes_A	Clostridia	Oscillospirales	CAG-272	CAG-390	CAG-390 sp._1	-0.0985212	0.215548	0.314069	0.207035	0.198821	0.223166	-0.475868	1.08413	1.40734	1	1	1	1	1	1	FALSE	FALSE	FALSE	TRUE	FALSE	FALSE
Bacteria	Firmicutes_A	Clostridia	Oscillospirales	CAG-272	CAG-390	CAG-390 sp.	-0.0985212	0.215548	0.314069	0.207035	0.198821	0.223166	-0.475868	1.08413	1.40734	1	1	1	1	1	1	FALSE	FALSE	FALSE	TRUE	FALSE	FALSE
Bacteria	Firmicutes	Bacilli	RF39	CAG-433	CAG-433	CAG-433 sp._1	-0.182674	-0.135951	0.0467235	0.25565	0.248779	0.272679	-0.714547	-0.546471	0.17135	1	1	1	1	1	1	FALSE	FALSE	FALSE	TRUE	TRUE	TRUE
Bacteria	Firmicutes	Bacilli	RF39	CAG-433	CAG-433	CAG-433 sp.	-0.182674	-0.135951	0.0467235	0.25565	0.248779	0.272679	-0.714547	-0.546471	0.17135	1	1	1	1	1	1	FALSE	FALSE	FALSE	TRUE	TRUE	TRUE
Bacteria	Firmicutes	Bacilli	RF39	CAG-433	Unknown_CAG-433	CAG-433 unk genus_1	-0.320474	0.0408113	0.361286	0.365979	0.361486	0.405291	-0.875664	0.112899	0.891424	1	1	1	1	1	1	FALSE	FALSE	FALSE	TRUE	TRUE	TRUE
Bacteria	Firmicutes	Bacilli	RF39	CAG-433	Unknown_CAG-433	CAG-433 unk genus	-0.320474	0.0408113	0.361286	0.365979	0.361486	0.405291	-0.875664	0.112899	0.891424	1	1	1	1	1	1	FALSE	FALSE	FALSE	TRUE	TRUE	TRUE
Bacteria	Firmicutes	Bacilli	RF39	CAG-611	CAG-451	CAG-451 sp._3	-0.415199	-0.124983	0.290217	0.19219	0.181941	0.217637	-2.16036	-0.68694	1.33349	1	1	1	1	1	1	FALSE	FALSE	FALSE	FALSE	TRUE	FALSE
Bacteria	Firmicutes	Bacilli	RF39	CAG-611	CAG-451	CAG-451 sp._6	-0.415199	-0.124983	0.290217	0.19219	0.181941	0.217637	-2.16036	-0.68694	1.33349	1	1	1	1	1	1	FALSE	FALSE	FALSE	FALSE	TRUE	FALSE
Bacteria	Firmicutes	Bacilli	RF39	CAG-611	CAG-451	CAG-451 sp._8	-0.415199	-0.124983	0.290217	0.19219	0.181941	0.217637	-2.16036	-0.68694	1.33349	1	1	1	1	1	1	FALSE	FALSE	FALSE	FALSE	TRUE	FALSE
Bacteria	Firmicutes	Bacilli	RF39	CAG-611	CAG-451	CAG-451 sp.	-0.415199	-0.124983	0.290217	0.19219	0.181941	0.217637	-2.16036	-0.68694	1.33349	1	1	1	1	1	1	FALSE	FALSE	FALSE	FALSE	TRUE	FALSE
Bacteria	Firmicutes	Bacilli	RF39	CAG-611	CAG-451	CAG-451 sp._1	-0.415199	-0.124983	0.290217	0.19219	0.181941	0.217637	-2.16036	-0.68694	1.33349	1	1	1	1	1	1	FALSE	FALSE	FALSE	FALSE	TRUE	FALSE
Bacteria	Firmicutes	Bacilli	RF39	CAG-611	CAG-451	CAG-451 sp._5	-0.415199	-0.124983	0.290217	0.19219	0.181941	0.217637	-2.16036	-0.68694	1.33349	1	1	1	1	1	1	FALSE	FALSE	FALSE	FALSE	TRUE	FALSE
Bacteria	Firmicutes	Bacilli	RF39	CAG-611	CAG-451	CAG-451 sp._4	-0.415199	-0.124983	0.290217	0.19219	0.181941	0.217637	-2.16036	-0.68694	1.33349	1	1	1	1	1	1	FALSE	FALSE	FALSE	FALSE	TRUE	FALSE
Bacteria	Firmicutes	Bacilli	RF39	CAG-611	CAG-451	CAG-451 sp._9	-0.415199	-0.124983	0.290217	0.19219	0.181941	0.217637	-2.16036	-0.68694	1.33349	1	1	1	1	1	1	FALSE	FALSE	FALSE	FALSE	TRUE	FALSE
Bacteria	Firmicutes	Bacilli	RF39	CAG-611	CAG-451	CAG-451 sp._7	-0.415199	-0.124983	0.290217	0.19219	0.181941	0.217637	-2.16036	-0.68694	1.33349	1	1	1	1	1	1	FALSE	FALSE	FALSE	FALSE	TRUE	FALSE
Bacteria	Firmicutes	Bacilli	RF39	CAG-611	CAG-451	CAG-451 sp._2	-0.415199	-0.124983	0.290217	0.19219	0.181941	0.217637	-2.16036	-0.68694	1.33349	1	1	1	1	1	1	FALSE	FALSE	FALSE	FALSE	TRUE	FALSE
Bacteria	Firmicutes_A	Clostridia	TANB77	CAG-508	CAG-452	CAG-452 sp._1	0.274121	0.0487855	-0.225335	0.291017	0.305657	0.310921	0.941939	0.159609	-0.724735	1	1	1	1	1	1	FALSE	FALSE	FALSE	TRUE	TRUE	TRUE
Bacteria	Firmicutes_A	Clostridia	TANB77	CAG-508	CAG-452	CAG-452 sp.	0.274121	0.0487855	-0.225335	0.291017	0.305657	0.310921	0.941939	0.159609	-0.724735	1	1	1	1	1	1	FALSE	FALSE	FALSE	TRUE	TRUE	TRUE
Bacteria	Firmicutes_A	Clostridia	TANB77	CAG-508	CAG-452	CAG-452 sp._3	0.274121	0.0487855	-0.225335	0.291017	0.305657	0.310921	0.941939	0.159609	-0.724735	1	1	1	1	1	1	FALSE	FALSE	FALSE	TRUE	TRUE	TRUE
Bacteria	Firmicutes_A	Clostridia	TANB77	CAG-508	CAG-452	CAG-452 sp._2	0.274121	0.0487855	-0.225335	0.291017	0.305657	0.310921	0.941939	0.159609	-0.724735	1	1	1	1	1	1	FALSE	FALSE	FALSE	TRUE	TRUE	TRUE
Bacteria	Firmicutes_A	Clostridia	TANB77	CAG-508	CAG-452	CAG-452 sp._4	0.274121	0.0487855	-0.225335	0.291017	0.305657	0.310921	0.941939	0.159609	-0.724735	1	1	1	1	1	1	FALSE	FALSE	FALSE	TRUE	TRUE	TRUE
Bacteria	Firmicutes	Bacilli	RF39	CAG-1000	CAG-460	CAG-460 sp._6	0.0960328	0.226123	0.13009	0.194124	0.194333	0.217493	0.494698	1.16358	0.598135	1	1	1	1	1	1	FALSE	FALSE	FALSE	TRUE	TRUE	TRUE
Bacteria	Firmicutes	Bacilli	RF39	CAG-1000	CAG-460	CAG-460 sp._13	0.0960328	0.226123	0.13009	0.194124	0.194333	0.217493	0.494698	1.16358	0.598135	1	1	1	1	1	1	FALSE	FALSE	FALSE	TRUE	TRUE	TRUE
Bacteria	Firmicutes	Bacilli	RF39	CAG-1000	CAG-460	CAG-460 sp._12	0.0960328	0.226123	0.13009	0.194124	0.194333	0.217493	0.494698	1.16358	0.598135	1	1	1	1	1	1	FALSE	FALSE	FALSE	TRUE	TRUE	TRUE
Bacteria	Firmicutes	Bacilli	RF39	CAG-1000	CAG-460	CAG-460 sp._4	0.0960328	0.226123	0.13009	0.194124	0.194333	0.217493	0.494698	1.16358	0.598135	1	1	1	1	1	1	FALSE	FALSE	FALSE	TRUE	TRUE	TRUE
Bacteria	Firmicutes	Bacilli	RF39	CAG-1000	CAG-460	CAG-460 sp._17	0.0960328	0.226123	0.13009	0.194124	0.194333	0.217493	0.494698	1.16358	0.598135	1	1	1	1	1	1	FALSE	FALSE	FALSE	TRUE	TRUE	TRUE
Bacteria	Firmicutes	Bacilli	RF39	CAG-1000	CAG-460	CAG-460 sp.	0.0960328	0.226123	0.13009	0.194124	0.194333	0.217493	0.494698	1.16358	0.598135	1	1	1	1	1	1	FALSE	FALSE	FALSE	TRUE	TRUE	TRUE
Bacteria	Firmicutes	Bacilli	RF39	CAG-1000	CAG-460	CAG-460 sp._9	0.0960328	0.226123	0.13009	0.194124	0.194333	0.217493	0.494698	1.16358	0.598135	1	1	1	1	1	1	FALSE	FALSE	FALSE	TRUE	TRUE	TRUE
Bacteria	Firmicutes	Bacilli	RF39	CAG-1000	CAG-460	CAG-460 sp._8	0.0960328	0.226123	0.13009	0.194124	0.194333	0.217493	0.494698	1.16358	0.598135	1	1	1	1	1	1	FALSE	FALSE	FALSE	TRUE	TRUE	TRUE
Bacteria	Firmicutes	Bacilli	RF39	CAG-1000	CAG-460	CAG-460 sp._7	0.0960328	0.226123	0.13009	0.194124	0.194333	0.217493	0.494698	1.16358	0.598135	1	1	1	1	1	1	FALSE	FALSE	FALSE	TRUE	TRUE	TRUE
Bacteria	Firmicutes	Bacilli	RF39	CAG-1000	CAG-460	CAG-460 sp._3	0.0960328	0.226123	0.13009	0.194124	0.194333	0.217493	0.494698	1.16358	0.598135	1	1	1	1	1	1	FALSE	FALSE	FALSE	TRUE	TRUE	TRUE
Bacteria	Firmicutes	Bacilli	RF39	CAG-1000	CAG-460	CAG-460 sp._10	0.0960328	0.226123	0.13009	0.194124	0.194333	0.217493	0.494698	1.16358	0.598135	1	1	1	1	1	1	FALSE	FALSE	FALSE	TRUE	TRUE	TRUE
Bacteria	Firmicutes	Bacilli	RF39	CAG-1000	CAG-460	CAG-460 sp._15	0.0960328	0.226123	0.13009	0.194124	0.194333	0.217493	0.494698	1.16358	0.598135	1	1	1	1	1	1	FALSE	FALSE	FALSE	TRUE	TRUE	TRUE
Bacteria	Firmicutes	Bacilli	RF39	CAG-1000	CAG-460	CAG-460 sp._16	0.0960328	0.226123	0.13009	0.194124	0.194333	0.217493	0.494698	1.16358	0.598135	1	1	1	1	1	1	FALSE	FALSE	FALSE	TRUE	TRUE	TRUE
Bacteria	Firmicutes	Bacilli	RF39	CAG-1000	CAG-460	CAG-460 sp._14	0.0960328	0.226123	0.13009	0.194124	0.194333	0.217493	0.494698	1.16358	0.598135	1	1	1	1	1	1	FALSE	FALSE	FALSE	TRUE	TRUE	TRUE
Bacteria	Firmicutes	Bacilli	RF39	CAG-1000	CAG-460	CAG-460 sp._5	0.0960328	0.226123	0.13009	0.194124	0.194333	0.217493	0.494698	1.16358	0.598135	1	1	1	1	1	1	FALSE	FALSE	FALSE	TRUE	TRUE	TRUE
Bacteria	Firmicutes	Bacilli	RF39	CAG-1000	CAG-460	CAG-460 sp._1	0.0960328	0.226123	0.13009	0.194124	0.194333	0.217493	0.494698	1.16358	0.598135	1	1	1	1	1	1	FALSE	FALSE	FALSE	TRUE	TRUE	TRUE
Bacteria	Firmicutes	Bacilli	RF39	CAG-1000	CAG-460	CAG-460 sp._11	0.0960328	0.226123	0.13009	0.194124	0.194333	0.217493	0.494698	1.16358	0.598135	1	1	1	1	1	1	FALSE	FALSE	FALSE	TRUE	TRUE	TRUE
Bacteria	Firmicutes	Bacilli	RF39	CAG-1000	CAG-460	CAG-460 sp._18	0.0960328	0.226123	0.13009	0.194124	0.194333	0.217493	0.494698	1.16358	0.598135	1	1	1	1	1	1	FALSE	FALSE	FALSE	TRUE	TRUE	TRUE
Bacteria	Firmicutes	Bacilli	RF39	CAG-1000	CAG-460	CAG-460 sp._2	0.0960328	0.226123	0.13009	0.194124	0.194333	0.217493	0.494698	1.16358	0.598135	1	1	1	1	1	1	FALSE	FALSE	FALSE	TRUE	TRUE	TRUE
Bacteria	Firmicutes_A	Clostridia	TANB77	CAG-465	CAG-465	CAG-465 sp._1	-0.21855	0.220197	0.438748	0.302054	0.309896	0.34014	-0.723549	0.710553	1.2899	1	1	1	1	1	1	FALSE	FALSE	FALSE	TRUE	TRUE	TRUE
Bacteria	Firmicutes_A	Clostridia	TANB77	CAG-465	CAG-465	CAG-465 sp._4	-0.21855	0.220197	0.438748	0.302054	0.309896	0.34014	-0.723549	0.710553	1.2899	1	1	1	1	1	1	FALSE	FALSE	FALSE	TRUE	TRUE	TRUE
Bacteria	Firmicutes_A	Clostridia	TANB77	CAG-465	CAG-465	CAG-465 sp._5	-0.21855	0.220197	0.438748	0.302054	0.309896	0.34014	-0.723549	0.710553	1.2899	1	1	1	1	1	1	FALSE	FALSE	FALSE	TRUE	TRUE	TRUE
Bacteria	Firmicutes_A	Clostridia	TANB77	CAG-465	CAG-465	CAG-465 sp._2	-0.21855	0.220197	0.438748	0.302054	0.309896	0.34014	-0.723549	0.710553	1.2899	1	1	1	1	1	1	FALSE	FALSE	FALSE	TRUE	TRUE	TRUE
Bacteria	Firmicutes_A	Clostridia	TANB77	CAG-465	CAG-465	CAG-465 sp._3	-0.21855	0.220197	0.438748	0.302054	0.309896	0.34014	-0.723549	0.710553	1.2899	1	1	1	1	1	1	FALSE	FALSE	FALSE	TRUE	TRUE	TRUE
Bacteria	Firmicutes_A	Clostridia	TANB77	CAG-465	CAG-465	CAG-465 sp.	-0.21855	0.220197	0.438748	0.302054	0.309896	0.34014	-0.723549	0.710553	1.2899	1	1	1	1	1	1	FALSE	FALSE	FALSE	TRUE	TRUE	TRUE
Bacteria	Firmicutes_A	Clostridia	TANB77	CAG-465	CAG-465	CAG-465 sp._6	-0.21855	0.220197	0.438748	0.302054	0.309896	0.34014	-0.723549	0.710553	1.2899	1	1	1	1	1	1	FALSE	FALSE	FALSE	TRUE	TRUE	TRUE
Bacteria	Firmicutes_A	Clostridia	TANB77	CAG-508	CAG-492	CAG-492 sp.	0.216251	0.117171	-0.0990801	0.238676	0.22707	0.231179	0.906044	0.516012	-0.428586	1	1	1	1	1	1	FALSE	FALSE	FALSE	TRUE	FALSE	TRUE
Bacteria	Firmicutes_A	Clostridia	TANB77	CAG-508	CAG-492	CAG-492 sp._3	0.216251	0.117171	-0.0990801	0.238676	0.22707	0.231179	0.906044	0.516012	-0.428586	1	1	1	1	1	1	FALSE	FALSE	FALSE	TRUE	FALSE	TRUE
Bacteria	Firmicutes_A	Clostridia	TANB77	CAG-508	CAG-492	CAG-492 sp._2	0.216251	0.117171	-0.0990801	0.238676	0.22707	0.231179	0.906044	0.516012	-0.428586	1	1	1	1	1	1	FALSE	FALSE	FALSE	TRUE	FALSE	TRUE
Bacteria	Firmicutes_A	Clostridia	TANB77	CAG-508	CAG-492	CAG-492 sp._1	0.216251	0.117171	-0.0990801	0.238676	0.22707	0.231179	0.906044	0.516012	-0.428586	1	1	1	1	1	1	FALSE	FALSE	FALSE	TRUE	FALSE	TRUE
Bacteria	Firmicutes_A	Clostridia	TANB77	CAG-508	Unknown_CAG-508	CAG-508 unk genus_9	-0.27195	-0.243038	0.0289121	0.204146	0.209013	0.238925	-1.33213	-1.16279	0.121009	1	1	1	1	1	1	FALSE	FALSE	FALSE	TRUE	FALSE	TRUE
Bacteria	Firmicutes_A	Clostridia	TANB77	CAG-508	Unknown_CAG-508	CAG-508 unk genus_12	-0.27195	-0.243038	0.0289121	0.204146	0.209013	0.238925	-1.33213	-1.16279	0.121009	1	1	1	1	1	1	FALSE	FALSE	FALSE	TRUE	FALSE	TRUE
Bacteria	Firmicutes_A	Clostridia	TANB77	CAG-508	Unknown_CAG-508	CAG-508 unk genus_1	-0.27195	-0.243038	0.0289121	0.204146	0.209013	0.238925	-1.33213	-1.16279	0.121009	1	1	1	1	1	1	FALSE	FALSE	FALSE	TRUE	FALSE	TRUE
Bacteria	Firmicutes_A	Clostridia	TANB77	CAG-508	Unknown_CAG-508	CAG-508 unk genus	-0.27195	-0.243038	0.0289121	0.204146	0.209013	0.238925	-1.33213	-1.16279	0.121009	1	1	1	1	1	1	FALSE	FALSE	FALSE	TRUE	FALSE	TRUE
Bacteria	Firmicutes_A	Clostridia	TANB77	CAG-508	Unknown_CAG-508	CAG-508 unk genus_4	-0.27195	-0.243038	0.0289121	0.204146	0.209013	0.238925	-1.33213	-1.16279	0.121009	1	1	1	1	1	1	FALSE	FALSE	FALSE	TRUE	FALSE	TRUE
Bacteria	Firmicutes_A	Clostridia	TANB77	CAG-508	Unknown_CAG-508	CAG-508 unk genus_10	-0.27195	-0.243038	0.0289121	0.204146	0.209013	0.238925	-1.33213	-1.16279	0.121009	1	1	1	1	1	1	FALSE	FALSE	FALSE	TRUE	FALSE	TRUE
Bacteria	Firmicutes_A	Clostridia	TANB77	CAG-508	Unknown_CAG-508	CAG-508 unk genus_11	-0.27195	-0.243038	0.0289121	0.204146	0.209013	0.238925	-1.33213	-1.16279	0.121009	1	1	1	1	1	1	FALSE	FALSE	FALSE	TRUE	FALSE	TRUE
Bacteria	Firmicutes_A	Clostridia	TANB77	CAG-508	Unknown_CAG-508	CAG-508 unk genus_5	-0.27195	-0.243038	0.0289121	0.204146	0.209013	0.238925	-1.33213	-1.16279	0.121009	1	1	1	1	1	1	FALSE	FALSE	FALSE	TRUE	FALSE	TRUE
Bacteria	Firmicutes_A	Clostridia	TANB77	CAG-508	Unknown_CAG-508	CAG-508 unk genus_8	-0.27195	-0.243038	0.0289121	0.204146	0.209013	0.238925	-1.33213	-1.16279	0.121009	1	1	1	1	1	1	FALSE	FALSE	FALSE	TRUE	FALSE	TRUE
Bacteria	Firmicutes_A	Clostridia	TANB77	CAG-508	Unknown_CAG-508	CAG-508 unk genus_2	-0.27195	-0.243038	0.0289121	0.204146	0.209013	0.238925	-1.33213	-1.16279	0.121009	1	1	1	1	1	1	FALSE	FALSE	FALSE	TRUE	FALSE	TRUE
Bacteria	Firmicutes_A	Clostridia	TANB77	CAG-508	Unknown_CAG-508	CAG-508 unk genus_13	-0.27195	-0.243038	0.0289121	0.204146	0.209013	0.238925	-1.33213	-1.16279	0.121009	1	1	1	1	1	1	FALSE	FALSE	FALSE	TRUE	FALSE	TRUE
Bacteria	Firmicutes_A	Clostridia	TANB77	CAG-508	Unknown_CAG-508	CAG-508 unk genus_7	-0.27195	-0.243038	0.0289121	0.204146	0.209013	0.238925	-1.33213	-1.16279	0.121009	1	1	1	1	1	1	FALSE	FALSE	FALSE	TRUE	FALSE	TRUE
Bacteria	Firmicutes_A	Clostridia	TANB77	CAG-508	Unknown_CAG-508	CAG-508 unk genus_3	-0.27195	-0.243038	0.0289121	0.204146	0.209013	0.238925	-1.33213	-1.16279	0.121009	1	1	1	1	1	1	FALSE	FALSE	FALSE	TRUE	FALSE	TRUE
Bacteria	Firmicutes_A	Clostridia	TANB77	CAG-508	Unknown_CAG-508	CAG-508 unk genus_6	-0.27195	-0.243038	0.0289121	0.204146	0.209013	0.238925	-1.33213	-1.16279	0.121009	1	1	1	1	1	1	FALSE	FALSE	FALSE	TRUE	FALSE	TRUE
Bacteria	Firmicutes	Bacilli	RF39	CAG-1000	CAG-533	CAG-533 sp._7	0.336716	0.445065	0.108349	0.220668	0.215514	0.238298	1.5259	2.06514	0.454679	1	1	1	1	1	1	FALSE	FALSE	FALSE	TRUE	TRUE	TRUE
Bacteria	Firmicutes	Bacilli	RF39	CAG-1000	CAG-533	CAG-533 sp._4	0.336716	0.445065	0.108349	0.220668	0.215514	0.238298	1.5259	2.06514	0.454679	1	1	1	1	1	1	FALSE	FALSE	FALSE	TRUE	TRUE	TRUE
Bacteria	Firmicutes	Bacilli	RF39	CAG-1000	CAG-533	CAG-533 sp._6	0.336716	0.445065	0.108349	0.220668	0.215514	0.238298	1.5259	2.06514	0.454679	1	1	1	1	1	1	FALSE	FALSE	FALSE	TRUE	TRUE	TRUE
Bacteria	Firmicutes	Bacilli	RF39	CAG-1000	CAG-533	CAG-533 sp._2	0.336716	0.445065	0.108349	0.220668	0.215514	0.238298	1.5259	2.06514	0.454679	1	1	1	1	1	1	FALSE	FALSE	FALSE	TRUE	TRUE	TRUE
Bacteria	Firmicutes	Bacilli	RF39	CAG-1000	CAG-533	CAG-533 sp._3	0.336716	0.445065	0.108349	0.220668	0.215514	0.238298	1.5259	2.06514	0.454679	1	1	1	1	1	1	FALSE	FALSE	FALSE	TRUE	TRUE	TRUE
Bacteria	Firmicutes	Bacilli	RF39	CAG-1000	CAG-533	CAG-533 sp._10	0.336716	0.445065	0.108349	0.220668	0.215514	0.238298	1.5259	2.06514	0.454679	1	1	1	1	1	1	FALSE	FALSE	FALSE	TRUE	TRUE	TRUE
Bacteria	Firmicutes	Bacilli	RF39	CAG-1000	CAG-533	CAG-533 sp._8	0.336716	0.445065	0.108349	0.220668	0.215514	0.238298	1.5259	2.06514	0.454679	1	1	1	1	1	1	FALSE	FALSE	FALSE	TRUE	TRUE	TRUE
Bacteria	Firmicutes	Bacilli	RF39	CAG-1000	CAG-533	CAG-533 sp.	0.336716	0.445065	0.108349	0.220668	0.215514	0.238298	1.5259	2.06514	0.454679	1	1	1	1	1	1	FALSE	FALSE	FALSE	TRUE	TRUE	TRUE
Bacteria	Firmicutes	Bacilli	RF39	CAG-1000	CAG-533	CAG-533 sp._1	0.336716	0.445065	0.108349	0.220668	0.215514	0.238298	1.5259	2.06514	0.454679	1	1	1	1	1	1	FALSE	FALSE	FALSE	TRUE	TRUE	TRUE
Bacteria	Firmicutes	Bacilli	RF39	CAG-1000	CAG-533	CAG-533 sp._9	0.336716	0.445065	0.108349	0.220668	0.215514	0.238298	1.5259	2.06514	0.454679	1	1	1	1	1	1	FALSE	FALSE	FALSE	TRUE	TRUE	TRUE
Bacteria	Firmicutes	Bacilli	RF39	CAG-1000	CAG-533	CAG-533 sp._5	0.336716	0.445065	0.108349	0.220668	0.215514	0.238298	1.5259	2.06514	0.454679	1	1	1	1	1	1	FALSE	FALSE	FALSE	TRUE	TRUE	TRUE
Bacteria	Firmicutes_A	Clostridia_A	Christensenellales	CAG-552	Unknown_CAG-552	CAG-552 unk genus	0.00506606	0.34865	0.343584	0.229243	0.216913	0.250974	0.022099	1.60733	1.369	1	1	1	1	1	1	FALSE	FALSE	FALSE	TRUE	TRUE	TRUE
Bacteria	Firmicutes_A	Clostridia_A	Christensenellales	CAG-552	Unknown_CAG-552	CAG-552 unk genus_1	0.00506606	0.34865	0.343584	0.229243	0.216913	0.250974	0.022099	1.60733	1.369	1	1	1	1	1	1	FALSE	FALSE	FALSE	TRUE	TRUE	TRUE
Bacteria	Firmicutes	Bacilli	RF39	CAG-1000	CAG-582	CAG-582 sp.	0.44197	0.324245	-0.117725	0.326105	0.325988	0.341975	1.3553	0.994652	-0.344251	1	1	1	1	1	1	FALSE	FALSE	FALSE	TRUE	TRUE	TRUE
Bacteria	Firmicutes	Bacilli	RF39	CAG-1000	CAG-582	CAG-582 sp._1	0.44197	0.324245	-0.117725	0.326105	0.325988	0.341975	1.3553	0.994652	-0.344251	1	1	1	1	1	1	FALSE	FALSE	FALSE	TRUE	TRUE	TRUE
Bacteria	Firmicutes	Bacilli	RF39	CAG-1000	CAG-582	CAG-582 sp._3	0.44197	0.324245	-0.117725	0.326105	0.325988	0.341975	1.3553	0.994652	-0.344251	1	1	1	1	1	1	FALSE	FALSE	FALSE	TRUE	TRUE	TRUE
Bacteria	Firmicutes	Bacilli	RF39	CAG-1000	CAG-582	CAG-582 sp._2	0.44197	0.324245	-0.117725	0.326105	0.325988	0.341975	1.3553	0.994652	-0.344251	1	1	1	1	1	1	FALSE	FALSE	FALSE	TRUE	TRUE	TRUE
Bacteria	Firmicutes_A	Clostridia	Lachnospirales	Lachnospiraceae	CAG-590	CAG-590 sp._1	0.309882	-0.093172	-0.403054	0.256051	0.270335	0.313587	1.21024	-0.344653	-1.2853	1	1	1	1	1	1	FALSE	FALSE	FALSE	TRUE	FALSE	TRUE
Bacteria	Firmicutes_A	Clostridia	Lachnospirales	Lachnospiraceae	CAG-590	CAG-590 sp.	0.309882	-0.093172	-0.403054	0.256051	0.270335	0.313587	1.21024	-0.344653	-1.2853	1	1	1	1	1	1	FALSE	FALSE	FALSE	TRUE	FALSE	TRUE
Bacteria	Firmicutes_A	Clostridia	Lachnospirales	Lachnospiraceae	CAG-590	CAG-590 sp._2	0.309882	-0.093172	-0.403054	0.256051	0.270335	0.313587	1.21024	-0.344653	-1.2853	1	1	1	1	1	1	FALSE	FALSE	FALSE	TRUE	FALSE	TRUE
Bacteria	Firmicutes	Bacilli	RF39	CAG-433	CAG-594	CAG-594 sp._7	-0.0968787	0.0758835	0.172762	0.242024	0.236465	0.267034	-0.400285	0.320908	0.646967	1	1	1	1	1	1	FALSE	FALSE	FALSE	TRUE	TRUE	TRUE
Bacteria	Firmicutes	Bacilli	RF39	CAG-433	CAG-594	CAG-594 sp._2	-0.0968787	0.0758835	0.172762	0.242024	0.236465	0.267034	-0.400285	0.320908	0.646967	1	1	1	1	1	1	FALSE	FALSE	FALSE	TRUE	TRUE	TRUE
Bacteria	Firmicutes	Bacilli	RF39	CAG-433	CAG-594	CAG-594 sp._5	-0.0968787	0.0758835	0.172762	0.242024	0.236465	0.267034	-0.400285	0.320908	0.646967	1	1	1	1	1	1	FALSE	FALSE	FALSE	TRUE	TRUE	TRUE
Bacteria	Firmicutes	Bacilli	RF39	CAG-433	CAG-594	CAG-594 sp._6	-0.0968787	0.0758835	0.172762	0.242024	0.236465	0.267034	-0.400285	0.320908	0.646967	1	1	1	1	1	1	FALSE	FALSE	FALSE	TRUE	TRUE	TRUE
Bacteria	Firmicutes	Bacilli	RF39	CAG-433	CAG-594	CAG-594 sp.	-0.0968787	0.0758835	0.172762	0.242024	0.236465	0.267034	-0.400285	0.320908	0.646967	1	1	1	1	1	1	FALSE	FALSE	FALSE	TRUE	TRUE	TRUE
Bacteria	Firmicutes	Bacilli	RF39	CAG-433	CAG-594	CAG-594 sp._1	-0.0968787	0.0758835	0.172762	0.242024	0.236465	0.267034	-0.400285	0.320908	0.646967	1	1	1	1	1	1	FALSE	FALSE	FALSE	TRUE	TRUE	TRUE
Bacteria	Firmicutes	Bacilli	RF39	CAG-433	CAG-594	CAG-594 sp._3	-0.0968787	0.0758835	0.172762	0.242024	0.236465	0.267034	-0.400285	0.320908	0.646967	1	1	1	1	1	1	FALSE	FALSE	FALSE	TRUE	TRUE	TRUE
Bacteria	Firmicutes	Bacilli	RF39	CAG-433	CAG-594	CAG-594 sp._4	-0.0968787	0.0758835	0.172762	0.242024	0.236465	0.267034	-0.400285	0.320908	0.646967	1	1	1	1	1	1	FALSE	FALSE	FALSE	TRUE	TRUE	TRUE
Bacteria	Firmicutes	Bacilli	RF39	CAG-1000	CAG-605	CAG-605 sp._5	-0.363874	-0.548355	-0.184481	0.197804	0.201506	0.230804	-1.83957	-2.72129	-0.799299	1	1	1	1	1	1	FALSE	FALSE	FALSE	TRUE	TRUE	TRUE
Bacteria	Firmicutes	Bacilli	RF39	CAG-1000	CAG-605	CAG-605 sp._6	-0.363874	-0.548355	-0.184481	0.197804	0.201506	0.230804	-1.83957	-2.72129	-0.799299	1	1	1	1	1	1	FALSE	FALSE	FALSE	TRUE	TRUE	TRUE
Bacteria	Firmicutes	Bacilli	RF39	CAG-1000	CAG-605	CAG-605 sp._2	-0.363874	-0.548355	-0.184481	0.197804	0.201506	0.230804	-1.83957	-2.72129	-0.799299	1	1	1	1	1	1	FALSE	FALSE	FALSE	TRUE	TRUE	TRUE
Bacteria	Firmicutes	Bacilli	RF39	CAG-1000	CAG-605	CAG-605 sp._8	-0.363874	-0.548355	-0.184481	0.197804	0.201506	0.230804	-1.83957	-2.72129	-0.799299	1	1	1	1	1	1	FALSE	FALSE	FALSE	TRUE	TRUE	TRUE
Bacteria	Firmicutes	Bacilli	RF39	CAG-1000	CAG-605	CAG-605 sp._7	-0.363874	-0.548355	-0.184481	0.197804	0.201506	0.230804	-1.83957	-2.72129	-0.799299	1	1	1	1	1	1	FALSE	FALSE	FALSE	TRUE	TRUE	TRUE
Bacteria	Firmicutes	Bacilli	RF39	CAG-1000	CAG-605	CAG-605 sp._3	-0.363874	-0.548355	-0.184481	0.197804	0.201506	0.230804	-1.83957	-2.72129	-0.799299	1	1	1	1	1	1	FALSE	FALSE	FALSE	TRUE	TRUE	TRUE
Bacteria	Firmicutes	Bacilli	RF39	CAG-1000	CAG-605	CAG-605 sp._4	-0.363874	-0.548355	-0.184481	0.197804	0.201506	0.230804	-1.83957	-2.72129	-0.799299	1	1	1	1	1	1	FALSE	FALSE	FALSE	TRUE	TRUE	TRUE
Bacteria	Firmicutes	Bacilli	RF39	CAG-1000	CAG-605	CAG-605 sp.	-0.363874	-0.548355	-0.184481	0.197804	0.201506	0.230804	-1.83957	-2.72129	-0.799299	1	1	1	1	1	1	FALSE	FALSE	FALSE	TRUE	TRUE	TRUE
Bacteria	Firmicutes	Bacilli	RF39	CAG-1000	CAG-605	CAG-605 sp._1	-0.363874	-0.548355	-0.184481	0.197804	0.201506	0.230804	-1.83957	-2.72129	-0.799299	1	1	1	1	1	1	FALSE	FALSE	FALSE	TRUE	TRUE	TRUE
Bacteria	Firmicutes	Bacilli	RF39	CAG-1000	CAG-605	CAG-605 sp._9	-0.363874	-0.548355	-0.184481	0.197804	0.201506	0.230804	-1.83957	-2.72129	-0.799299	1	1	1	1	1	1	FALSE	FALSE	FALSE	TRUE	TRUE	TRUE
Bacteria	Firmicutes	Bacilli	RF39	CAG-611	CAG-611	CAG-611 sp._2	0.630812	0.0255247	-0.605287	0.34838	0.360505	0.367576	1.8107	0.0708027	-1.6467	1	1	1	1	1	1	FALSE	FALSE	FALSE	TRUE	TRUE	TRUE
Bacteria	Firmicutes	Bacilli	RF39	CAG-611	CAG-611	CAG-611 sp._1	0.630812	0.0255247	-0.605287	0.34838	0.360505	0.367576	1.8107	0.0708027	-1.6467	1	1	1	1	1	1	FALSE	FALSE	FALSE	TRUE	TRUE	TRUE
Bacteria	Firmicutes	Bacilli	RF39	CAG-611	CAG-611	CAG-611 sp.	0.630812	0.0255247	-0.605287	0.34838	0.360505	0.367576	1.8107	0.0708027	-1.6467	1	1	1	1	1	1	FALSE	FALSE	FALSE	TRUE	TRUE	TRUE
Bacteria	Firmicutes	Bacilli	RF39	CAG-611	CAG-611	CAG-611 sp._3	0.630812	0.0255247	-0.605287	0.34838	0.360505	0.367576	1.8107	0.0708027	-1.6467	1	1	1	1	1	1	FALSE	FALSE	FALSE	TRUE	TRUE	TRUE
Bacteria	Firmicutes	Bacilli	RF39	CAG-1000	CAG-628	CAG-628 sp._3	0.063332	0.328903	0.265571	0.283697	0.275039	0.288881	0.223238	1.19584	0.919311	1	1	1	1	1	1	FALSE	FALSE	FALSE	TRUE	TRUE	TRUE
Bacteria	Firmicutes	Bacilli	RF39	CAG-1000	CAG-628	CAG-628 sp.	0.063332	0.328903	0.265571	0.283697	0.275039	0.288881	0.223238	1.19584	0.919311	1	1	1	1	1	1	FALSE	FALSE	FALSE	TRUE	TRUE	TRUE
Bacteria	Firmicutes	Bacilli	RF39	CAG-1000	CAG-628	CAG-628 sp._2	0.063332	0.328903	0.265571	0.283697	0.275039	0.288881	0.223238	1.19584	0.919311	1	1	1	1	1	1	FALSE	FALSE	FALSE	TRUE	TRUE	TRUE
Bacteria	Firmicutes	Bacilli	RF39	CAG-1000	CAG-628	CAG-628 sp._1	0.063332	0.328903	0.265571	0.283697	0.275039	0.288881	0.223238	1.19584	0.919311	1	1	1	1	1	1	FALSE	FALSE	FALSE	TRUE	TRUE	TRUE
Bacteria	Firmicutes	Bacilli	RF39	CAG-611	CAG-710	CAG-710 sp._3	0.226121	0.156916	-0.069205	0.261305	0.264189	0.265197	0.865351	0.593952	-0.260957	1	1	1	1	1	1	FALSE	FALSE	FALSE	TRUE	TRUE	TRUE
Bacteria	Firmicutes	Bacilli	RF39	CAG-611	CAG-710	CAG-710 sp.	0.226121	0.156916	-0.069205	0.261305	0.264189	0.265197	0.865351	0.593952	-0.260957	1	1	1	1	1	1	FALSE	FALSE	FALSE	TRUE	TRUE	TRUE
Bacteria	Firmicutes	Bacilli	RF39	CAG-611	CAG-710	CAG-710 sp._4	0.226121	0.156916	-0.069205	0.261305	0.264189	0.265197	0.865351	0.593952	-0.260957	1	1	1	1	1	1	FALSE	FALSE	FALSE	TRUE	TRUE	TRUE
Bacteria	Firmicutes	Bacilli	RF39	CAG-611	CAG-710	CAG-710 sp._2	0.226121	0.156916	-0.069205	0.261305	0.264189	0.265197	0.865351	0.593952	-0.260957	1	1	1	1	1	1	FALSE	FALSE	FALSE	TRUE	TRUE	TRUE
Bacteria	Firmicutes	Bacilli	RF39	CAG-611	CAG-710	CAG-710 sp._1	0.226121	0.156916	-0.069205	0.261305	0.264189	0.265197	0.865351	0.593952	-0.260957	1	1	1	1	1	1	FALSE	FALSE	FALSE	TRUE	TRUE	TRUE
Bacteria	Firmicutes_A	Clostridia	Oscillospirales	CAG-272	CAG-724	CAG-724 sp._1	0.287846	0.299767	0.0119206	0.224806	0.219983	0.247655	1.28042	1.36268	0.0481339	1	1	1	1	1	1	FALSE	FALSE	FALSE	TRUE	TRUE	TRUE
Bacteria	Firmicutes_A	Clostridia	Oscillospirales	CAG-272	CAG-724	CAG-724 sp.	0.287846	0.299767	0.0119206	0.224806	0.219983	0.247655	1.28042	1.36268	0.0481339	1	1	1	1	1	1	FALSE	FALSE	FALSE	TRUE	TRUE	TRUE
Bacteria	Firmicutes_A	Clostridia_A	Christensenellales	CAG-74	Unknown_CAG-74	CAG-74 unk genus_5	-0.1277	-0.310582	-0.182882	0.162427	0.158851	0.185261	-0.786201	-1.95517	-0.987159	1	1	1	1	1	1	FALSE	FALSE	FALSE	TRUE	FALSE	TRUE
Bacteria	Firmicutes_A	Clostridia_A	Christensenellales	CAG-74	Unknown_CAG-74	CAG-74 unk genus_1	-0.1277	-0.310582	-0.182882	0.162427	0.158851	0.185261	-0.786201	-1.95517	-0.987159	1	1	1	1	1	1	FALSE	FALSE	FALSE	TRUE	FALSE	TRUE
Bacteria	Firmicutes_A	Clostridia_A	Christensenellales	CAG-74	Unknown_CAG-74	CAG-74 unk genus	-0.1277	-0.310582	-0.182882	0.162427	0.158851	0.185261	-0.786201	-1.95517	-0.987159	1	1	1	1	1	1	FALSE	FALSE	FALSE	TRUE	FALSE	TRUE
Bacteria	Firmicutes_A	Clostridia_A	Christensenellales	CAG-74	Unknown_CAG-74	CAG-74 unk genus_4	-0.1277	-0.310582	-0.182882	0.162427	0.158851	0.185261	-0.786201	-1.95517	-0.987159	1	1	1	1	1	1	FALSE	FALSE	FALSE	TRUE	FALSE	TRUE
Bacteria	Firmicutes_A	Clostridia_A	Christensenellales	CAG-74	Unknown_CAG-74	CAG-74 unk genus_3	-0.1277	-0.310582	-0.182882	0.162427	0.158851	0.185261	-0.786201	-1.95517	-0.987159	1	1	1	1	1	1	FALSE	FALSE	FALSE	TRUE	FALSE	TRUE
Bacteria	Firmicutes_A	Clostridia_A	Christensenellales	CAG-74	Unknown_CAG-74	CAG-74 unk genus_2	-0.1277	-0.310582	-0.182882	0.162427	0.158851	0.185261	-0.786201	-1.95517	-0.987159	1	1	1	1	1	1	FALSE	FALSE	FALSE	TRUE	FALSE	TRUE
Bacteria	Firmicutes	Bacilli	RF39	CAG-302	CAG-762	CAG-762 sp._1	-0.134859	-0.33425	-0.199391	0.286838	0.289009	0.278103	-0.470157	-1.15654	-0.716967	1	1	1	1	1	1	FALSE	FALSE	FALSE	TRUE	TRUE	TRUE
Bacteria	Firmicutes	Bacilli	RF39	CAG-302	CAG-762	CAG-762 sp.	-0.134859	-0.33425	-0.199391	0.286838	0.289009	0.278103	-0.470157	-1.15654	-0.716967	1	1	1	1	1	1	FALSE	FALSE	FALSE	TRUE	TRUE	TRUE
Bacteria	Firmicutes_A	Clostridia	TANB77	CAG-508	CAG-793	CAG-793 sp.	-0.23175	0.177824	0.409574	0.241162	0.260089	0.285456	-0.960975	0.683704	1.43481	1	1	1	1	1	1	FALSE	FALSE	FALSE	TRUE	TRUE	TRUE
Bacteria	Firmicutes_A	Clostridia	Lachnospirales	Lachnospiraceae	CAG-81	CAG-81 sp._1	-0.181764	-0.0611722	0.120592	0.148815	0.148319	0.180001	-1.22141	-0.412438	0.669954	1	1	1	1	1	1	FALSE	FALSE	FALSE	TRUE	TRUE	TRUE
Bacteria	Firmicutes_A	Clostridia	Lachnospirales	Lachnospiraceae	CAG-81	CAG-81 sp.	-0.181764	-0.0611722	0.120592	0.148815	0.148319	0.180001	-1.22141	-0.412438	0.669954	1	1	1	1	1	1	FALSE	FALSE	FALSE	TRUE	TRUE	TRUE
Bacteria	Firmicutes_A	Clostridia	Oscillospirales	Oscillospiraceae	CAG-83	CAG-83 sp._1	0.0678526	0.101786	0.0339335	0.171121	0.173189	0.198941	0.396518	0.587715	0.170571	1	1	1	1	1	1	FALSE	FALSE	FALSE	TRUE	TRUE	TRUE
Bacteria	Firmicutes_A	Clostridia	Oscillospirales	Oscillospiraceae	CAG-83	CAG-83 sp._12	0.0678526	0.101786	0.0339335	0.171121	0.173189	0.198941	0.396518	0.587715	0.170571	1	1	1	1	1	1	FALSE	FALSE	FALSE	TRUE	TRUE	TRUE
Bacteria	Firmicutes_A	Clostridia	Oscillospirales	Oscillospiraceae	CAG-83	CAG-83 sp._13	0.0678526	0.101786	0.0339335	0.171121	0.173189	0.198941	0.396518	0.587715	0.170571	1	1	1	1	1	1	FALSE	FALSE	FALSE	TRUE	TRUE	TRUE
Bacteria	Firmicutes_A	Clostridia	Oscillospirales	Oscillospiraceae	CAG-83	CAG-83 sp._16	0.0678526	0.101786	0.0339335	0.171121	0.173189	0.198941	0.396518	0.587715	0.170571	1	1	1	1	1	1	FALSE	FALSE	FALSE	TRUE	TRUE	TRUE
Bacteria	Firmicutes_A	Clostridia	Oscillospirales	Oscillospiraceae	CAG-83	CAG-83 sp._9	0.0678526	0.101786	0.0339335	0.171121	0.173189	0.198941	0.396518	0.587715	0.170571	1	1	1	1	1	1	FALSE	FALSE	FALSE	TRUE	TRUE	TRUE
Bacteria	Firmicutes_A	Clostridia	Oscillospirales	Oscillospiraceae	CAG-83	CAG-83 sp._10	0.0678526	0.101786	0.0339335	0.171121	0.173189	0.198941	0.396518	0.587715	0.170571	1	1	1	1	1	1	FALSE	FALSE	FALSE	TRUE	TRUE	TRUE
Bacteria	Firmicutes_A	Clostridia	Oscillospirales	Oscillospiraceae	CAG-83	CAG-83 sp._5	0.0678526	0.101786	0.0339335	0.171121	0.173189	0.198941	0.396518	0.587715	0.170571	1	1	1	1	1	1	FALSE	FALSE	FALSE	TRUE	TRUE	TRUE
Bacteria	Firmicutes_A	Clostridia	Oscillospirales	Oscillospiraceae	CAG-83	CAG-83 sp._15	0.0678526	0.101786	0.0339335	0.171121	0.173189	0.198941	0.396518	0.587715	0.170571	1	1	1	1	1	1	FALSE	FALSE	FALSE	TRUE	TRUE	TRUE
Bacteria	Firmicutes_A	Clostridia	Oscillospirales	Oscillospiraceae	CAG-83	CAG-83 sp._8	0.0678526	0.101786	0.0339335	0.171121	0.173189	0.198941	0.396518	0.587715	0.170571	1	1	1	1	1	1	FALSE	FALSE	FALSE	TRUE	TRUE	TRUE
Bacteria	Firmicutes_A	Clostridia	Oscillospirales	Oscillospiraceae	CAG-83	CAG-83 sp._14	0.0678526	0.101786	0.0339335	0.171121	0.173189	0.198941	0.396518	0.587715	0.170571	1	1	1	1	1	1	FALSE	FALSE	FALSE	TRUE	TRUE	TRUE
Bacteria	Firmicutes_A	Clostridia	Oscillospirales	Oscillospiraceae	CAG-83	CAG-83 sp._3	0.0678526	0.101786	0.0339335	0.171121	0.173189	0.198941	0.396518	0.587715	0.170571	1	1	1	1	1	1	FALSE	FALSE	FALSE	TRUE	TRUE	TRUE
Bacteria	Firmicutes_A	Clostridia	Oscillospirales	Oscillospiraceae	CAG-83	CAG-83 sp._7	0.0678526	0.101786	0.0339335	0.171121	0.173189	0.198941	0.396518	0.587715	0.170571	1	1	1	1	1	1	FALSE	FALSE	FALSE	TRUE	TRUE	TRUE
Bacteria	Firmicutes_A	Clostridia	Oscillospirales	Oscillospiraceae	CAG-83	CAG-83 sp._18	0.0678526	0.101786	0.0339335	0.171121	0.173189	0.198941	0.396518	0.587715	0.170571	1	1	1	1	1	1	FALSE	FALSE	FALSE	TRUE	TRUE	TRUE
Bacteria	Firmicutes_A	Clostridia	Oscillospirales	Oscillospiraceae	CAG-83	CAG-83 sp._4	0.0678526	0.101786	0.0339335	0.171121	0.173189	0.198941	0.396518	0.587715	0.170571	1	1	1	1	1	1	FALSE	FALSE	FALSE	TRUE	TRUE	TRUE
Bacteria	Firmicutes_A	Clostridia	Oscillospirales	Oscillospiraceae	CAG-83	CAG-83 sp._11	0.0678526	0.101786	0.0339335	0.171121	0.173189	0.198941	0.396518	0.587715	0.170571	1	1	1	1	1	1	FALSE	FALSE	FALSE	TRUE	TRUE	TRUE
Bacteria	Firmicutes_A	Clostridia	Oscillospirales	Oscillospiraceae	CAG-83	CAG-83 sp._2	0.0678526	0.101786	0.0339335	0.171121	0.173189	0.198941	0.396518	0.587715	0.170571	1	1	1	1	1	1	FALSE	FALSE	FALSE	TRUE	TRUE	TRUE
Bacteria	Firmicutes_A	Clostridia	Oscillospirales	Oscillospiraceae	CAG-83	CAG-83 sp._6	0.0678526	0.101786	0.0339335	0.171121	0.173189	0.198941	0.396518	0.587715	0.170571	1	1	1	1	1	1	FALSE	FALSE	FALSE	TRUE	TRUE	TRUE
Bacteria	Firmicutes_A	Clostridia	Oscillospirales	Oscillospiraceae	CAG-83	CAG-83 sp.	0.0678526	0.101786	0.0339335	0.171121	0.173189	0.198941	0.396518	0.587715	0.170571	1	1	1	1	1	1	FALSE	FALSE	FALSE	TRUE	TRUE	TRUE
Bacteria	Firmicutes_A	Clostridia	Oscillospirales	Oscillospiraceae	CAG-83	CAG-83 sp._17	0.0678526	0.101786	0.0339335	0.171121	0.173189	0.198941	0.396518	0.587715	0.170571	1	1	1	1	1	1	FALSE	FALSE	FALSE	TRUE	TRUE	TRUE
Bacteria	Firmicutes	Bacilli	RF39	CAG-611	CAG-877	CAG-877 sp.	0.476686	0.135642	-0.341043	0.277495	0.267932	0.274368	1.71782	0.506256	-1.24301	1	1	1	1	1	1	FALSE	FALSE	FALSE	TRUE	FALSE	TRUE
Bacteria	Firmicutes	Bacilli	RF39	CAG-611	CAG-877	CAG-877 sp._4	0.476686	0.135642	-0.341043	0.277495	0.267932	0.274368	1.71782	0.506256	-1.24301	1	1	1	1	1	1	FALSE	FALSE	FALSE	TRUE	FALSE	TRUE
Bacteria	Firmicutes	Bacilli	RF39	CAG-611	CAG-877	CAG-877 sp._2	0.476686	0.135642	-0.341043	0.277495	0.267932	0.274368	1.71782	0.506256	-1.24301	1	1	1	1	1	1	FALSE	FALSE	FALSE	TRUE	FALSE	TRUE
Bacteria	Firmicutes	Bacilli	RF39	CAG-611	CAG-877	CAG-877 sp._7	0.476686	0.135642	-0.341043	0.277495	0.267932	0.274368	1.71782	0.506256	-1.24301	1	1	1	1	1	1	FALSE	FALSE	FALSE	TRUE	FALSE	TRUE
Bacteria	Firmicutes	Bacilli	RF39	CAG-611	CAG-877	CAG-877 sp._10	0.476686	0.135642	-0.341043	0.277495	0.267932	0.274368	1.71782	0.506256	-1.24301	1	1	1	1	1	1	FALSE	FALSE	FALSE	TRUE	FALSE	TRUE
Bacteria	Firmicutes	Bacilli	RF39	CAG-611	CAG-877	CAG-877 sp._3	0.476686	0.135642	-0.341043	0.277495	0.267932	0.274368	1.71782	0.506256	-1.24301	1	1	1	1	1	1	FALSE	FALSE	FALSE	TRUE	FALSE	TRUE
Bacteria	Firmicutes	Bacilli	RF39	CAG-611	CAG-877	CAG-877 sp._5	0.476686	0.135642	-0.341043	0.277495	0.267932	0.274368	1.71782	0.506256	-1.24301	1	1	1	1	1	1	FALSE	FALSE	FALSE	TRUE	FALSE	TRUE
Bacteria	Firmicutes	Bacilli	RF39	CAG-611	CAG-877	CAG-877 sp._1	0.476686	0.135642	-0.341043	0.277495	0.267932	0.274368	1.71782	0.506256	-1.24301	1	1	1	1	1	1	FALSE	FALSE	FALSE	TRUE	FALSE	TRUE
Bacteria	Firmicutes	Bacilli	RF39	CAG-611	CAG-877	CAG-877 sp._9	0.476686	0.135642	-0.341043	0.277495	0.267932	0.274368	1.71782	0.506256	-1.24301	1	1	1	1	1	1	FALSE	FALSE	FALSE	TRUE	FALSE	TRUE
Bacteria	Firmicutes	Bacilli	RF39	CAG-611	CAG-877	CAG-877 sp._6	0.476686	0.135642	-0.341043	0.277495	0.267932	0.274368	1.71782	0.506256	-1.24301	1	1	1	1	1	1	FALSE	FALSE	FALSE	TRUE	FALSE	TRUE
Bacteria	Firmicutes	Bacilli	RF39	CAG-611	CAG-877	CAG-877 sp._8	0.476686	0.135642	-0.341043	0.277495	0.267932	0.274368	1.71782	0.506256	-1.24301	1	1	1	1	1	1	FALSE	FALSE	FALSE	TRUE	FALSE	TRUE
Bacteria	Firmicutes	Bacilli	RF39	CAG-822	CAG-884	CAG-884 sp._5	-0.0155658	-0.121949	-0.106383	0.218937	0.221303	0.252498	-0.071097	-0.551047	-0.421322	1	1	1	1	1	1	FALSE	FALSE	FALSE	TRUE	TRUE	TRUE
Bacteria	Firmicutes	Bacilli	RF39	CAG-822	CAG-884	CAG-884 sp._1	-0.0155658	-0.121949	-0.106383	0.218937	0.221303	0.252498	-0.071097	-0.551047	-0.421322	1	1	1	1	1	1	FALSE	FALSE	FALSE	TRUE	TRUE	TRUE
Bacteria	Firmicutes	Bacilli	RF39	CAG-822	CAG-884	CAG-884 sp._2	-0.0155658	-0.121949	-0.106383	0.218937	0.221303	0.252498	-0.071097	-0.551047	-0.421322	1	1	1	1	1	1	FALSE	FALSE	FALSE	TRUE	TRUE	TRUE
Bacteria	Firmicutes	Bacilli	RF39	CAG-822	CAG-884	CAG-884 sp._3	-0.0155658	-0.121949	-0.106383	0.218937	0.221303	0.252498	-0.071097	-0.551047	-0.421322	1	1	1	1	1	1	FALSE	FALSE	FALSE	TRUE	TRUE	TRUE
Bacteria	Firmicutes	Bacilli	RF39	CAG-822	CAG-884	CAG-884 sp._4	-0.0155658	-0.121949	-0.106383	0.218937	0.221303	0.252498	-0.071097	-0.551047	-0.421322	1	1	1	1	1	1	FALSE	FALSE	FALSE	TRUE	TRUE	TRUE
Bacteria	Firmicutes	Bacilli	RF39	CAG-822	CAG-884	CAG-884 sp.	-0.0155658	-0.121949	-0.106383	0.218937	0.221303	0.252498	-0.071097	-0.551047	-0.421322	1	1	1	1	1	1	FALSE	FALSE	FALSE	TRUE	TRUE	TRUE
Bacteria	Firmicutes_A	Clostridia	Lachnospirales	Lachnospiraceae	CAG-95	CAG-95 sp.	0.275611	0.273456	-0.00215536	0.162903	0.164183	0.194346	1.69187	1.66556	-0.0110903	1	1	1	1	1	1	FALSE	FALSE	FALSE	TRUE	TRUE	TRUE
Bacteria	Firmicutes_A	Clostridia	Lachnospirales	Lachnospiraceae	CAG-95	CAG-95 sp._1	0.275611	0.273456	-0.00215536	0.162903	0.164183	0.194346	1.69187	1.66556	-0.0110903	1	1	1	1	1	1	FALSE	FALSE	FALSE	TRUE	TRUE	TRUE
Bacteria	Firmicutes_A	Clostridia	Lachnospirales	Lachnospiraceae	CAG-95	CAG-95 sp._2	0.275611	0.273456	-0.00215536	0.162903	0.164183	0.194346	1.69187	1.66556	-0.0110903	1	1	1	1	1	1	FALSE	FALSE	FALSE	TRUE	TRUE	TRUE
Bacteria	Campylobacterota	Campylobacteria	Campylobacterales	Campylobacteraceae	Campylobacter	Campylobacter sp.	-0.540872	-0.247395	0.293477	0.342032	0.338988	0.359548	-1.58135	-0.729804	0.816239	1	1	1	1	1	1	FALSE	FALSE	FALSE	TRUE	TRUE	TRUE
Bacteria	Firmicutes	Bacilli	Erysipelotrichales	Erysipelatoclostridiaceae	Catenibacterium	Catenibacterium sp.	0.14932	0.108358	-0.0409622	0.154652	0.154187	0.182399	0.965519	0.702768	-0.224575	1	1	1	1	1	1	FALSE	FALSE	FALSE	TRUE	TRUE	TRUE
Bacteria	Firmicutes_A	Clostridia	Unknown_Clostridia	Unknown_Clostridia	Unknown_Clostridia	Firmicutes_A unk_15	-0.133042	-0.127631	0.00541078	0.27145	0.3007	0.303011	-0.490114	-0.424446	0.0178567	1	1	1	1	1	1	FALSE	FALSE	FALSE	TRUE	TRUE	TRUE
Bacteria	Firmicutes_A	Clostridia	Unknown_Clostridia	Unknown_Clostridia	Unknown_Clostridia	Firmicutes_A unk_5	-0.133042	-0.127631	0.00541078	0.27145	0.3007	0.303011	-0.490114	-0.424446	0.0178567	1	1	1	1	1	1	FALSE	FALSE	FALSE	TRUE	TRUE	TRUE
Bacteria	Firmicutes_A	Clostridia	Unknown_Clostridia	Unknown_Clostridia	Unknown_Clostridia	Firmicutes_A unk_7	-0.133042	-0.127631	0.00541078	0.27145	0.3007	0.303011	-0.490114	-0.424446	0.0178567	1	1	1	1	1	1	FALSE	FALSE	FALSE	TRUE	TRUE	TRUE
Bacteria	Firmicutes_A	Clostridia	Lachnospirales	Lachnospiraceae	COE1	COE1 sp.	-0.44369	-0.189089	0.254601	0.220238	0.206706	0.248415	-2.0146	-0.914772	1.0249	1	1	1	1	1	1	FALSE	FALSE	FALSE	TRUE	TRUE	TRUE
Bacteria	Firmicutes_A	Clostridia	Lachnospirales	Lachnospiraceae	Coprococcus	Coprococcus sp.	-0.338918	-0.0889618	0.249956	0.276429	0.276129	0.304894	-1.22606	-0.322174	0.819813	1	1	1	1	1	1	FALSE	FALSE	FALSE	TRUE	TRUE	TRUE
Bacteria	Firmicutes_A	Clostridia	Lachnospirales	Lachnospiraceae	Coprococcus	Coprococcus sp._1	-0.338918	-0.0889618	0.249956	0.276429	0.276129	0.304894	-1.22606	-0.322174	0.819813	1	1	1	1	1	1	FALSE	FALSE	FALSE	TRUE	TRUE	TRUE
Bacteria	Firmicutes_A	Clostridia	Lachnospirales	Lachnospiraceae	Coprococcus	Coprococcus sp._2	-0.338918	-0.0889618	0.249956	0.276429	0.276129	0.304894	-1.22606	-0.322174	0.819813	1	1	1	1	1	1	FALSE	FALSE	FALSE	TRUE	TRUE	TRUE
Bacteria	Desulfobacterota	Desulfovibrionia	Desulfovibrionales	Desulfovibrionaceae	Desulfovibrio	Desulfovibrio sp._1	-0.401838	-0.252938	0.1489	0.129423	0.131981	0.164526	-3.10484	-1.91647	0.905025	0.00252139	0.0579851	0.367784	0.103134	1	1	FALSE	FALSE	FALSE	TRUE	TRUE	TRUE
Bacteria	Desulfobacterota	Desulfovibrionia	Desulfovibrionales	Desulfovibrionaceae	Desulfovibrio	Desulfovibrio sp.	-0.401838	-0.252938	0.1489	0.129423	0.131981	0.164526	-3.10484	-1.91647	0.905025	0.00252139	0.0579851	0.367784	0.103134	1	1	FALSE	FALSE	FALSE	TRUE	TRUE	TRUE
Bacteria	Firmicutes_A	Clostridia	Lachnospirales	Lachnospiraceae	Dorea	Dorea sp._2	-0.155501	-0.14382	0.0116806	0.177649	0.203836	0.237615	-0.875328	-0.705567	0.0491576	1	1	1	1	1	1	FALSE	FALSE	FALSE	FALSE	FALSE	TRUE
Bacteria	Firmicutes_A	Clostridia	Lachnospirales	Lachnospiraceae	Dorea	Dorea sp._1	-0.155501	-0.14382	0.0116806	0.177649	0.203836	0.237615	-0.875328	-0.705567	0.0491576	1	1	1	1	1	1	FALSE	FALSE	FALSE	FALSE	FALSE	TRUE
Bacteria	Firmicutes_A	Clostridia	Lachnospirales	Lachnospiraceae	Dorea	Dorea sp.	-0.155501	-0.14382	0.0116806	0.177649	0.203836	0.237615	-0.875328	-0.705567	0.0491576	1	1	1	1	1	1	FALSE	FALSE	FALSE	FALSE	FALSE	TRUE
Bacteria	Firmicutes_A	Clostridia	Oscillospirales	Oscillospiraceae	ER4	ER4 sp.	0.0716959	0.0654672	-0.00622864	0.159621	0.159979	0.187495	0.449164	0.409223	-0.0332203	1	1	1	1	1	1	FALSE	FALSE	FALSE	TRUE	TRUE	TRUE
Bacteria	Firmicutes_A	Clostridia	Oscillospirales	Oscillospiraceae	ER4	ER4 sp._6	0.0716959	0.0654672	-0.00622864	0.159621	0.159979	0.187495	0.449164	0.409223	-0.0332203	1	1	1	1	1	1	FALSE	FALSE	FALSE	TRUE	TRUE	TRUE
Bacteria	Firmicutes_A	Clostridia	Oscillospirales	Oscillospiraceae	ER4	ER4 sp._8	0.0716959	0.0654672	-0.00622864	0.159621	0.159979	0.187495	0.449164	0.409223	-0.0332203	1	1	1	1	1	1	FALSE	FALSE	FALSE	TRUE	TRUE	TRUE
Bacteria	Firmicutes_A	Clostridia	Oscillospirales	Oscillospiraceae	ER4	ER4 sp._4	0.0716959	0.0654672	-0.00622864	0.159621	0.159979	0.187495	0.449164	0.409223	-0.0332203	1	1	1	1	1	1	FALSE	FALSE	FALSE	TRUE	TRUE	TRUE
Bacteria	Firmicutes_A	Clostridia	Oscillospirales	Oscillospiraceae	ER4	ER4 sp._5	0.0716959	0.0654672	-0.00622864	0.159621	0.159979	0.187495	0.449164	0.409223	-0.0332203	1	1	1	1	1	1	FALSE	FALSE	FALSE	TRUE	TRUE	TRUE
Bacteria	Firmicutes_A	Clostridia	Oscillospirales	Oscillospiraceae	ER4	ER4 sp._2	0.0716959	0.0654672	-0.00622864	0.159621	0.159979	0.187495	0.449164	0.409223	-0.0332203	1	1	1	1	1	1	FALSE	FALSE	FALSE	TRUE	TRUE	TRUE
Bacteria	Firmicutes_A	Clostridia	Oscillospirales	Oscillospiraceae	ER4	ER4 sp._1	0.0716959	0.0654672	-0.00622864	0.159621	0.159979	0.187495	0.449164	0.409223	-0.0332203	1	1	1	1	1	1	FALSE	FALSE	FALSE	TRUE	TRUE	TRUE
Bacteria	Firmicutes_A	Clostridia	Oscillospirales	Oscillospiraceae	ER4	ER4 sp._7	0.0716959	0.0654672	-0.00622864	0.159621	0.159979	0.187495	0.449164	0.409223	-0.0332203	1	1	1	1	1	1	FALSE	FALSE	FALSE	TRUE	TRUE	TRUE
Bacteria	Firmicutes_A	Clostridia	Oscillospirales	Oscillospiraceae	ER4	ER4 sp._3	0.0716959	0.0654672	-0.00622864	0.159621	0.159979	0.187495	0.449164	0.409223	-0.0332203	1	1	1	1	1	1	FALSE	FALSE	FALSE	TRUE	TRUE	TRUE
Bacteria	Firmicutes_A	Clostridia	Lachnospirales	Lachnospiraceae	Eubacterium_F	Eubacterium_F sp._3	0.0963233	-0.196317	-0.29264	0.185638	0.173162	0.22091	0.518877	-1.13372	-1.3247	1	1	1	1	1	1	FALSE	FALSE	FALSE	FALSE	FALSE	TRUE
Bacteria	Firmicutes_A	Clostridia	Lachnospirales	Lachnospiraceae	Eubacterium_F	Eubacterium_F sp._2	0.0963233	-0.196317	-0.29264	0.185638	0.173162	0.22091	0.518877	-1.13372	-1.3247	1	1	1	1	1	1	FALSE	FALSE	FALSE	FALSE	FALSE	TRUE
Bacteria	Firmicutes_A	Clostridia	Lachnospirales	Lachnospiraceae	Eubacterium_F	Eubacterium_F sp._1	0.0963233	-0.196317	-0.29264	0.185638	0.173162	0.22091	0.518877	-1.13372	-1.3247	1	1	1	1	1	1	FALSE	FALSE	FALSE	FALSE	FALSE	TRUE
Bacteria	Firmicutes_A	Clostridia	Lachnospirales	Lachnospiraceae	Eubacterium_F	Eubacterium_F sp._4	0.0963233	-0.196317	-0.29264	0.185638	0.173162	0.22091	0.518877	-1.13372	-1.3247	1	1	1	1	1	1	FALSE	FALSE	FALSE	FALSE	FALSE	TRUE
Bacteria	Firmicutes_A	Clostridia	Lachnospirales	Lachnospiraceae	Eubacterium_F	Eubacterium_F sp.	0.0963233	-0.196317	-0.29264	0.185638	0.173162	0.22091	0.518877	-1.13372	-1.3247	1	1	1	1	1	1	FALSE	FALSE	FALSE	FALSE	FALSE	TRUE
Bacteria	Firmicutes_A	Clostridia	Lachnospirales	Lachnospiraceae	Eubacterium_J	Eubacterium_J sp.	0.00870069	0.137616	0.128916	0.169248	0.172033	0.200628	0.051408	0.79994	0.642561	1	1	1	1	1	1	FALSE	FALSE	FALSE	TRUE	TRUE	TRUE
Bacteria	Firmicutes_A	Clostridia	Lachnospirales	Lachnospiraceae	Eubacterium_J	Eubacterium_J sp._1	0.00870069	0.137616	0.128916	0.169248	0.172033	0.200628	0.051408	0.79994	0.642561	1	1	1	1	1	1	FALSE	FALSE	FALSE	TRUE	TRUE	TRUE
Bacteria	Firmicutes_A	Clostridia	Oscillospirales	Acutalibacteraceae	Eubacterium_R	Eubacterium_R sp.	-0.261627	-0.345457	-0.0838296	0.200892	0.204009	0.236452	-1.30232	-1.69334	-0.354531	1	1	1	1	1	1	FALSE	FALSE	FALSE	TRUE	FALSE	TRUE
Bacteria	Firmicutes_A	Clostridia	Oscillospirales	Acutalibacteraceae	Eubacterium_R	Eubacterium_R sp._1	-0.261627	-0.345457	-0.0838296	0.200892	0.204009	0.236452	-1.30232	-1.69334	-0.354531	1	1	1	1	1	1	FALSE	FALSE	FALSE	TRUE	FALSE	TRUE
Bacteria	Firmicutes_A	Clostridia	Oscillospirales	Acutalibacteraceae	Eubacterium_R	Eubacterium_R sp._3	-0.261627	-0.345457	-0.0838296	0.200892	0.204009	0.236452	-1.30232	-1.69334	-0.354531	1	1	1	1	1	1	FALSE	FALSE	FALSE	TRUE	FALSE	TRUE
Bacteria	Firmicutes_A	Clostridia	Oscillospirales	Acutalibacteraceae	Eubacterium_R	Eubacterium_R sp._4	-0.261627	-0.345457	-0.0838296	0.200892	0.204009	0.236452	-1.30232	-1.69334	-0.354531	1	1	1	1	1	1	FALSE	FALSE	FALSE	TRUE	FALSE	TRUE
Bacteria	Firmicutes_A	Clostridia	Oscillospirales	Acutalibacteraceae	Eubacterium_R	Eubacterium_R sp._2	-0.261627	-0.345457	-0.0838296	0.200892	0.204009	0.236452	-1.30232	-1.69334	-0.354531	1	1	1	1	1	1	FALSE	FALSE	FALSE	TRUE	FALSE	TRUE
Bacteria	Firmicutes_A	Clostridia	Oscillospirales	Ruminococcaceae	Faecalibacterium	Faecalibacterium sp._1	-0.51987	-0.579904	-0.0600337	0.134249	0.135012	0.166877	-3.87243	-4.29519	-0.359748	0.000133574	2.39651e-05	0.719301	0.00273185	0.000980265	1	TRUE	TRUE	FALSE	TRUE	TRUE	TRUE
Bacteria	Firmicutes_A	Clostridia	Oscillospirales	Ruminococcaceae	Faecalibacterium	Faecalibacterium sp._5	-0.51987	-0.579904	-0.0600337	0.134249	0.135012	0.166877	-3.87243	-4.29519	-0.359748	0.000133574	2.39651e-05	0.719301	0.00273185	0.000980265	1	TRUE	TRUE	FALSE	TRUE	TRUE	TRUE
Bacteria	Firmicutes_A	Clostridia	Oscillospirales	Ruminococcaceae	Faecalibacterium	Faecalibacterium sp._13	-0.51987	-0.579904	-0.0600337	0.134249	0.135012	0.166877	-3.87243	-4.29519	-0.359748	0.000133574	2.39651e-05	0.719301	0.00273185	0.000980265	1	TRUE	TRUE	FALSE	TRUE	TRUE	TRUE
Bacteria	Firmicutes_A	Clostridia	Oscillospirales	Ruminococcaceae	Faecalibacterium	Faecalibacterium sp._24	-0.51987	-0.579904	-0.0600337	0.134249	0.135012	0.166877	-3.87243	-4.29519	-0.359748	0.000133574	2.39651e-05	0.719301	0.00273185	0.000980265	1	TRUE	TRUE	FALSE	TRUE	TRUE	TRUE
Bacteria	Firmicutes_A	Clostridia	Oscillospirales	Ruminococcaceae	Faecalibacterium	Faecalibacterium sp._28	-0.51987	-0.579904	-0.0600337	0.134249	0.135012	0.166877	-3.87243	-4.29519	-0.359748	0.000133574	2.39651e-05	0.719301	0.00273185	0.000980265	1	TRUE	TRUE	FALSE	TRUE	TRUE	TRUE
Bacteria	Firmicutes_A	Clostridia	Oscillospirales	Ruminococcaceae	Faecalibacterium	Faecalibacterium sp._18	-0.51987	-0.579904	-0.0600337	0.134249	0.135012	0.166877	-3.87243	-4.29519	-0.359748	0.000133574	2.39651e-05	0.719301	0.00273185	0.000980265	1	TRUE	TRUE	FALSE	TRUE	TRUE	TRUE
Bacteria	Firmicutes_A	Clostridia	Oscillospirales	Ruminococcaceae	Faecalibacterium	Faecalibacterium sp._23	-0.51987	-0.579904	-0.0600337	0.134249	0.135012	0.166877	-3.87243	-4.29519	-0.359748	0.000133574	2.39651e-05	0.719301	0.00273185	0.000980265	1	TRUE	TRUE	FALSE	TRUE	TRUE	TRUE
Bacteria	Firmicutes_A	Clostridia	Oscillospirales	Ruminococcaceae	Faecalibacterium	Faecalibacterium sp._17	-0.51987	-0.579904	-0.0600337	0.134249	0.135012	0.166877	-3.87243	-4.29519	-0.359748	0.000133574	2.39651e-05	0.719301	0.00273185	0.000980265	1	TRUE	TRUE	FALSE	TRUE	TRUE	TRUE
Bacteria	Firmicutes_A	Clostridia	Oscillospirales	Ruminococcaceae	Faecalibacterium	Faecalibacterium sp._6	-0.51987	-0.579904	-0.0600337	0.134249	0.135012	0.166877	-3.87243	-4.29519	-0.359748	0.000133574	2.39651e-05	0.719301	0.00273185	0.000980265	1	TRUE	TRUE	FALSE	TRUE	TRUE	TRUE
Bacteria	Firmicutes_A	Clostridia	Oscillospirales	Ruminococcaceae	Faecalibacterium	Faecalibacterium sp._9	-0.51987	-0.579904	-0.0600337	0.134249	0.135012	0.166877	-3.87243	-4.29519	-0.359748	0.000133574	2.39651e-05	0.719301	0.00273185	0.000980265	1	TRUE	TRUE	FALSE	TRUE	TRUE	TRUE
Bacteria	Firmicutes_A	Clostridia	Oscillospirales	Ruminococcaceae	Faecalibacterium	Faecalibacterium sp._7	-0.51987	-0.579904	-0.0600337	0.134249	0.135012	0.166877	-3.87243	-4.29519	-0.359748	0.000133574	2.39651e-05	0.719301	0.00273185	0.000980265	1	TRUE	TRUE	FALSE	TRUE	TRUE	TRUE
Bacteria	Firmicutes_A	Clostridia	Oscillospirales	Ruminococcaceae	Faecalibacterium	Faecalibacterium sp._16	-0.51987	-0.579904	-0.0600337	0.134249	0.135012	0.166877	-3.87243	-4.29519	-0.359748	0.000133574	2.39651e-05	0.719301	0.00273185	0.000980265	1	TRUE	TRUE	FALSE	TRUE	TRUE	TRUE
Bacteria	Firmicutes_A	Clostridia	Oscillospirales	Ruminococcaceae	Faecalibacterium	Faecalibacterium sp._21	-0.51987	-0.579904	-0.0600337	0.134249	0.135012	0.166877	-3.87243	-4.29519	-0.359748	0.000133574	2.39651e-05	0.719301	0.00273185	0.000980265	1	TRUE	TRUE	FALSE	TRUE	TRUE	TRUE
Bacteria	Firmicutes_A	Clostridia	Oscillospirales	Ruminococcaceae	Faecalibacterium	Faecalibacterium sp._3	-0.51987	-0.579904	-0.0600337	0.134249	0.135012	0.166877	-3.87243	-4.29519	-0.359748	0.000133574	2.39651e-05	0.719301	0.00273185	0.000980265	1	TRUE	TRUE	FALSE	TRUE	TRUE	TRUE
Bacteria	Firmicutes_A	Clostridia	Oscillospirales	Ruminococcaceae	Faecalibacterium	Faecalibacterium sp._10	-0.51987	-0.579904	-0.0600337	0.134249	0.135012	0.166877	-3.87243	-4.29519	-0.359748	0.000133574	2.39651e-05	0.719301	0.00273185	0.000980265	1	TRUE	TRUE	FALSE	TRUE	TRUE	TRUE
Bacteria	Firmicutes_A	Clostridia	Oscillospirales	Ruminococcaceae	Faecalibacterium	Faecalibacterium sp._20	-0.51987	-0.579904	-0.0600337	0.134249	0.135012	0.166877	-3.87243	-4.29519	-0.359748	0.000133574	2.39651e-05	0.719301	0.00273185	0.000980265	1	TRUE	TRUE	FALSE	TRUE	TRUE	TRUE
Bacteria	Firmicutes_A	Clostridia	Oscillospirales	Ruminococcaceae	Faecalibacterium	Faecalibacterium sp._4	-0.51987	-0.579904	-0.0600337	0.134249	0.135012	0.166877	-3.87243	-4.29519	-0.359748	0.000133574	2.39651e-05	0.719301	0.00273185	0.000980265	1	TRUE	TRUE	FALSE	TRUE	TRUE	TRUE
Bacteria	Firmicutes_A	Clostridia	Oscillospirales	Ruminococcaceae	Faecalibacterium	Faecalibacterium sp._29	-0.51987	-0.579904	-0.0600337	0.134249	0.135012	0.166877	-3.87243	-4.29519	-0.359748	0.000133574	2.39651e-05	0.719301	0.00273185	0.000980265	1	TRUE	TRUE	FALSE	TRUE	TRUE	TRUE
Bacteria	Firmicutes_A	Clostridia	Oscillospirales	Ruminococcaceae	Faecalibacterium	Faecalibacterium sp.	-0.51987	-0.579904	-0.0600337	0.134249	0.135012	0.166877	-3.87243	-4.29519	-0.359748	0.000133574	2.39651e-05	0.719301	0.00273185	0.000980265	1	TRUE	TRUE	FALSE	TRUE	TRUE	TRUE
Bacteria	Firmicutes_A	Clostridia	Oscillospirales	Ruminococcaceae	Faecalibacterium	Faecalibacterium sp._2	-0.51987	-0.579904	-0.0600337	0.134249	0.135012	0.166877	-3.87243	-4.29519	-0.359748	0.000133574	2.39651e-05	0.719301	0.00273185	0.000980265	1	TRUE	TRUE	FALSE	TRUE	TRUE	TRUE
Bacteria	Firmicutes_A	Clostridia	Oscillospirales	Ruminococcaceae	Faecalibacterium	Faecalibacterium sp._8	-0.51987	-0.579904	-0.0600337	0.134249	0.135012	0.166877	-3.87243	-4.29519	-0.359748	0.000133574	2.39651e-05	0.719301	0.00273185	0.000980265	1	TRUE	TRUE	FALSE	TRUE	TRUE	TRUE
Bacteria	Firmicutes_A	Clostridia	Oscillospirales	Ruminococcaceae	Faecalibacterium	Faecalibacterium sp._14	-0.51987	-0.579904	-0.0600337	0.134249	0.135012	0.166877	-3.87243	-4.29519	-0.359748	0.000133574	2.39651e-05	0.719301	0.00273185	0.000980265	1	TRUE	TRUE	FALSE	TRUE	TRUE	TRUE
Bacteria	Firmicutes_A	Clostridia	Oscillospirales	Ruminococcaceae	Faecalibacterium	Faecalibacterium sp._19	-0.51987	-0.579904	-0.0600337	0.134249	0.135012	0.166877	-3.87243	-4.29519	-0.359748	0.000133574	2.39651e-05	0.719301	0.00273185	0.000980265	1	TRUE	TRUE	FALSE	TRUE	TRUE	TRUE
Bacteria	Firmicutes_A	Clostridia	Oscillospirales	Ruminococcaceae	Faecalibacterium	Faecalibacterium sp._12	-0.51987	-0.579904	-0.0600337	0.134249	0.135012	0.166877	-3.87243	-4.29519	-0.359748	0.000133574	2.39651e-05	0.719301	0.00273185	0.000980265	1	TRUE	TRUE	FALSE	TRUE	TRUE	TRUE
Bacteria	Firmicutes_A	Clostridia	Oscillospirales	Ruminococcaceae	Faecalibacterium	Faecalibacterium sp._22	-0.51987	-0.579904	-0.0600337	0.134249	0.135012	0.166877	-3.87243	-4.29519	-0.359748	0.000133574	2.39651e-05	0.719301	0.00273185	0.000980265	1	TRUE	TRUE	FALSE	TRUE	TRUE	TRUE
Bacteria	Firmicutes_A	Clostridia	Oscillospirales	Ruminococcaceae	Faecalibacterium	Faecalibacterium sp._15	-0.51987	-0.579904	-0.0600337	0.134249	0.135012	0.166877	-3.87243	-4.29519	-0.359748	0.000133574	2.39651e-05	0.719301	0.00273185	0.000980265	1	TRUE	TRUE	FALSE	TRUE	TRUE	TRUE
Bacteria	Firmicutes_A	Clostridia	Oscillospirales	Ruminococcaceae	Faecalibacterium	Faecalibacterium sp._26	-0.51987	-0.579904	-0.0600337	0.134249	0.135012	0.166877	-3.87243	-4.29519	-0.359748	0.000133574	2.39651e-05	0.719301	0.00273185	0.000980265	1	TRUE	TRUE	FALSE	TRUE	TRUE	TRUE
Bacteria	Firmicutes_A	Clostridia	Oscillospirales	Ruminococcaceae	Faecalibacterium	Faecalibacterium sp._27	-0.51987	-0.579904	-0.0600337	0.134249	0.135012	0.166877	-3.87243	-4.29519	-0.359748	0.000133574	2.39651e-05	0.719301	0.00273185	0.000980265	1	TRUE	TRUE	FALSE	TRUE	TRUE	TRUE
Bacteria	Firmicutes_A	Clostridia	Oscillospirales	Ruminococcaceae	Faecalibacterium	Faecalibacterium sp._25	-0.51987	-0.579904	-0.0600337	0.134249	0.135012	0.166877	-3.87243	-4.29519	-0.359748	0.000133574	2.39651e-05	0.719301	0.00273185	0.000980265	1	TRUE	TRUE	FALSE	TRUE	TRUE	TRUE
Bacteria	Firmicutes_A	Clostridia	Oscillospirales	Ruminococcaceae	Faecalibacterium	Faecalibacterium sp._11	-0.51987	-0.579904	-0.0600337	0.134249	0.135012	0.166877	-3.87243	-4.29519	-0.359748	0.000133574	2.39651e-05	0.719301	0.00273185	0.000980265	1	TRUE	TRUE	FALSE	TRUE	TRUE	TRUE
Bacteria	Firmicutes_A	Clostridia	Oscillospirales	CAG-272	Firm-07	Firm-07 sp.	0.133461	0.094205	-0.0392561	0.250014	0.250578	0.26163	0.533815	0.375951	-0.150044	1	1	1	1	1	1	FALSE	FALSE	FALSE	TRUE	TRUE	TRUE
Bacteria	Firmicutes_A	Clostridia	Oscillospirales	CAG-272	Firm-07	Firm-07 sp._2	0.133461	0.094205	-0.0392561	0.250014	0.250578	0.26163	0.533815	0.375951	-0.150044	1	1	1	1	1	1	FALSE	FALSE	FALSE	TRUE	TRUE	TRUE
Bacteria	Firmicutes_A	Clostridia	Oscillospirales	CAG-272	Firm-07	Firm-07 sp._1	0.133461	0.094205	-0.0392561	0.250014	0.250578	0.26163	0.533815	0.375951	-0.150044	1	1	1	1	1	1	FALSE	FALSE	FALSE	TRUE	TRUE	TRUE
Bacteria	Firmicutes_A	Clostridia_A	Christensenellales	CAG-74	Firm-10	Firm-10 sp._1	-0.0609625	0.0635305	0.124493	0.154239	0.154173	0.190431	-0.395248	0.412073	0.653742	1	1	1	1	1	1	FALSE	FALSE	FALSE	TRUE	TRUE	TRUE
Bacteria	Firmicutes_A	Clostridia_A	Christensenellales	CAG-74	Firm-10	Firm-10 sp.	-0.0609625	0.0635305	0.124493	0.154239	0.154173	0.190431	-0.395248	0.412073	0.653742	1	1	1	1	1	1	FALSE	FALSE	FALSE	TRUE	TRUE	TRUE
Bacteria	Firmicutes_A	Clostridia_A	Christensenellales	CAG-74	Firm-11	Firm-11 sp.	-0.36563	-0.361998	0.0036319	0.178127	0.186791	0.212668	-2.05263	-1.93799	0.0170778	1	1	1	1	1	1	FALSE	FALSE	FALSE	TRUE	TRUE	TRUE
Bacteria	Firmicutes_A	Clostridia_A	Christensenellales	CAG-74	Firm-11	Firm-11 sp._2	-0.36563	-0.361998	0.0036319	0.178127	0.186791	0.212668	-2.05263	-1.93799	0.0170778	1	1	1	1	1	1	FALSE	FALSE	FALSE	TRUE	TRUE	TRUE
Bacteria	Firmicutes_A	Clostridia_A	Christensenellales	CAG-74	Firm-11	Firm-11 sp._1	-0.36563	-0.361998	0.0036319	0.178127	0.186791	0.212668	-2.05263	-1.93799	0.0170778	1	1	1	1	1	1	FALSE	FALSE	FALSE	TRUE	TRUE	TRUE
Bacteria	Cyanobacteria	Vampirovibrionia	Gastranaerophilales	Gastranaerophilaceae	Unknown_Gastranaerophilaceae	Gastranaerophilaceae unk genus_2	0.471733	-0.127426	-0.599159	0.316071	0.31725	0.384313	1.49249	-0.401658	-1.55904	1	1	1	1	1	1	FALSE	FALSE	FALSE	FALSE	FALSE	TRUE
Bacteria	Cyanobacteria	Vampirovibrionia	Gastranaerophilales	Gastranaerophilaceae	Unknown_Gastranaerophilaceae	Gastranaerophilaceae unk genus	0.471733	-0.127426	-0.599159	0.316071	0.31725	0.384313	1.49249	-0.401658	-1.55904	1	1	1	1	1	1	FALSE	FALSE	FALSE	FALSE	FALSE	TRUE
Bacteria	Cyanobacteria	Vampirovibrionia	Gastranaerophilales	Gastranaerophilaceae	Unknown_Gastranaerophilaceae	Gastranaerophilaceae unk genus_1	0.471733	-0.127426	-0.599159	0.316071	0.31725	0.384313	1.49249	-0.401658	-1.55904	1	1	1	1	1	1	FALSE	FALSE	FALSE	FALSE	FALSE	TRUE
Bacteria	Cyanobacteria	Vampirovibrionia	Gastranaerophilales	Gastranaerophilaceae	Unknown_Gastranaerophilaceae	Gastranaerophilaceae unk genus_4	0.471733	-0.127426	-0.599159	0.316071	0.31725	0.384313	1.49249	-0.401658	-1.55904	1	1	1	1	1	1	FALSE	FALSE	FALSE	FALSE	FALSE	TRUE
Bacteria	Cyanobacteria	Vampirovibrionia	Gastranaerophilales	Gastranaerophilaceae	Unknown_Gastranaerophilaceae	Gastranaerophilaceae unk genus_3	0.471733	-0.127426	-0.599159	0.316071	0.31725	0.384313	1.49249	-0.401658	-1.55904	1	1	1	1	1	1	FALSE	FALSE	FALSE	FALSE	FALSE	TRUE
Bacteria	Firmicutes_A	Clostridia	Oscillospirales	Ruminococcaceae	Gemmiger	Gemmiger sp._1	-0.585587	-0.558069	0.0275176	0.165106	0.171198	0.201863	-3.54673	-3.25979	0.136318	0.000493293	0.00132043	0.891717	0.0201776	0.0270053	1	TRUE	TRUE	FALSE	TRUE	TRUE	TRUE
Bacteria	Firmicutes_A	Clostridia	Oscillospirales	Ruminococcaceae	Gemmiger	Gemmiger sp.	-0.585587	-0.558069	0.0275176	0.165106	0.171198	0.201863	-3.54673	-3.25979	0.136318	0.000493293	0.00132043	0.891717	0.0201776	0.0270053	1	TRUE	TRUE	FALSE	TRUE	TRUE	TRUE
Bacteria	Firmicutes_A	Clostridia	Oscillospirales	Ruminococcaceae	Gemmiger	Gemmiger sp._2	-0.585587	-0.558069	0.0275176	0.165106	0.171198	0.201863	-3.54673	-3.25979	0.136318	0.000493293	0.00132043	0.891717	0.0201776	0.0270053	1	TRUE	TRUE	FALSE	TRUE	TRUE	TRUE
Bacteria	Firmicutes	Bacilli	Erysipelotrichales	Erysipelotrichaceae	Holdemanella	Holdemanella sp._1	-0.0746233	-0.164798	-0.0901749	0.149025	0.151895	0.182272	-0.500742	-1.08495	-0.494726	1	1	1	1	1	1	FALSE	FALSE	FALSE	TRUE	TRUE	TRUE
Bacteria	Firmicutes	Bacilli	Erysipelotrichales	Erysipelotrichaceae	Holdemanella	Holdemanella sp._2	-0.0746233	-0.164798	-0.0901749	0.149025	0.151895	0.182272	-0.500742	-1.08495	-0.494726	1	1	1	1	1	1	FALSE	FALSE	FALSE	TRUE	TRUE	TRUE
Bacteria	Firmicutes	Bacilli	Erysipelotrichales	Erysipelotrichaceae	Holdemanella	Holdemanella sp.	-0.0746233	-0.164798	-0.0901749	0.149025	0.151895	0.182272	-0.500742	-1.08495	-0.494726	1	1	1	1	1	1	FALSE	FALSE	FALSE	TRUE	TRUE	TRUE
Bacteria	Firmicutes_A	Clostridia	Lachnospirales	Lachnospiraceae	Hungatella_A	Hungatella_A sp.	-0.0648393	0.177752	0.242592	0.133113	0.140081	0.171488	-0.4871	1.26892	1.41462	1	1	1	1	1	1	FALSE	FALSE	FALSE	TRUE	TRUE	TRUE
Bacteria	Firmicutes_A	Clostridia	Lachnospirales	Lachnospiraceae	Hungatella_A	Hungatella_A sp._1	-0.0648393	0.177752	0.242592	0.133113	0.140081	0.171488	-0.4871	1.26892	1.41462	1	1	1	1	1	1	FALSE	FALSE	FALSE	TRUE	TRUE	TRUE
Bacteria	Firmicutes_A	Clostridia	Lachnospirales	Lachnospiraceae	Lachnospira	Lachnospira sp._1	-0.326608	-0.516817	-0.190209	0.242888	0.246998	0.292826	-1.34469	-2.09239	-0.649564	1	1	1	1	1	1	FALSE	FALSE	FALSE	FALSE	FALSE	TRUE
Bacteria	Firmicutes_A	Clostridia	Lachnospirales	Lachnospiraceae	Lachnospira	Lachnospira sp._3	-0.326608	-0.516817	-0.190209	0.242888	0.246998	0.292826	-1.34469	-2.09239	-0.649564	1	1	1	1	1	1	FALSE	FALSE	FALSE	FALSE	FALSE	TRUE
Bacteria	Firmicutes_A	Clostridia	Lachnospirales	Lachnospiraceae	Lachnospira	Lachnospira sp._2	-0.326608	-0.516817	-0.190209	0.242888	0.246998	0.292826	-1.34469	-2.09239	-0.649564	1	1	1	1	1	1	FALSE	FALSE	FALSE	FALSE	FALSE	TRUE
Bacteria	Firmicutes_A	Clostridia	Lachnospirales	Lachnospiraceae	Lachnospira	Lachnospira sp.	-0.326608	-0.516817	-0.190209	0.242888	0.246998	0.292826	-1.34469	-2.09239	-0.649564	1	1	1	1	1	1	FALSE	FALSE	FALSE	FALSE	FALSE	TRUE
Bacteria	Firmicutes_A	Clostridia	Lachnospirales	Lachnospiraceae	Unknown_Lachnospiraceae	Lachnospiraceae unk genus_13	-0.0529495	0.04719	0.10014	0.190075	0.192353	0.221282	-0.278572	0.24533	0.452542	1	1	1	1	1	1	FALSE	FALSE	FALSE	TRUE	TRUE	TRUE
Bacteria	Firmicutes_A	Clostridia	Lachnospirales	Lachnospiraceae	Unknown_Lachnospiraceae	Lachnospiraceae unk genus_16	-0.0529495	0.04719	0.10014	0.190075	0.192353	0.221282	-0.278572	0.24533	0.452542	1	1	1	1	1	1	FALSE	FALSE	FALSE	TRUE	TRUE	TRUE
Bacteria	Firmicutes_A	Clostridia	Lachnospirales	Lachnospiraceae	Unknown_Lachnospiraceae	Lachnospiraceae unk genus_7	-0.0529495	0.04719	0.10014	0.190075	0.192353	0.221282	-0.278572	0.24533	0.452542	1	1	1	1	1	1	FALSE	FALSE	FALSE	TRUE	TRUE	TRUE
Bacteria	Firmicutes_A	Clostridia	Lachnospirales	Lachnospiraceae	Unknown_Lachnospiraceae	Lachnospiraceae unk genus_11	-0.0529495	0.04719	0.10014	0.190075	0.192353	0.221282	-0.278572	0.24533	0.452542	1	1	1	1	1	1	FALSE	FALSE	FALSE	TRUE	TRUE	TRUE
Bacteria	Firmicutes_A	Clostridia	Lachnospirales	Lachnospiraceae	Unknown_Lachnospiraceae	Lachnospiraceae unk genus_1	-0.0529495	0.04719	0.10014	0.190075	0.192353	0.221282	-0.278572	0.24533	0.452542	1	1	1	1	1	1	FALSE	FALSE	FALSE	TRUE	TRUE	TRUE
Bacteria	Firmicutes_A	Clostridia	Lachnospirales	Lachnospiraceae	Unknown_Lachnospiraceae	Lachnospiraceae unk genus_14	-0.0529495	0.04719	0.10014	0.190075	0.192353	0.221282	-0.278572	0.24533	0.452542	1	1	1	1	1	1	FALSE	FALSE	FALSE	TRUE	TRUE	TRUE
Bacteria	Firmicutes_A	Clostridia	Lachnospirales	Lachnospiraceae	Unknown_Lachnospiraceae	Lachnospiraceae unk genus_9	-0.0529495	0.04719	0.10014	0.190075	0.192353	0.221282	-0.278572	0.24533	0.452542	1	1	1	1	1	1	FALSE	FALSE	FALSE	TRUE	TRUE	TRUE
Bacteria	Firmicutes_A	Clostridia	Lachnospirales	Lachnospiraceae	Unknown_Lachnospiraceae	Lachnospiraceae unk genus_3	-0.0529495	0.04719	0.10014	0.190075	0.192353	0.221282	-0.278572	0.24533	0.452542	1	1	1	1	1	1	FALSE	FALSE	FALSE	TRUE	TRUE	TRUE
Bacteria	Firmicutes_A	Clostridia	Lachnospirales	Lachnospiraceae	Unknown_Lachnospiraceae	Lachnospiraceae unk genus_12	-0.0529495	0.04719	0.10014	0.190075	0.192353	0.221282	-0.278572	0.24533	0.452542	1	1	1	1	1	1	FALSE	FALSE	FALSE	TRUE	TRUE	TRUE
Bacteria	Firmicutes_A	Clostridia	Lachnospirales	Lachnospiraceae	Unknown_Lachnospiraceae	Lachnospiraceae unk genus_10	-0.0529495	0.04719	0.10014	0.190075	0.192353	0.221282	-0.278572	0.24533	0.452542	1	1	1	1	1	1	FALSE	FALSE	FALSE	TRUE	TRUE	TRUE
Bacteria	Firmicutes_A	Clostridia	Lachnospirales	Lachnospiraceae	Unknown_Lachnospiraceae	Lachnospiraceae unk genus_2	-0.0529495	0.04719	0.10014	0.190075	0.192353	0.221282	-0.278572	0.24533	0.452542	1	1	1	1	1	1	FALSE	FALSE	FALSE	TRUE	TRUE	TRUE
Bacteria	Firmicutes_A	Clostridia	Lachnospirales	Lachnospiraceae	Unknown_Lachnospiraceae	Lachnospiraceae unk genus_17	-0.0529495	0.04719	0.10014	0.190075	0.192353	0.221282	-0.278572	0.24533	0.452542	1	1	1	1	1	1	FALSE	FALSE	FALSE	TRUE	TRUE	TRUE
Bacteria	Firmicutes_A	Clostridia	Lachnospirales	Lachnospiraceae	Unknown_Lachnospiraceae	Lachnospiraceae unk genus_15	-0.0529495	0.04719	0.10014	0.190075	0.192353	0.221282	-0.278572	0.24533	0.452542	1	1	1	1	1	1	FALSE	FALSE	FALSE	TRUE	TRUE	TRUE
Bacteria	Firmicutes_A	Clostridia	Lachnospirales	Lachnospiraceae	Unknown_Lachnospiraceae	Lachnospiraceae unk genus_20	-0.0529495	0.04719	0.10014	0.190075	0.192353	0.221282	-0.278572	0.24533	0.452542	1	1	1	1	1	1	FALSE	FALSE	FALSE	TRUE	TRUE	TRUE
Bacteria	Firmicutes_A	Clostridia	Lachnospirales	Lachnospiraceae	Unknown_Lachnospiraceae	Lachnospiraceae unk genus_4	-0.0529495	0.04719	0.10014	0.190075	0.192353	0.221282	-0.278572	0.24533	0.452542	1	1	1	1	1	1	FALSE	FALSE	FALSE	TRUE	TRUE	TRUE
Bacteria	Firmicutes_A	Clostridia	Lachnospirales	Lachnospiraceae	Unknown_Lachnospiraceae	Lachnospiraceae unk genus_8	-0.0529495	0.04719	0.10014	0.190075	0.192353	0.221282	-0.278572	0.24533	0.452542	1	1	1	1	1	1	FALSE	FALSE	FALSE	TRUE	TRUE	TRUE
Bacteria	Firmicutes_A	Clostridia	Lachnospirales	Lachnospiraceae	Unknown_Lachnospiraceae	Lachnospiraceae unk genus_6	-0.0529495	0.04719	0.10014	0.190075	0.192353	0.221282	-0.278572	0.24533	0.452542	1	1	1	1	1	1	FALSE	FALSE	FALSE	TRUE	TRUE	TRUE
Bacteria	Firmicutes_A	Clostridia	Lachnospirales	Lachnospiraceae	Unknown_Lachnospiraceae	Lachnospiraceae unk genus_21	-0.0529495	0.04719	0.10014	0.190075	0.192353	0.221282	-0.278572	0.24533	0.452542	1	1	1	1	1	1	FALSE	FALSE	FALSE	TRUE	TRUE	TRUE
Bacteria	Firmicutes_A	Clostridia	Lachnospirales	Lachnospiraceae	Unknown_Lachnospiraceae	Lachnospiraceae unk genus_5	-0.0529495	0.04719	0.10014	0.190075	0.192353	0.221282	-0.278572	0.24533	0.452542	1	1	1	1	1	1	FALSE	FALSE	FALSE	TRUE	TRUE	TRUE
Bacteria	Firmicutes_A	Clostridia	Lachnospirales	Lachnospiraceae	Unknown_Lachnospiraceae	Lachnospiraceae unk genus	-0.0529495	0.04719	0.10014	0.190075	0.192353	0.221282	-0.278572	0.24533	0.452542	1	1	1	1	1	1	FALSE	FALSE	FALSE	TRUE	TRUE	TRUE
Bacteria	Firmicutes_A	Clostridia	Lachnospirales	Lachnospiraceae	Unknown_Lachnospiraceae	Lachnospiraceae unk genus_18	-0.0529495	0.04719	0.10014	0.190075	0.192353	0.221282	-0.278572	0.24533	0.452542	1	1	1	1	1	1	FALSE	FALSE	FALSE	TRUE	TRUE	TRUE
Bacteria	Firmicutes_A	Clostridia	Lachnospirales	Lachnospiraceae	Unknown_Lachnospiraceae	Lachnospiraceae unk genus_19	-0.0529495	0.04719	0.10014	0.190075	0.192353	0.221282	-0.278572	0.24533	0.452542	1	1	1	1	1	1	FALSE	FALSE	FALSE	TRUE	TRUE	TRUE
Bacteria	Firmicutes_A	Clostridia	Oscillospirales	Oscillospiraceae	Lawsonibacter	Lawsonibacter sp._4	0.00160879	0.00656302	0.00495423	0.139027	0.139962	0.169199	0.0115718	0.0468914	0.0292806	1	1	1	1	1	1	FALSE	FALSE	FALSE	FALSE	FALSE	TRUE
Bacteria	Firmicutes_A	Clostridia	Oscillospirales	Oscillospiraceae	Lawsonibacter	Lawsonibacter sp.	0.00160879	0.00656302	0.00495423	0.139027	0.139962	0.169199	0.0115718	0.0468914	0.0292806	1	1	1	1	1	1	FALSE	FALSE	FALSE	FALSE	FALSE	TRUE
Bacteria	Firmicutes_A	Clostridia	Oscillospirales	Oscillospiraceae	Lawsonibacter	Lawsonibacter sp._2	0.00160879	0.00656302	0.00495423	0.139027	0.139962	0.169199	0.0115718	0.0468914	0.0292806	1	1	1	1	1	1	FALSE	FALSE	FALSE	FALSE	FALSE	TRUE
Bacteria	Firmicutes_A	Clostridia	Oscillospirales	Oscillospiraceae	Lawsonibacter	Lawsonibacter sp._1	0.00160879	0.00656302	0.00495423	0.139027	0.139962	0.169199	0.0115718	0.0468914	0.0292806	1	1	1	1	1	1	FALSE	FALSE	FALSE	FALSE	FALSE	TRUE
Bacteria	Firmicutes_A	Clostridia	Oscillospirales	Oscillospiraceae	Lawsonibacter	Lawsonibacter sp._3	0.00160879	0.00656302	0.00495423	0.139027	0.139962	0.169199	0.0115718	0.0468914	0.0292806	1	1	1	1	1	1	FALSE	FALSE	FALSE	FALSE	FALSE	TRUE
Bacteria	Firmicutes_A	Clostridia_A	Christensenellales	MARSEILLE-P3954	Unknown_MARSEILLE-P3954	MARSEILLE-P3954 unk genus	-0.203417	-0.354528	-0.15111	0.141553	0.159078	0.189602	-1.43704	-2.22864	-0.796986	1	1	1	1	1	1	FALSE	FALSE	FALSE	TRUE	FALSE	TRUE
Bacteria	Firmicutes_A	Clostridia	Lachnospirales	Lachnospiraceae	Mediterraneibacter	Mediterraneibacter sp.	-0.0746017	0.102719	0.17732	0.141248	0.145913	0.179798	-0.528161	0.703972	0.986222	1	1	1	1	1	1	FALSE	FALSE	FALSE	TRUE	TRUE	TRUE
Bacteria	Firmicutes_A	Clostridia	Lachnospirales	Lachnospiraceae	Mediterraneibacter	Mediterraneibacter sp._2	-0.0746017	0.102719	0.17732	0.141248	0.145913	0.179798	-0.528161	0.703972	0.986222	1	1	1	1	1	1	FALSE	FALSE	FALSE	TRUE	TRUE	TRUE
Bacteria	Firmicutes_A	Clostridia	Lachnospirales	Lachnospiraceae	Mediterraneibacter	Mediterraneibacter sp._3	-0.0746017	0.102719	0.17732	0.141248	0.145913	0.179798	-0.528161	0.703972	0.986222	1	1	1	1	1	1	FALSE	FALSE	FALSE	TRUE	TRUE	TRUE
Bacteria	Firmicutes_A	Clostridia	Lachnospirales	Lachnospiraceae	Mediterraneibacter	Mediterraneibacter sp._1	-0.0746017	0.102719	0.17732	0.141248	0.145913	0.179798	-0.528161	0.703972	0.986222	1	1	1	1	1	1	FALSE	FALSE	FALSE	TRUE	TRUE	TRUE
Bacteria	Firmicutes_C	Negativicutes	Veillonellales	Megasphaeraceae	Megasphaera	Megasphaera sp._1	0.47628	0.423338	-0.0529416	0.227931	0.224783	0.257928	2.08958	1.88332	-0.205257	1	1	1	1	1	1	FALSE	FALSE	FALSE	TRUE	TRUE	TRUE
Bacteria	Firmicutes_C	Negativicutes	Veillonellales	Megasphaeraceae	Megasphaera	Megasphaera sp.	0.47628	0.423338	-0.0529416	0.227931	0.224783	0.257928	2.08958	1.88332	-0.205257	1	1	1	1	1	1	FALSE	FALSE	FALSE	TRUE	TRUE	TRUE
Bacteria	Firmicutes_C	Negativicutes	Veillonellales	Megasphaeraceae	Megasphaera	Megasphaera sp._2	0.47628	0.423338	-0.0529416	0.227931	0.224783	0.257928	2.08958	1.88332	-0.205257	1	1	1	1	1	1	FALSE	FALSE	FALSE	TRUE	TRUE	TRUE
Bacteria	Firmicutes_A	Clostridia	Peptostreptococcales	Anaerovoracaceae	Mogibacterium	Mogibacterium sp.	-0.117324	-0.202629	-0.0853049	0.166607	0.171686	0.1857	-0.704195	-1.18023	-0.459371	1	1	1	1	1	1	FALSE	FALSE	FALSE	TRUE	TRUE	TRUE
Bacteria	Firmicutes_A	Clostridia	Lachnospirales	Lachnospiraceae	NC2004	NC2004 sp.	0.419535	0.254046	-0.165489	0.21624	0.229539	0.26919	1.94014	1.10677	-0.614768	1	1	1	1	1	1	FALSE	FALSE	FALSE	TRUE	TRUE	TRUE
Bacteria	Actinobacteriota	Coriobacteriia	Coriobacteriales	Atopobiaceae	Olsenella_E	Olsenella_E sp.	-0.2037	-0.393319	-0.189619	0.234675	0.237779	0.25915	-0.868007	-1.65413	-0.731696	1	1	1	1	1	1	FALSE	FALSE	FALSE	TRUE	TRUE	TRUE
Bacteria	Firmicutes_A	Clostridia	Lachnospirales	Lachnospiraceae	Oribacterium	Oribacterium sp._2	-0.0733655	-0.0719301	0.00143536	0.147397	0.148089	0.178143	-0.49774	-0.485721	0.00805738	1	1	1	1	1	1	FALSE	FALSE	FALSE	TRUE	TRUE	TRUE
Bacteria	Firmicutes_A	Clostridia	Lachnospirales	Lachnospiraceae	Oribacterium	Oribacterium sp._1	-0.0733655	-0.0719301	0.00143536	0.147397	0.148089	0.178143	-0.49774	-0.485721	0.00805738	1	1	1	1	1	1	FALSE	FALSE	FALSE	TRUE	TRUE	TRUE
Bacteria	Firmicutes_A	Clostridia	Lachnospirales	Lachnospiraceae	Oribacterium	Oribacterium sp.	-0.0733655	-0.0719301	0.00143536	0.147397	0.148089	0.178143	-0.49774	-0.485721	0.00805738	1	1	1	1	1	1	FALSE	FALSE	FALSE	TRUE	TRUE	TRUE
Bacteria	Firmicutes_A	Clostridia	Lachnospirales	Lachnospiraceae	Oribacterium	Oribacterium sp._4	-0.0733655	-0.0719301	0.00143536	0.147397	0.148089	0.178143	-0.49774	-0.485721	0.00805738	1	1	1	1	1	1	FALSE	FALSE	FALSE	TRUE	TRUE	TRUE
Bacteria	Firmicutes_A	Clostridia	Lachnospirales	Lachnospiraceae	Oribacterium	Oribacterium sp._3	-0.0733655	-0.0719301	0.00143536	0.147397	0.148089	0.178143	-0.49774	-0.485721	0.00805738	1	1	1	1	1	1	FALSE	FALSE	FALSE	TRUE	TRUE	TRUE
Bacteria	Firmicutes_A	Clostridia	Oscillospirales	Oscillospiraceae	Oscillibacter	Oscillibacter sp._7	-0.276934	-0.127598	0.149336	0.136747	0.138819	0.170266	-2.02515	-0.919164	0.877078	1	1	1	1	1	1	FALSE	FALSE	FALSE	TRUE	FALSE	TRUE
Bacteria	Firmicutes_A	Clostridia	Oscillospirales	Oscillospiraceae	Oscillibacter	Oscillibacter sp._10	-0.276934	-0.127598	0.149336	0.136747	0.138819	0.170266	-2.02515	-0.919164	0.877078	1	1	1	1	1	1	FALSE	FALSE	FALSE	TRUE	FALSE	TRUE
Bacteria	Firmicutes_A	Clostridia	Oscillospirales	Oscillospiraceae	Oscillibacter	Oscillibacter sp._11	-0.276934	-0.127598	0.149336	0.136747	0.138819	0.170266	-2.02515	-0.919164	0.877078	1	1	1	1	1	1	FALSE	FALSE	FALSE	TRUE	FALSE	TRUE
Bacteria	Firmicutes_A	Clostridia	Oscillospirales	Oscillospiraceae	Oscillibacter	Oscillibacter sp.	-0.276934	-0.127598	0.149336	0.136747	0.138819	0.170266	-2.02515	-0.919164	0.877078	1	1	1	1	1	1	FALSE	FALSE	FALSE	TRUE	FALSE	TRUE
Bacteria	Firmicutes_A	Clostridia	Oscillospirales	Oscillospiraceae	Oscillibacter	Oscillibacter sp._3	-0.276934	-0.127598	0.149336	0.136747	0.138819	0.170266	-2.02515	-0.919164	0.877078	1	1	1	1	1	1	FALSE	FALSE	FALSE	TRUE	FALSE	TRUE
Bacteria	Firmicutes_A	Clostridia	Oscillospirales	Oscillospiraceae	Oscillibacter	Oscillibacter sp._9	-0.276934	-0.127598	0.149336	0.136747	0.138819	0.170266	-2.02515	-0.919164	0.877078	1	1	1	1	1	1	FALSE	FALSE	FALSE	TRUE	FALSE	TRUE
Bacteria	Firmicutes_A	Clostridia	Oscillospirales	Oscillospiraceae	Oscillibacter	Oscillibacter sp._4	-0.276934	-0.127598	0.149336	0.136747	0.138819	0.170266	-2.02515	-0.919164	0.877078	1	1	1	1	1	1	FALSE	FALSE	FALSE	TRUE	FALSE	TRUE
Bacteria	Firmicutes_A	Clostridia	Oscillospirales	Oscillospiraceae	Oscillibacter	Oscillibacter sp._2	-0.276934	-0.127598	0.149336	0.136747	0.138819	0.170266	-2.02515	-0.919164	0.877078	1	1	1	1	1	1	FALSE	FALSE	FALSE	TRUE	FALSE	TRUE
Bacteria	Firmicutes_A	Clostridia	Oscillospirales	Oscillospiraceae	Oscillibacter	Oscillibacter sp._5	-0.276934	-0.127598	0.149336	0.136747	0.138819	0.170266	-2.02515	-0.919164	0.877078	1	1	1	1	1	1	FALSE	FALSE	FALSE	TRUE	FALSE	TRUE
Bacteria	Firmicutes_A	Clostridia	Oscillospirales	Oscillospiraceae	Oscillibacter	Oscillibacter sp._8	-0.276934	-0.127598	0.149336	0.136747	0.138819	0.170266	-2.02515	-0.919164	0.877078	1	1	1	1	1	1	FALSE	FALSE	FALSE	TRUE	FALSE	TRUE
Bacteria	Firmicutes_A	Clostridia	Oscillospirales	Oscillospiraceae	Oscillibacter	Oscillibacter sp._6	-0.276934	-0.127598	0.149336	0.136747	0.138819	0.170266	-2.02515	-0.919164	0.877078	1	1	1	1	1	1	FALSE	FALSE	FALSE	TRUE	FALSE	TRUE
Bacteria	Firmicutes_A	Clostridia	Oscillospirales	Oscillospiraceae	Oscillibacter	Oscillibacter sp._1	-0.276934	-0.127598	0.149336	0.136747	0.138819	0.170266	-2.02515	-0.919164	0.877078	1	1	1	1	1	1	FALSE	FALSE	FALSE	TRUE	FALSE	TRUE
Bacteria	Firmicutes_A	Clostridia	Oscillospirales	Oscillospiraceae	Unknown_Oscillospiraceae	Oscillospiraceae unk genus_18	0.238896	0.0941528	-0.144743	0.142956	0.145366	0.174882	1.67111	0.647694	-0.827661	1	1	1	1	1	1	FALSE	FALSE	FALSE	TRUE	TRUE	TRUE
Bacteria	Firmicutes_A	Clostridia	Oscillospirales	Oscillospiraceae	Unknown_Oscillospiraceae	Oscillospiraceae unk genus_9	0.238896	0.0941528	-0.144743	0.142956	0.145366	0.174882	1.67111	0.647694	-0.827661	1	1	1	1	1	1	FALSE	FALSE	FALSE	TRUE	TRUE	TRUE
Bacteria	Firmicutes_A	Clostridia	Oscillospirales	Oscillospiraceae	Unknown_Oscillospiraceae	Oscillospiraceae unk genus_15	0.238896	0.0941528	-0.144743	0.142956	0.145366	0.174882	1.67111	0.647694	-0.827661	1	1	1	1	1	1	FALSE	FALSE	FALSE	TRUE	TRUE	TRUE
Bacteria	Firmicutes_A	Clostridia	Oscillospirales	Oscillospiraceae	Unknown_Oscillospiraceae	Oscillospiraceae unk genus_8	0.238896	0.0941528	-0.144743	0.142956	0.145366	0.174882	1.67111	0.647694	-0.827661	1	1	1	1	1	1	FALSE	FALSE	FALSE	TRUE	TRUE	TRUE
Bacteria	Firmicutes_A	Clostridia	Oscillospirales	Oscillospiraceae	Unknown_Oscillospiraceae	Oscillospiraceae unk genus_19	0.238896	0.0941528	-0.144743	0.142956	0.145366	0.174882	1.67111	0.647694	-0.827661	1	1	1	1	1	1	FALSE	FALSE	FALSE	TRUE	TRUE	TRUE
Bacteria	Firmicutes_A	Clostridia	Oscillospirales	Oscillospiraceae	Unknown_Oscillospiraceae	Oscillospiraceae unk genus_11	0.238896	0.0941528	-0.144743	0.142956	0.145366	0.174882	1.67111	0.647694	-0.827661	1	1	1	1	1	1	FALSE	FALSE	FALSE	TRUE	TRUE	TRUE
Bacteria	Firmicutes_A	Clostridia	Oscillospirales	Oscillospiraceae	Unknown_Oscillospiraceae	Oscillospiraceae unk genus_17	0.238896	0.0941528	-0.144743	0.142956	0.145366	0.174882	1.67111	0.647694	-0.827661	1	1	1	1	1	1	FALSE	FALSE	FALSE	TRUE	TRUE	TRUE
Bacteria	Firmicutes_A	Clostridia	Oscillospirales	Oscillospiraceae	Unknown_Oscillospiraceae	Oscillospiraceae unk genus_5	0.238896	0.0941528	-0.144743	0.142956	0.145366	0.174882	1.67111	0.647694	-0.827661	1	1	1	1	1	1	FALSE	FALSE	FALSE	TRUE	TRUE	TRUE
Bacteria	Firmicutes_A	Clostridia	Oscillospirales	Oscillospiraceae	Unknown_Oscillospiraceae	Oscillospiraceae unk genus_12	0.238896	0.0941528	-0.144743	0.142956	0.145366	0.174882	1.67111	0.647694	-0.827661	1	1	1	1	1	1	FALSE	FALSE	FALSE	TRUE	TRUE	TRUE
Bacteria	Firmicutes_A	Clostridia	Oscillospirales	Oscillospiraceae	Unknown_Oscillospiraceae	Oscillospiraceae unk genus_3	0.238896	0.0941528	-0.144743	0.142956	0.145366	0.174882	1.67111	0.647694	-0.827661	1	1	1	1	1	1	FALSE	FALSE	FALSE	TRUE	TRUE	TRUE
Bacteria	Firmicutes_A	Clostridia	Oscillospirales	Oscillospiraceae	Unknown_Oscillospiraceae	Oscillospiraceae unk genus_7	0.238896	0.0941528	-0.144743	0.142956	0.145366	0.174882	1.67111	0.647694	-0.827661	1	1	1	1	1	1	FALSE	FALSE	FALSE	TRUE	TRUE	TRUE
Bacteria	Firmicutes_A	Clostridia	Oscillospirales	Oscillospiraceae	Unknown_Oscillospiraceae	Oscillospiraceae unk genus_1	0.238896	0.0941528	-0.144743	0.142956	0.145366	0.174882	1.67111	0.647694	-0.827661	1	1	1	1	1	1	FALSE	FALSE	FALSE	TRUE	TRUE	TRUE
Bacteria	Firmicutes_A	Clostridia	Oscillospirales	Oscillospiraceae	Unknown_Oscillospiraceae	Oscillospiraceae unk genus_13	0.238896	0.0941528	-0.144743	0.142956	0.145366	0.174882	1.67111	0.647694	-0.827661	1	1	1	1	1	1	FALSE	FALSE	FALSE	TRUE	TRUE	TRUE
Bacteria	Firmicutes_A	Clostridia	Oscillospirales	Oscillospiraceae	Unknown_Oscillospiraceae	Oscillospiraceae unk genus_2	0.238896	0.0941528	-0.144743	0.142956	0.145366	0.174882	1.67111	0.647694	-0.827661	1	1	1	1	1	1	FALSE	FALSE	FALSE	TRUE	TRUE	TRUE
Bacteria	Firmicutes_A	Clostridia	Oscillospirales	Oscillospiraceae	Unknown_Oscillospiraceae	Oscillospiraceae unk genus_16	0.238896	0.0941528	-0.144743	0.142956	0.145366	0.174882	1.67111	0.647694	-0.827661	1	1	1	1	1	1	FALSE	FALSE	FALSE	TRUE	TRUE	TRUE
Bacteria	Firmicutes_A	Clostridia	Oscillospirales	Oscillospiraceae	Unknown_Oscillospiraceae	Oscillospiraceae unk genus_4	0.238896	0.0941528	-0.144743	0.142956	0.145366	0.174882	1.67111	0.647694	-0.827661	1	1	1	1	1	1	FALSE	FALSE	FALSE	TRUE	TRUE	TRUE
Bacteria	Firmicutes_A	Clostridia	Oscillospirales	Oscillospiraceae	Unknown_Oscillospiraceae	Oscillospiraceae unk genus	0.238896	0.0941528	-0.144743	0.142956	0.145366	0.174882	1.67111	0.647694	-0.827661	1	1	1	1	1	1	FALSE	FALSE	FALSE	TRUE	TRUE	TRUE
Bacteria	Firmicutes_A	Clostridia	Oscillospirales	Oscillospiraceae	Unknown_Oscillospiraceae	Oscillospiraceae unk genus_14	0.238896	0.0941528	-0.144743	0.142956	0.145366	0.174882	1.67111	0.647694	-0.827661	1	1	1	1	1	1	FALSE	FALSE	FALSE	TRUE	TRUE	TRUE
Bacteria	Firmicutes_A	Clostridia	Oscillospirales	Oscillospiraceae	Unknown_Oscillospiraceae	Oscillospiraceae unk genus_6	0.238896	0.0941528	-0.144743	0.142956	0.145366	0.174882	1.67111	0.647694	-0.827661	1	1	1	1	1	1	FALSE	FALSE	FALSE	TRUE	TRUE	TRUE
Bacteria	Firmicutes_A	Clostridia	Oscillospirales	Oscillospiraceae	Unknown_Oscillospiraceae	Oscillospiraceae unk genus_10	0.238896	0.0941528	-0.144743	0.142956	0.145366	0.174882	1.67111	0.647694	-0.827661	1	1	1	1	1	1	FALSE	FALSE	FALSE	TRUE	TRUE	TRUE
Bacteria	Firmicutes_A	Clostridia	Oscillospirales	Oscillospiraceae	Unknown_Oscillospiraceae	Oscillospiraceae unk genus_20	0.238896	0.0941528	-0.144743	0.142956	0.145366	0.174882	1.67111	0.647694	-0.827661	1	1	1	1	1	1	FALSE	FALSE	FALSE	TRUE	TRUE	TRUE
Bacteria	Proteobacteria	Gammaproteobacteria	Burkholderiales	Burkholderiaceae	Oxalobacter	Oxalobacter sp.	0.184167	0.0532468	-0.13092	0.126557	0.127322	0.156796	1.45521	0.418206	-0.83497	1	1	1	1	1	1	FALSE	FALSE	FALSE	FALSE	FALSE	TRUE
Bacteria	Proteobacteria	Gammaproteobacteria	Burkholderiales	Burkholderiaceae	Oxalobacter	Oxalobacter sp._2	0.184167	0.0532468	-0.13092	0.126557	0.127322	0.156796	1.45521	0.418206	-0.83497	1	1	1	1	1	1	FALSE	FALSE	FALSE	FALSE	FALSE	TRUE
Bacteria	Proteobacteria	Gammaproteobacteria	Burkholderiales	Burkholderiaceae	Oxalobacter	Oxalobacter sp._1	0.184167	0.0532468	-0.13092	0.126557	0.127322	0.156796	1.45521	0.418206	-0.83497	1	1	1	1	1	1	FALSE	FALSE	FALSE	FALSE	FALSE	TRUE
Bacteria	Bacteroidota	Bacteroidia	Bacteroidales	Tannerellaceae	Parabacteroides	Parabacteroides sp._2	-0.224951	-0.148326	0.0766251	0.332935	0.329536	0.349056	-0.67566	-0.450106	0.219521	1	1	1	1	1	1	FALSE	FALSE	FALSE	TRUE	TRUE	TRUE
Bacteria	Bacteroidota	Bacteroidia	Bacteroidales	Tannerellaceae	Parabacteroides	Parabacteroides sp.	-0.224951	-0.148326	0.0766251	0.332935	0.329536	0.349056	-0.67566	-0.450106	0.219521	1	1	1	1	1	1	FALSE	FALSE	FALSE	TRUE	TRUE	TRUE
Bacteria	Bacteroidota	Bacteroidia	Bacteroidales	Tannerellaceae	Parabacteroides	Parabacteroides sp._1	-0.224951	-0.148326	0.0766251	0.332935	0.329536	0.349056	-0.67566	-0.450106	0.219521	1	1	1	1	1	1	FALSE	FALSE	FALSE	TRUE	TRUE	TRUE
Bacteria	Firmicutes_C	Negativicutes	Acidaminococcales	Acidaminococcaceae	Phascolarctobacterium_A	Phascolarctobacterium_A sp.	-0.348815	-0.19787	0.150945	0.143785	0.144343	0.176129	-2.42594	-1.37084	0.857013	1	1	1	1	1	1	FALSE	FALSE	FALSE	TRUE	TRUE	TRUE
Bacteria	Firmicutes_C	Negativicutes	Acidaminococcales	Acidaminococcaceae	Phascolarctobacterium_A	Phascolarctobacterium_A sp._1	-0.348815	-0.19787	0.150945	0.143785	0.144343	0.176129	-2.42594	-1.37084	0.857013	1	1	1	1	1	1	FALSE	FALSE	FALSE	TRUE	TRUE	TRUE
Bacteria	Bacteroidota	Bacteroidia	Bacteroidales	Bacteroidaceae	Prevotella	Prevotella sp._3	-0.168506	-0.119331	0.0491755	0.170071	0.17028	0.198664	-0.9908	-0.700792	0.247531	1	1	1	1	1	1	FALSE	FALSE	FALSE	TRUE	TRUE	TRUE
Bacteria	Bacteroidota	Bacteroidia	Bacteroidales	Bacteroidaceae	Prevotella	Prevotella sp._1	-0.168506	-0.119331	0.0491755	0.170071	0.17028	0.198664	-0.9908	-0.700792	0.247531	1	1	1	1	1	1	FALSE	FALSE	FALSE	TRUE	TRUE	TRUE
Bacteria	Bacteroidota	Bacteroidia	Bacteroidales	Bacteroidaceae	Prevotella	Prevotella sp._13	-0.168506	-0.119331	0.0491755	0.170071	0.17028	0.198664	-0.9908	-0.700792	0.247531	1	1	1	1	1	1	FALSE	FALSE	FALSE	TRUE	TRUE	TRUE
Bacteria	Bacteroidota	Bacteroidia	Bacteroidales	Bacteroidaceae	Prevotella	Prevotella sp.	-0.168506	-0.119331	0.0491755	0.170071	0.17028	0.198664	-0.9908	-0.700792	0.247531	1	1	1	1	1	1	FALSE	FALSE	FALSE	TRUE	TRUE	TRUE
Bacteria	Bacteroidota	Bacteroidia	Bacteroidales	Bacteroidaceae	Prevotella	Prevotella sp._9	-0.168506	-0.119331	0.0491755	0.170071	0.17028	0.198664	-0.9908	-0.700792	0.247531	1	1	1	1	1	1	FALSE	FALSE	FALSE	TRUE	TRUE	TRUE
Bacteria	Bacteroidota	Bacteroidia	Bacteroidales	Bacteroidaceae	Prevotella	Prevotella sp._12	-0.168506	-0.119331	0.0491755	0.170071	0.17028	0.198664	-0.9908	-0.700792	0.247531	1	1	1	1	1	1	FALSE	FALSE	FALSE	TRUE	TRUE	TRUE
Bacteria	Bacteroidota	Bacteroidia	Bacteroidales	Bacteroidaceae	Prevotella	Prevotella sp._6	-0.168506	-0.119331	0.0491755	0.170071	0.17028	0.198664	-0.9908	-0.700792	0.247531	1	1	1	1	1	1	FALSE	FALSE	FALSE	TRUE	TRUE	TRUE
Bacteria	Bacteroidota	Bacteroidia	Bacteroidales	Bacteroidaceae	Prevotella	Prevotella sp._5	-0.168506	-0.119331	0.0491755	0.170071	0.17028	0.198664	-0.9908	-0.700792	0.247531	1	1	1	1	1	1	FALSE	FALSE	FALSE	TRUE	TRUE	TRUE
Bacteria	Bacteroidota	Bacteroidia	Bacteroidales	Bacteroidaceae	Prevotella	Prevotella sp._4	-0.168506	-0.119331	0.0491755	0.170071	0.17028	0.198664	-0.9908	-0.700792	0.247531	1	1	1	1	1	1	FALSE	FALSE	FALSE	TRUE	TRUE	TRUE
Bacteria	Bacteroidota	Bacteroidia	Bacteroidales	Bacteroidaceae	Prevotella	Prevotella sp._7	-0.168506	-0.119331	0.0491755	0.170071	0.17028	0.198664	-0.9908	-0.700792	0.247531	1	1	1	1	1	1	FALSE	FALSE	FALSE	TRUE	TRUE	TRUE
Bacteria	Bacteroidota	Bacteroidia	Bacteroidales	Bacteroidaceae	Prevotella	Prevotella sp._10	-0.168506	-0.119331	0.0491755	0.170071	0.17028	0.198664	-0.9908	-0.700792	0.247531	1	1	1	1	1	1	FALSE	FALSE	FALSE	TRUE	TRUE	TRUE
Bacteria	Bacteroidota	Bacteroidia	Bacteroidales	Bacteroidaceae	Prevotella	Prevotella sp._11	-0.168506	-0.119331	0.0491755	0.170071	0.17028	0.198664	-0.9908	-0.700792	0.247531	1	1	1	1	1	1	FALSE	FALSE	FALSE	TRUE	TRUE	TRUE
Bacteria	Bacteroidota	Bacteroidia	Bacteroidales	Bacteroidaceae	Prevotella	Prevotella sp._8	-0.168506	-0.119331	0.0491755	0.170071	0.17028	0.198664	-0.9908	-0.700792	0.247531	1	1	1	1	1	1	FALSE	FALSE	FALSE	TRUE	TRUE	TRUE
Bacteria	Bacteroidota	Bacteroidia	Bacteroidales	Bacteroidaceae	Prevotella	Prevotella sp._2	-0.168506	-0.119331	0.0491755	0.170071	0.17028	0.198664	-0.9908	-0.700792	0.247531	1	1	1	1	1	1	FALSE	FALSE	FALSE	TRUE	TRUE	TRUE
Bacteria	Bacteroidota	Bacteroidia	Bacteroidales	Bacteroidaceae	Prevotellamassilia	Prevotellamassilia sp.	-0.422559	-0.134879	0.28768	0.268868	0.266296	0.298952	-1.57162	-0.506502	0.962295	1	1	1	1	1	1	FALSE	FALSE	FALSE	TRUE	TRUE	TRUE
Bacteria	Bacteroidota	Bacteroidia	Bacteroidales	Bacteroidaceae	Prevotellamassilia	Prevotellamassilia sp._1	-0.422559	-0.134879	0.28768	0.268868	0.266296	0.298952	-1.57162	-0.506502	0.962295	1	1	1	1	1	1	FALSE	FALSE	FALSE	TRUE	TRUE	TRUE
Bacteria	Actinobacteriota	Coriobacteriia	Coriobacteriales	QAMH01	Unknown_QAMH01	QAMH01 unk genus	0.0771733	-0.231522	-0.308695	0.212352	0.220968	0.236434	0.363421	-1.04776	-1.30563	1	1	1	1	1	1	FALSE	FALSE	FALSE	TRUE	TRUE	TRUE
Bacteria	Actinobacteriota	Coriobacteriia	Coriobacteriales	QAMH01	Unknown_QAMH01	QAMH01 unk genus_1	0.0771733	-0.231522	-0.308695	0.212352	0.220968	0.236434	0.363421	-1.04776	-1.30563	1	1	1	1	1	1	FALSE	FALSE	FALSE	TRUE	TRUE	TRUE
Bacteria	Firmicutes_A	Clostridia	Oscillospirales	Ruminococcaceae	QANG01	QANG01 sp.	-0.0865288	-0.0634536	0.0230752	0.196986	0.207142	0.216875	-0.439264	-0.30633	0.106399	1	1	1	1	1	1	FALSE	FALSE	FALSE	TRUE	TRUE	TRUE
Bacteria	Bacteroidota	Bacteroidia	Bacteroidales	UBA932	RC9	RC9 sp.	0.398587	0.400058	0.00147077	0.172776	0.176621	0.203723	2.30696	2.26506	0.00721946	1	1	1	1	1	1	FALSE	FALSE	FALSE	TRUE	TRUE	TRUE
Bacteria	Bacteroidota	Bacteroidia	Bacteroidales	UBA932	RC9	RC9 sp._1	0.398587	0.400058	0.00147077	0.172776	0.176621	0.203723	2.30696	2.26506	0.00721946	1	1	1	1	1	1	FALSE	FALSE	FALSE	TRUE	TRUE	TRUE
Bacteria	Bacteroidota	Bacteroidia	Bacteroidales	Rikenellaceae	Unknown_Rikenellaceae	Rikenellaceae unk genus_1	-0.209217	0.134995	0.344212	0.22954	0.243709	0.257427	-0.911462	0.553917	1.33713	1	1	1	1	1	1	FALSE	FALSE	FALSE	TRUE	TRUE	TRUE
Bacteria	Bacteroidota	Bacteroidia	Bacteroidales	Rikenellaceae	Unknown_Rikenellaceae	Rikenellaceae unk genus	-0.209217	0.134995	0.344212	0.22954	0.243709	0.257427	-0.911462	0.553917	1.33713	1	1	1	1	1	1	FALSE	FALSE	FALSE	TRUE	TRUE	TRUE
Bacteria	Firmicutes_A	Clostridia	Lachnospirales	Lachnospiraceae	Roseburia	Roseburia sp._1	-0.690044	-0.437961	0.252083	0.158093	0.165383	0.197617	-4.3648	-2.64817	1.27562	2.33187e-05	0.00887059	0.204026	0.000953826	0.181421	1	TRUE	FALSE	FALSE	TRUE	FALSE	TRUE
Bacteria	Firmicutes_A	Clostridia	Lachnospirales	Lachnospiraceae	Roseburia	Roseburia sp._2	-0.690044	-0.437961	0.252083	0.158093	0.165383	0.197617	-4.3648	-2.64817	1.27562	2.33187e-05	0.00887059	0.204026	0.000953826	0.181421	1	TRUE	FALSE	FALSE	TRUE	FALSE	TRUE
Bacteria	Firmicutes_A	Clostridia	Lachnospirales	Lachnospiraceae	Roseburia	Roseburia sp.	-0.690044	-0.437961	0.252083	0.158093	0.165383	0.197617	-4.3648	-2.64817	1.27562	2.33187e-05	0.00887059	0.204026	0.000953826	0.181421	1	TRUE	FALSE	FALSE	TRUE	FALSE	TRUE
Bacteria	Firmicutes_A	Clostridia	Lachnospirales	Lachnospiraceae	Roseburia	Roseburia sp._3	-0.690044	-0.437961	0.252083	0.158093	0.165383	0.197617	-4.3648	-2.64817	1.27562	2.33187e-05	0.00887059	0.204026	0.000953826	0.181421	1	TRUE	FALSE	FALSE	TRUE	FALSE	TRUE
Bacteria	Firmicutes_A	Clostridia	Lachnospirales	Lachnospiraceae	Roseburia	Roseburia sp._4	-0.690044	-0.437961	0.252083	0.158093	0.165383	0.197617	-4.3648	-2.64817	1.27562	2.33187e-05	0.00887059	0.204026	0.000953826	0.181421	1	TRUE	FALSE	FALSE	TRUE	FALSE	TRUE
Bacteria	Firmicutes_A	Clostridia	Lachnospirales	Lachnospiraceae	Roseburia	Roseburia sp._5	-0.690044	-0.437961	0.252083	0.158093	0.165383	0.197617	-4.3648	-2.64817	1.27562	2.33187e-05	0.00887059	0.204026	0.000953826	0.181421	1	TRUE	FALSE	FALSE	TRUE	FALSE	TRUE
Bacteria	Firmicutes_A	Clostridia	Lachnospirales	Lachnospiraceae	Roseburia	Roseburia sp._6	-0.690044	-0.437961	0.252083	0.158093	0.165383	0.197617	-4.3648	-2.64817	1.27562	2.33187e-05	0.00887059	0.204026	0.000953826	0.181421	1	TRUE	FALSE	FALSE	TRUE	FALSE	TRUE
Bacteria	Firmicutes_A	Clostridia	Lachnospirales	Lachnospiraceae	Roseburia	Roseburia sp._7	-0.690044	-0.437961	0.252083	0.158093	0.165383	0.197617	-4.3648	-2.64817	1.27562	2.33187e-05	0.00887059	0.204026	0.000953826	0.181421	1	TRUE	FALSE	FALSE	TRUE	FALSE	TRUE
Bacteria	Proteobacteria	Alphaproteobacteria	RF32	CAG-239	RUG410	RUG410 sp._1	0.450765	-0.0487451	-0.49951	0.239689	0.249796	0.269307	1.88062	-0.19514	-1.8548	1	1	1	1	1	1	FALSE	FALSE	FALSE	TRUE	TRUE	TRUE
Bacteria	Proteobacteria	Alphaproteobacteria	RF32	CAG-239	RUG410	RUG410 sp._7	0.450765	-0.0487451	-0.49951	0.239689	0.249796	0.269307	1.88062	-0.19514	-1.8548	1	1	1	1	1	1	FALSE	FALSE	FALSE	TRUE	TRUE	TRUE
Bacteria	Proteobacteria	Alphaproteobacteria	RF32	CAG-239	RUG410	RUG410 sp._5	0.450765	-0.0487451	-0.49951	0.239689	0.249796	0.269307	1.88062	-0.19514	-1.8548	1	1	1	1	1	1	FALSE	FALSE	FALSE	TRUE	TRUE	TRUE
Bacteria	Proteobacteria	Alphaproteobacteria	RF32	CAG-239	RUG410	RUG410 sp._4	0.450765	-0.0487451	-0.49951	0.239689	0.249796	0.269307	1.88062	-0.19514	-1.8548	1	1	1	1	1	1	FALSE	FALSE	FALSE	TRUE	TRUE	TRUE
Bacteria	Proteobacteria	Alphaproteobacteria	RF32	CAG-239	RUG410	RUG410 sp.	0.450765	-0.0487451	-0.49951	0.239689	0.249796	0.269307	1.88062	-0.19514	-1.8548	1	1	1	1	1	1	FALSE	FALSE	FALSE	TRUE	TRUE	TRUE
Bacteria	Proteobacteria	Alphaproteobacteria	RF32	CAG-239	RUG410	RUG410 sp._3	0.450765	-0.0487451	-0.49951	0.239689	0.249796	0.269307	1.88062	-0.19514	-1.8548	1	1	1	1	1	1	FALSE	FALSE	FALSE	TRUE	TRUE	TRUE
Bacteria	Proteobacteria	Alphaproteobacteria	RF32	CAG-239	RUG410	RUG410 sp._6	0.450765	-0.0487451	-0.49951	0.239689	0.249796	0.269307	1.88062	-0.19514	-1.8548	1	1	1	1	1	1	FALSE	FALSE	FALSE	TRUE	TRUE	TRUE
Bacteria	Proteobacteria	Alphaproteobacteria	RF32	CAG-239	RUG410	RUG410 sp._2	0.450765	-0.0487451	-0.49951	0.239689	0.249796	0.269307	1.88062	-0.19514	-1.8548	1	1	1	1	1	1	FALSE	FALSE	FALSE	TRUE	TRUE	TRUE
Bacteria	Firmicutes_A	Clostridia_A	Christensenellales	CAG-74	RUG563	RUG563 sp._1	-0.137951	-0.0966953	0.0412554	0.196765	0.199288	0.219596	-0.701093	-0.485204	0.18787	1	1	1	1	1	1	FALSE	FALSE	FALSE	TRUE	TRUE	TRUE
Bacteria	Firmicutes_A	Clostridia_A	Christensenellales	CAG-74	RUG563	RUG563 sp._2	-0.137951	-0.0966953	0.0412554	0.196765	0.199288	0.219596	-0.701093	-0.485204	0.18787	1	1	1	1	1	1	FALSE	FALSE	FALSE	TRUE	TRUE	TRUE
Bacteria	Firmicutes_A	Clostridia_A	Christensenellales	CAG-74	RUG563	RUG563 sp.	-0.137951	-0.0966953	0.0412554	0.196765	0.199288	0.219596	-0.701093	-0.485204	0.18787	1	1	1	1	1	1	FALSE	FALSE	FALSE	TRUE	TRUE	TRUE
Bacteria	Firmicutes	Bacilli	RF39	CAG-611	RUG591	RUG591 sp._3	0.197826	0.151459	-0.0463664	0.193332	0.188101	0.22438	1.02324	0.805199	-0.206642	1	1	1	1	1	1	FALSE	FALSE	FALSE	TRUE	TRUE	TRUE
Bacteria	Firmicutes	Bacilli	RF39	CAG-611	RUG591	RUG591 sp.	0.197826	0.151459	-0.0463664	0.193332	0.188101	0.22438	1.02324	0.805199	-0.206642	1	1	1	1	1	1	FALSE	FALSE	FALSE	TRUE	TRUE	TRUE
Bacteria	Firmicutes	Bacilli	RF39	CAG-611	RUG591	RUG591 sp._1	0.197826	0.151459	-0.0463664	0.193332	0.188101	0.22438	1.02324	0.805199	-0.206642	1	1	1	1	1	1	FALSE	FALSE	FALSE	TRUE	TRUE	TRUE
Bacteria	Firmicutes	Bacilli	RF39	CAG-611	RUG591	RUG591 sp._2	0.197826	0.151459	-0.0463664	0.193332	0.188101	0.22438	1.02324	0.805199	-0.206642	1	1	1	1	1	1	FALSE	FALSE	FALSE	TRUE	TRUE	TRUE
Bacteria	Firmicutes	Bacilli	RF39	CAG-302	RUG705	RUG705 sp.	0.109471	0.35298	0.243509	0.227248	0.220217	0.241279	0.481725	1.60288	1.00924	1	1	1	1	1	1	FALSE	FALSE	FALSE	TRUE	TRUE	TRUE
Bacteria	Firmicutes	Bacilli	RF39	CAG-302	RUG705	RUG705 sp._1	0.109471	0.35298	0.243509	0.227248	0.220217	0.241279	0.481725	1.60288	1.00924	1	1	1	1	1	1	FALSE	FALSE	FALSE	TRUE	TRUE	TRUE
Bacteria	Firmicutes	Bacilli	RF39	CAG-302	RUG705	RUG705 sp._2	0.109471	0.35298	0.243509	0.227248	0.220217	0.241279	0.481725	1.60288	1.00924	1	1	1	1	1	1	FALSE	FALSE	FALSE	TRUE	TRUE	TRUE
Bacteria	Firmicutes	Bacilli	RF39	CAG-302	RUG705	RUG705 sp._3	0.109471	0.35298	0.243509	0.227248	0.220217	0.241279	0.481725	1.60288	1.00924	1	1	1	1	1	1	FALSE	FALSE	FALSE	TRUE	TRUE	TRUE
Bacteria	Firmicutes_A	Clostridia_A	Christensenellales	CAG-74	RUG756	RUG756 sp.	-0.298012	-0.197929	0.100083	0.181273	0.181258	0.205336	-1.644	-1.09197	0.487414	1	1	1	1	1	1	FALSE	FALSE	FALSE	TRUE	TRUE	TRUE
Bacteria	Firmicutes_A	Clostridia	Oscillospirales	Acutalibacteraceae	RUG806	RUG806 sp.	0.385926	0.107629	-0.278297	0.389195	0.377512	0.401464	0.991601	0.2851	-0.693205	1	1	1	1	1	1	FALSE	FALSE	FALSE	TRUE	TRUE	TRUE
Bacteria	Firmicutes_A	Clostridia	Oscillospirales	Ruminococcaceae	Ruminiclostridium_E	Ruminiclostridium_E sp._1	-0.290356	-0.224725	0.0656308	0.321433	0.295263	0.376428	-0.903318	-0.761101	0.174352	1	1	1	1	1	1	FALSE	FALSE	FALSE	FALSE	FALSE	TRUE
Bacteria	Firmicutes_A	Clostridia	Oscillospirales	Ruminococcaceae	Ruminiclostridium_E	Ruminiclostridium_E sp._3	-0.290356	-0.224725	0.0656308	0.321433	0.295263	0.376428	-0.903318	-0.761101	0.174352	1	1	1	1	1	1	FALSE	FALSE	FALSE	FALSE	FALSE	TRUE
Bacteria	Firmicutes_A	Clostridia	Oscillospirales	Ruminococcaceae	Ruminiclostridium_E	Ruminiclostridium_E sp._2	-0.290356	-0.224725	0.0656308	0.321433	0.295263	0.376428	-0.903318	-0.761101	0.174352	1	1	1	1	1	1	FALSE	FALSE	FALSE	FALSE	FALSE	TRUE
Bacteria	Firmicutes_A	Clostridia	Oscillospirales	Ruminococcaceae	Ruminiclostridium_E	Ruminiclostridium_E sp.	-0.290356	-0.224725	0.0656308	0.321433	0.295263	0.376428	-0.903318	-0.761101	0.174352	1	1	1	1	1	1	FALSE	FALSE	FALSE	FALSE	FALSE	TRUE
Bacteria	Firmicutes_A	Clostridia	Oscillospirales	Ruminococcaceae	Unknown_Ruminococcaceae	Ruminococcaceae unk genus_6	-0.117575	-0.109618	0.00795779	0.124343	0.127396	0.160445	-0.945571	-0.86045	0.0495984	1	1	1	1	1	1	FALSE	FALSE	FALSE	TRUE	FALSE	TRUE
Bacteria	Firmicutes_A	Clostridia	Oscillospirales	Ruminococcaceae	Unknown_Ruminococcaceae	Ruminococcaceae unk genus_11	-0.117575	-0.109618	0.00795779	0.124343	0.127396	0.160445	-0.945571	-0.86045	0.0495984	1	1	1	1	1	1	FALSE	FALSE	FALSE	TRUE	FALSE	TRUE
Bacteria	Firmicutes_A	Clostridia	Oscillospirales	Ruminococcaceae	Unknown_Ruminococcaceae	Ruminococcaceae unk genus_9	-0.117575	-0.109618	0.00795779	0.124343	0.127396	0.160445	-0.945571	-0.86045	0.0495984	1	1	1	1	1	1	FALSE	FALSE	FALSE	TRUE	FALSE	TRUE
Bacteria	Firmicutes_A	Clostridia	Oscillospirales	Ruminococcaceae	Unknown_Ruminococcaceae	Ruminococcaceae unk genus_8	-0.117575	-0.109618	0.00795779	0.124343	0.127396	0.160445	-0.945571	-0.86045	0.0495984	1	1	1	1	1	1	FALSE	FALSE	FALSE	TRUE	FALSE	TRUE
Bacteria	Firmicutes_A	Clostridia	Oscillospirales	Ruminococcaceae	Unknown_Ruminococcaceae	Ruminococcaceae unk genus_7	-0.117575	-0.109618	0.00795779	0.124343	0.127396	0.160445	-0.945571	-0.86045	0.0495984	1	1	1	1	1	1	FALSE	FALSE	FALSE	TRUE	FALSE	TRUE
Bacteria	Firmicutes_A	Clostridia	Oscillospirales	Ruminococcaceae	Unknown_Ruminococcaceae	Ruminococcaceae unk genus_1	-0.117575	-0.109618	0.00795779	0.124343	0.127396	0.160445	-0.945571	-0.86045	0.0495984	1	1	1	1	1	1	FALSE	FALSE	FALSE	TRUE	FALSE	TRUE
Bacteria	Firmicutes_A	Clostridia	Oscillospirales	Ruminococcaceae	Unknown_Ruminococcaceae	Ruminococcaceae unk genus_10	-0.117575	-0.109618	0.00795779	0.124343	0.127396	0.160445	-0.945571	-0.86045	0.0495984	1	1	1	1	1	1	FALSE	FALSE	FALSE	TRUE	FALSE	TRUE
Bacteria	Firmicutes_A	Clostridia	Oscillospirales	Ruminococcaceae	Unknown_Ruminococcaceae	Ruminococcaceae unk genus_4	-0.117575	-0.109618	0.00795779	0.124343	0.127396	0.160445	-0.945571	-0.86045	0.0495984	1	1	1	1	1	1	FALSE	FALSE	FALSE	TRUE	FALSE	TRUE
Bacteria	Firmicutes_A	Clostridia	Oscillospirales	Ruminococcaceae	Unknown_Ruminococcaceae	Ruminococcaceae unk genus_3	-0.117575	-0.109618	0.00795779	0.124343	0.127396	0.160445	-0.945571	-0.86045	0.0495984	1	1	1	1	1	1	FALSE	FALSE	FALSE	TRUE	FALSE	TRUE
Bacteria	Firmicutes_A	Clostridia	Oscillospirales	Ruminococcaceae	Unknown_Ruminococcaceae	Ruminococcaceae unk genus	-0.117575	-0.109618	0.00795779	0.124343	0.127396	0.160445	-0.945571	-0.86045	0.0495984	1	1	1	1	1	1	FALSE	FALSE	FALSE	TRUE	FALSE	TRUE
Bacteria	Firmicutes_A	Clostridia	Oscillospirales	Ruminococcaceae	Unknown_Ruminococcaceae	Ruminococcaceae unk genus_5	-0.117575	-0.109618	0.00795779	0.124343	0.127396	0.160445	-0.945571	-0.86045	0.0495984	1	1	1	1	1	1	FALSE	FALSE	FALSE	TRUE	FALSE	TRUE
Bacteria	Firmicutes_A	Clostridia	Oscillospirales	Ruminococcaceae	Unknown_Ruminococcaceae	Ruminococcaceae unk genus_2	-0.117575	-0.109618	0.00795779	0.124343	0.127396	0.160445	-0.945571	-0.86045	0.0495984	1	1	1	1	1	1	FALSE	FALSE	FALSE	TRUE	FALSE	TRUE
Bacteria	Firmicutes_A	Clostridia	Oscillospirales	Acutalibacteraceae	Ruminococcus_E	Ruminococcus_E sp._1	0.171105	0.479076	0.307971	0.254633	0.250152	0.298107	0.671964	1.91514	1.03309	1	1	1	1	1	1	FALSE	FALSE	FALSE	FALSE	FALSE	TRUE
Bacteria	Firmicutes_A	Clostridia	Oscillospirales	Acutalibacteraceae	Ruminococcus_E	Ruminococcus_E sp.	0.171105	0.479076	0.307971	0.254633	0.250152	0.298107	0.671964	1.91514	1.03309	1	1	1	1	1	1	FALSE	FALSE	FALSE	FALSE	FALSE	TRUE
Bacteria	Firmicutes_A	Clostridia_A	Christensenellales	CAG-74	SFFH01	SFFH01 sp._3	-0.41963	-0.540527	-0.120897	0.144558	0.148648	0.180747	-2.90284	-3.63629	-0.668874	0.00427192	0.000369409	0.504632	0.087369	0.0151103	1	FALSE	TRUE	FALSE	TRUE	TRUE	TRUE
Bacteria	Firmicutes_A	Clostridia_A	Christensenellales	CAG-74	SFFH01	SFFH01 sp._4	-0.41963	-0.540527	-0.120897	0.144558	0.148648	0.180747	-2.90284	-3.63629	-0.668874	0.00427192	0.000369409	0.504632	0.087369	0.0151103	1	FALSE	TRUE	FALSE	TRUE	TRUE	TRUE
Bacteria	Firmicutes_A	Clostridia_A	Christensenellales	CAG-74	SFFH01	SFFH01 sp._6	-0.41963	-0.540527	-0.120897	0.144558	0.148648	0.180747	-2.90284	-3.63629	-0.668874	0.00427192	0.000369409	0.504632	0.087369	0.0151103	1	FALSE	TRUE	FALSE	TRUE	TRUE	TRUE
Bacteria	Firmicutes_A	Clostridia_A	Christensenellales	CAG-74	SFFH01	SFFH01 sp.	-0.41963	-0.540527	-0.120897	0.144558	0.148648	0.180747	-2.90284	-3.63629	-0.668874	0.00427192	0.000369409	0.504632	0.087369	0.0151103	1	FALSE	TRUE	FALSE	TRUE	TRUE	TRUE
Bacteria	Firmicutes_A	Clostridia_A	Christensenellales	CAG-74	SFFH01	SFFH01 sp._1	-0.41963	-0.540527	-0.120897	0.144558	0.148648	0.180747	-2.90284	-3.63629	-0.668874	0.00427192	0.000369409	0.504632	0.087369	0.0151103	1	FALSE	TRUE	FALSE	TRUE	TRUE	TRUE
Bacteria	Firmicutes_A	Clostridia_A	Christensenellales	CAG-74	SFFH01	SFFH01 sp._5	-0.41963	-0.540527	-0.120897	0.144558	0.148648	0.180747	-2.90284	-3.63629	-0.668874	0.00427192	0.000369409	0.504632	0.087369	0.0151103	1	FALSE	TRUE	FALSE	TRUE	TRUE	TRUE
Bacteria	Firmicutes_A	Clostridia_A	Christensenellales	CAG-74	SFFH01	SFFH01 sp._2	-0.41963	-0.540527	-0.120897	0.144558	0.148648	0.180747	-2.90284	-3.63629	-0.668874	0.00427192	0.000369409	0.504632	0.087369	0.0151103	1	FALSE	TRUE	FALSE	TRUE	TRUE	TRUE
Bacteria	Firmicutes_A	Clostridia_A	Christensenellales	CAG-74	SFFS01	SFFS01 sp.	-0.114617	-0.0266558	0.087961	0.16913	0.184575	0.19826	-0.677685	-0.144418	0.443664	1	1	1	1	1	1	FALSE	FALSE	FALSE	FALSE	TRUE	FALSE
Bacteria	Firmicutes_A	Clostridia	Oscillospirales	Ruminococcaceae	SFJ001	SFJ001 sp.	-0.101398	0.0144975	0.115895	0.123896	0.122011	0.161233	-0.818409	0.118821	0.718808	1	1	1	1	1	1	FALSE	FALSE	FALSE	FALSE	FALSE	TRUE
Bacteria	Firmicutes_A	Clostridia_A	Christensenellales	CAG-74	SFMI01	SFMI01 sp.	-0.170178	-0.13789	0.032288	0.248227	0.230177	0.28366	-0.685574	-0.59906	0.113826	1	1	1	1	1	1	FALSE	FALSE	FALSE	FALSE	TRUE	TRUE
Bacteria	Firmicutes_A	Clostridia_A	Christensenellales	CAG-74	SFTH01	SFTH01 sp._1	-0.191477	-0.229112	-0.0376356	0.18441	0.192801	0.217533	-1.03832	-1.18834	-0.173011	1	1	1	1	1	1	FALSE	FALSE	FALSE	TRUE	TRUE	TRUE
Bacteria	Firmicutes_A	Clostridia_A	Christensenellales	CAG-74	SFTH01	SFTH01 sp._2	-0.191477	-0.229112	-0.0376356	0.18441	0.192801	0.217533	-1.03832	-1.18834	-0.173011	1	1	1	1	1	1	FALSE	FALSE	FALSE	TRUE	TRUE	TRUE
Bacteria	Firmicutes_A	Clostridia_A	Christensenellales	CAG-74	SFTH01	SFTH01 sp.	-0.191477	-0.229112	-0.0376356	0.18441	0.192801	0.217533	-1.03832	-1.18834	-0.173011	1	1	1	1	1	1	FALSE	FALSE	FALSE	TRUE	TRUE	TRUE
Bacteria	Actinobacteriota	Coriobacteriia	Coriobacteriales	Eggerthellaceae	Slackia_A	Slackia_A sp._2	-0.148945	-0.385557	-0.236611	0.14418	0.179138	0.207457	-1.03305	-2.15229	-1.14053	1	1	1	1	1	1	FALSE	FALSE	FALSE	FALSE	FALSE	FALSE
Bacteria	Actinobacteriota	Coriobacteriia	Coriobacteriales	Eggerthellaceae	Slackia_A	Slackia_A sp.	-0.148945	-0.385557	-0.236611	0.14418	0.179138	0.207457	-1.03305	-2.15229	-1.14053	1	1	1	1	1	1	FALSE	FALSE	FALSE	FALSE	FALSE	FALSE
Bacteria	Actinobacteriota	Coriobacteriia	Coriobacteriales	Eggerthellaceae	Slackia_A	Slackia_A sp._1	-0.148945	-0.385557	-0.236611	0.14418	0.179138	0.207457	-1.03305	-2.15229	-1.14053	1	1	1	1	1	1	FALSE	FALSE	FALSE	FALSE	FALSE	FALSE
Bacteria	Proteobacteria	Gammaproteobacteria	Burkholderiales	Burkholderiaceae	Sutterella	Sutterella sp._1	0.281909	0.186602	-0.0953071	0.424264	0.391372	0.437126	0.664465	0.476789	-0.218031	1	1	1	1	1	1	FALSE	FALSE	FALSE	TRUE	TRUE	TRUE
Bacteria	Proteobacteria	Gammaproteobacteria	Burkholderiales	Burkholderiaceae	Sutterella	Sutterella sp._4	0.281909	0.186602	-0.0953071	0.424264	0.391372	0.437126	0.664465	0.476789	-0.218031	1	1	1	1	1	1	FALSE	FALSE	FALSE	TRUE	TRUE	TRUE
Bacteria	Proteobacteria	Gammaproteobacteria	Burkholderiales	Burkholderiaceae	Sutterella	Sutterella sp._2	0.281909	0.186602	-0.0953071	0.424264	0.391372	0.437126	0.664465	0.476789	-0.218031	1	1	1	1	1	1	FALSE	FALSE	FALSE	TRUE	TRUE	TRUE
Bacteria	Proteobacteria	Gammaproteobacteria	Burkholderiales	Burkholderiaceae	Sutterella	Sutterella sp._3	0.281909	0.186602	-0.0953071	0.424264	0.391372	0.437126	0.664465	0.476789	-0.218031	1	1	1	1	1	1	FALSE	FALSE	FALSE	TRUE	TRUE	TRUE
Bacteria	Proteobacteria	Gammaproteobacteria	Burkholderiales	Burkholderiaceae	Sutterella	Sutterella sp._5	0.281909	0.186602	-0.0953071	0.424264	0.391372	0.437126	0.664465	0.476789	-0.218031	1	1	1	1	1	1	FALSE	FALSE	FALSE	TRUE	TRUE	TRUE
Bacteria	Proteobacteria	Gammaproteobacteria	Burkholderiales	Burkholderiaceae	Sutterella	Sutterella sp.	0.281909	0.186602	-0.0953071	0.424264	0.391372	0.437126	0.664465	0.476789	-0.218031	1	1	1	1	1	1	FALSE	FALSE	FALSE	TRUE	TRUE	TRUE
Bacteria	Firmicutes_A	Clostridia	Lachnospirales	Lachnospiraceae	TF01-11	TF01-11 sp._1	-0.248981	0.0301047	0.279085	0.170397	0.170769	0.206204	-1.46118	0.176289	1.35345	1	1	1	1	1	1	FALSE	FALSE	FALSE	FALSE	FALSE	TRUE
Bacteria	Firmicutes_A	Clostridia	Lachnospirales	Lachnospiraceae	TF01-11	TF01-11 sp._5	-0.248981	0.0301047	0.279085	0.170397	0.170769	0.206204	-1.46118	0.176289	1.35345	1	1	1	1	1	1	FALSE	FALSE	FALSE	FALSE	FALSE	TRUE
Bacteria	Firmicutes_A	Clostridia	Lachnospirales	Lachnospiraceae	TF01-11	TF01-11 sp._3	-0.248981	0.0301047	0.279085	0.170397	0.170769	0.206204	-1.46118	0.176289	1.35345	1	1	1	1	1	1	FALSE	FALSE	FALSE	FALSE	FALSE	TRUE
Bacteria	Firmicutes_A	Clostridia	Lachnospirales	Lachnospiraceae	TF01-11	TF01-11 sp._4	-0.248981	0.0301047	0.279085	0.170397	0.170769	0.206204	-1.46118	0.176289	1.35345	1	1	1	1	1	1	FALSE	FALSE	FALSE	FALSE	FALSE	TRUE
Bacteria	Firmicutes_A	Clostridia	Lachnospirales	Lachnospiraceae	TF01-11	TF01-11 sp._6	-0.248981	0.0301047	0.279085	0.170397	0.170769	0.206204	-1.46118	0.176289	1.35345	1	1	1	1	1	1	FALSE	FALSE	FALSE	FALSE	FALSE	TRUE
Bacteria	Firmicutes_A	Clostridia	Lachnospirales	Lachnospiraceae	TF01-11	TF01-11 sp._2	-0.248981	0.0301047	0.279085	0.170397	0.170769	0.206204	-1.46118	0.176289	1.35345	1	1	1	1	1	1	FALSE	FALSE	FALSE	FALSE	FALSE	TRUE
Bacteria	Firmicutes_A	Clostridia	Lachnospirales	Lachnospiraceae	TF01-11	TF01-11 sp.	-0.248981	0.0301047	0.279085	0.170397	0.170769	0.206204	-1.46118	0.176289	1.35345	1	1	1	1	1	1	FALSE	FALSE	FALSE	FALSE	FALSE	TRUE
Bacteria	Firmicutes_A	Clostridia_A	Christensenellales	Borkfalkiaceae	UBA10281	UBA10281 sp.	-0.0523211	-0.121272	-0.0689513	0.157332	0.156378	0.185565	-0.332551	-0.775508	-0.371574	1	1	1	1	1	1	FALSE	FALSE	FALSE	TRUE	TRUE	TRUE
Bacteria	Firmicutes_A	Clostridia_A	Christensenellales	Borkfalkiaceae	UBA10281	UBA10281 sp._8	-0.0523211	-0.121272	-0.0689513	0.157332	0.156378	0.185565	-0.332551	-0.775508	-0.371574	1	1	1	1	1	1	FALSE	FALSE	FALSE	TRUE	TRUE	TRUE
Bacteria	Firmicutes_A	Clostridia_A	Christensenellales	Borkfalkiaceae	UBA10281	UBA10281 sp._6	-0.0523211	-0.121272	-0.0689513	0.157332	0.156378	0.185565	-0.332551	-0.775508	-0.371574	1	1	1	1	1	1	FALSE	FALSE	FALSE	TRUE	TRUE	TRUE
Bacteria	Firmicutes_A	Clostridia_A	Christensenellales	Borkfalkiaceae	UBA10281	UBA10281 sp._1	-0.0523211	-0.121272	-0.0689513	0.157332	0.156378	0.185565	-0.332551	-0.775508	-0.371574	1	1	1	1	1	1	FALSE	FALSE	FALSE	TRUE	TRUE	TRUE
Bacteria	Firmicutes_A	Clostridia_A	Christensenellales	Borkfalkiaceae	UBA10281	UBA10281 sp._3	-0.0523211	-0.121272	-0.0689513	0.157332	0.156378	0.185565	-0.332551	-0.775508	-0.371574	1	1	1	1	1	1	FALSE	FALSE	FALSE	TRUE	TRUE	TRUE
Bacteria	Firmicutes_A	Clostridia_A	Christensenellales	Borkfalkiaceae	UBA10281	UBA10281 sp._5	-0.0523211	-0.121272	-0.0689513	0.157332	0.156378	0.185565	-0.332551	-0.775508	-0.371574	1	1	1	1	1	1	FALSE	FALSE	FALSE	TRUE	TRUE	TRUE
Bacteria	Firmicutes_A	Clostridia_A	Christensenellales	Borkfalkiaceae	UBA10281	UBA10281 sp._2	-0.0523211	-0.121272	-0.0689513	0.157332	0.156378	0.185565	-0.332551	-0.775508	-0.371574	1	1	1	1	1	1	FALSE	FALSE	FALSE	TRUE	TRUE	TRUE
Bacteria	Firmicutes_A	Clostridia_A	Christensenellales	Borkfalkiaceae	UBA10281	UBA10281 sp._7	-0.0523211	-0.121272	-0.0689513	0.157332	0.156378	0.185565	-0.332551	-0.775508	-0.371574	1	1	1	1	1	1	FALSE	FALSE	FALSE	TRUE	TRUE	TRUE
Bacteria	Firmicutes_A	Clostridia_A	Christensenellales	Borkfalkiaceae	UBA10281	UBA10281 sp._4	-0.0523211	-0.121272	-0.0689513	0.157332	0.156378	0.185565	-0.332551	-0.775508	-0.371574	1	1	1	1	1	1	FALSE	FALSE	FALSE	TRUE	TRUE	TRUE
Bacteria	Firmicutes_A	Clostridia_A	Christensenellales	UBA1242	UBA11490	UBA11490 sp._6	0.246389	0.118544	-0.127845	0.332087	0.374807	0.381289	0.741941	0.316281	-0.335296	1	1	1	1	1	1	FALSE	FALSE	FALSE	TRUE	TRUE	TRUE
Bacteria	Firmicutes_A	Clostridia_A	Christensenellales	UBA1242	UBA11490	UBA11490 sp._8	0.246389	0.118544	-0.127845	0.332087	0.374807	0.381289	0.741941	0.316281	-0.335296	1	1	1	1	1	1	FALSE	FALSE	FALSE	TRUE	TRUE	TRUE
Bacteria	Firmicutes_A	Clostridia_A	Christensenellales	UBA1242	UBA11490	UBA11490 sp._9	0.246389	0.118544	-0.127845	0.332087	0.374807	0.381289	0.741941	0.316281	-0.335296	1	1	1	1	1	1	FALSE	FALSE	FALSE	TRUE	TRUE	TRUE
Bacteria	Firmicutes_A	Clostridia_A	Christensenellales	UBA1242	UBA11490	UBA11490 sp._1	0.246389	0.118544	-0.127845	0.332087	0.374807	0.381289	0.741941	0.316281	-0.335296	1	1	1	1	1	1	FALSE	FALSE	FALSE	TRUE	TRUE	TRUE
Bacteria	Firmicutes_A	Clostridia_A	Christensenellales	UBA1242	UBA11490	UBA11490 sp._7	0.246389	0.118544	-0.127845	0.332087	0.374807	0.381289	0.741941	0.316281	-0.335296	1	1	1	1	1	1	FALSE	FALSE	FALSE	TRUE	TRUE	TRUE
Bacteria	Firmicutes_A	Clostridia_A	Christensenellales	UBA1242	UBA11490	UBA11490 sp._10	0.246389	0.118544	-0.127845	0.332087	0.374807	0.381289	0.741941	0.316281	-0.335296	1	1	1	1	1	1	FALSE	FALSE	FALSE	TRUE	TRUE	TRUE
Bacteria	Firmicutes_A	Clostridia_A	Christensenellales	UBA1242	UBA11490	UBA11490 sp._2	0.246389	0.118544	-0.127845	0.332087	0.374807	0.381289	0.741941	0.316281	-0.335296	1	1	1	1	1	1	FALSE	FALSE	FALSE	TRUE	TRUE	TRUE
Bacteria	Firmicutes_A	Clostridia_A	Christensenellales	UBA1242	UBA11490	UBA11490 sp._5	0.246389	0.118544	-0.127845	0.332087	0.374807	0.381289	0.741941	0.316281	-0.335296	1	1	1	1	1	1	FALSE	FALSE	FALSE	TRUE	TRUE	TRUE
Bacteria	Firmicutes_A	Clostridia_A	Christensenellales	UBA1242	UBA11490	UBA11490 sp.	0.246389	0.118544	-0.127845	0.332087	0.374807	0.381289	0.741941	0.316281	-0.335296	1	1	1	1	1	1	FALSE	FALSE	FALSE	TRUE	TRUE	TRUE
Bacteria	Firmicutes_A	Clostridia_A	Christensenellales	UBA1242	UBA11490	UBA11490 sp._4	0.246389	0.118544	-0.127845	0.332087	0.374807	0.381289	0.741941	0.316281	-0.335296	1	1	1	1	1	1	FALSE	FALSE	FALSE	TRUE	TRUE	TRUE
Bacteria	Firmicutes_A	Clostridia_A	Christensenellales	UBA1242	UBA11490	UBA11490 sp._3	0.246389	0.118544	-0.127845	0.332087	0.374807	0.381289	0.741941	0.316281	-0.335296	1	1	1	1	1	1	FALSE	FALSE	FALSE	TRUE	TRUE	TRUE
Bacteria	Firmicutes_A	Clostridia_A	Christensenellales	UBA1242	UBA11517	UBA11517 sp._2	0.125425	0.318658	0.193233	0.231366	0.222128	0.263048	0.542106	1.43457	0.734593	1	1	1	1	1	1	FALSE	FALSE	FALSE	FALSE	TRUE	TRUE
Bacteria	Firmicutes_A	Clostridia_A	Christensenellales	UBA1242	UBA11517	UBA11517 sp._3	0.125425	0.318658	0.193233	0.231366	0.222128	0.263048	0.542106	1.43457	0.734593	1	1	1	1	1	1	FALSE	FALSE	FALSE	FALSE	TRUE	TRUE
Bacteria	Firmicutes_A	Clostridia_A	Christensenellales	UBA1242	UBA11517	UBA11517 sp._4	0.125425	0.318658	0.193233	0.231366	0.222128	0.263048	0.542106	1.43457	0.734593	1	1	1	1	1	1	FALSE	FALSE	FALSE	FALSE	TRUE	TRUE
Bacteria	Firmicutes_A	Clostridia_A	Christensenellales	UBA1242	UBA11517	UBA11517 sp._1	0.125425	0.318658	0.193233	0.231366	0.222128	0.263048	0.542106	1.43457	0.734593	1	1	1	1	1	1	FALSE	FALSE	FALSE	FALSE	TRUE	TRUE
Bacteria	Firmicutes_A	Clostridia_A	Christensenellales	UBA1242	UBA11517	UBA11517 sp.	0.125425	0.318658	0.193233	0.231366	0.222128	0.263048	0.542106	1.43457	0.734593	1	1	1	1	1	1	FALSE	FALSE	FALSE	FALSE	TRUE	TRUE
Bacteria	Firmicutes_A	Clostridia	Oscillospirales	Ruminococcaceae	UBA11540	UBA11540 sp.	0.0103777	0.138016	0.127639	0.167412	0.168589	0.202872	0.0619887	0.818657	0.62916	1	1	1	1	1	1	FALSE	FALSE	FALSE	TRUE	TRUE	TRUE
Bacteria	Firmicutes	Bacilli	RF39	CAG-1000	UBA11963	UBA11963 sp.	-0.182413	-0.425669	-0.243256	0.33667	0.335409	0.386341	-0.541816	-1.2691	-0.629639	1	1	1	1	1	1	FALSE	FALSE	FALSE	FALSE	FALSE	TRUE
Bacteria	Firmicutes	Bacilli	RF39	CAG-1000	UBA11963	UBA11963 sp._1	-0.182413	-0.425669	-0.243256	0.33667	0.335409	0.386341	-0.541816	-1.2691	-0.629639	1	1	1	1	1	1	FALSE	FALSE	FALSE	FALSE	FALSE	TRUE
Bacteria	Firmicutes_A	Clostridia	TANB77	UBA1234	UBA1234	UBA1234 sp._1	0.567297	0.110343	-0.456954	0.316885	0.315581	0.329367	1.79023	0.34965	-1.38737	1	1	1	1	1	1	FALSE	FALSE	FALSE	TRUE	TRUE	TRUE
Bacteria	Firmicutes_A	Clostridia	TANB77	UBA1234	UBA1234	UBA1234 sp.	0.567297	0.110343	-0.456954	0.316885	0.315581	0.329367	1.79023	0.34965	-1.38737	1	1	1	1	1	1	FALSE	FALSE	FALSE	TRUE	TRUE	TRUE
Bacteria	Firmicutes_A	Clostridia	TANB77	UBA1234	Unknown_UBA1234	UBA1234 unk genus	1.31867	0.769174	-0.549492	0.281225	0.270293	0.316472	4.689	2.84571	-1.7363	1.46645e-05	0.00579386	0.0872779	0.000599836	0.118496	1	TRUE	FALSE	FALSE	FALSE	TRUE	TRUE
Bacteria	Firmicutes_A	Clostridia	TANB77	UBA1234	Unknown_UBA1234	UBA1234 unk genus_2	1.31867	0.769174	-0.549492	0.281225	0.270293	0.316472	4.689	2.84571	-1.7363	1.46645e-05	0.00579386	0.0872779	0.000599836	0.118496	1	TRUE	FALSE	FALSE	FALSE	TRUE	TRUE
Bacteria	Firmicutes_A	Clostridia	TANB77	UBA1234	Unknown_UBA1234	UBA1234 unk genus_3	1.31867	0.769174	-0.549492	0.281225	0.270293	0.316472	4.689	2.84571	-1.7363	1.46645e-05	0.00579386	0.0872779	0.000599836	0.118496	1	TRUE	FALSE	FALSE	FALSE	TRUE	TRUE
Bacteria	Firmicutes_A	Clostridia	TANB77	UBA1234	Unknown_UBA1234	UBA1234 unk genus_4	1.31867	0.769174	-0.549492	0.281225	0.270293	0.316472	4.689	2.84571	-1.7363	1.46645e-05	0.00579386	0.0872779	0.000599836	0.118496	1	TRUE	FALSE	FALSE	FALSE	TRUE	TRUE
Bacteria	Firmicutes_A	Clostridia	TANB77	UBA1234	Unknown_UBA1234	UBA1234 unk genus_1	1.31867	0.769174	-0.549492	0.281225	0.270293	0.316472	4.689	2.84571	-1.7363	1.46645e-05	0.00579386	0.0872779	0.000599836	0.118496	1	TRUE	FALSE	FALSE	FALSE	TRUE	TRUE
Bacteria	Firmicutes_A	Clostridia_A	Christensenellales	UBA1242	Unknown_UBA1242	UBA1242 unk genus_1	-0.188859	-0.431733	-0.242874	0.28805	0.299162	0.312825	-0.655647	-1.44314	-0.77639	1	1	1	1	1	1	FALSE	FALSE	FALSE	TRUE	TRUE	TRUE
Bacteria	Firmicutes_A	Clostridia_A	Christensenellales	UBA1242	Unknown_UBA1242	UBA1242 unk genus_3	-0.188859	-0.431733	-0.242874	0.28805	0.299162	0.312825	-0.655647	-1.44314	-0.77639	1	1	1	1	1	1	FALSE	FALSE	FALSE	TRUE	TRUE	TRUE
Bacteria	Firmicutes_A	Clostridia_A	Christensenellales	UBA1242	Unknown_UBA1242	UBA1242 unk genus_4	-0.188859	-0.431733	-0.242874	0.28805	0.299162	0.312825	-0.655647	-1.44314	-0.77639	1	1	1	1	1	1	FALSE	FALSE	FALSE	TRUE	TRUE	TRUE
Bacteria	Firmicutes_A	Clostridia_A	Christensenellales	UBA1242	Unknown_UBA1242	UBA1242 unk genus_2	-0.188859	-0.431733	-0.242874	0.28805	0.299162	0.312825	-0.655647	-1.44314	-0.77639	1	1	1	1	1	1	FALSE	FALSE	FALSE	TRUE	TRUE	TRUE
Bacteria	Firmicutes_A	Clostridia_A	Christensenellales	UBA1242	Unknown_UBA1242	UBA1242 unk genus	-0.188859	-0.431733	-0.242874	0.28805	0.299162	0.312825	-0.655647	-1.44314	-0.77639	1	1	1	1	1	1	FALSE	FALSE	FALSE	TRUE	TRUE	TRUE
Bacteria	Firmicutes_A	Clostridia_A	Christensenellales	Borkfalkiaceae	UBA1259	UBA1259 sp._2	0.300661	0.306439	0.0057779	0.182924	0.181254	0.202762	1.64364	1.69066	0.0284959	1	1	1	1	1	1	FALSE	FALSE	FALSE	TRUE	TRUE	TRUE
Bacteria	Firmicutes_A	Clostridia_A	Christensenellales	Borkfalkiaceae	UBA1259	UBA1259 sp.	0.300661	0.306439	0.0057779	0.182924	0.181254	0.202762	1.64364	1.69066	0.0284959	1	1	1	1	1	1	FALSE	FALSE	FALSE	TRUE	TRUE	TRUE
Bacteria	Firmicutes_A	Clostridia_A	Christensenellales	Borkfalkiaceae	UBA1259	UBA1259 sp._1	0.300661	0.306439	0.0057779	0.182924	0.181254	0.202762	1.64364	1.69066	0.0284959	1	1	1	1	1	1	FALSE	FALSE	FALSE	TRUE	TRUE	TRUE
Bacteria	Firmicutes_A	Clostridia_A	Christensenellales	Borkfalkiaceae	UBA1259	UBA1259 sp._3	0.300661	0.306439	0.0057779	0.182924	0.181254	0.202762	1.64364	1.69066	0.0284959	1	1	1	1	1	1	FALSE	FALSE	FALSE	TRUE	TRUE	TRUE
Bacteria	Firmicutes_A	Clostridia	Monoglobales_A	UBA1381	Unknown_UBA1381	UBA1381 unk genus_3	0.10028	-0.0300564	-0.130336	0.18021	0.178407	0.201888	0.556461	-0.168471	-0.645586	1	1	1	1	1	1	FALSE	FALSE	FALSE	TRUE	FALSE	TRUE
Bacteria	Firmicutes_A	Clostridia	Monoglobales_A	UBA1381	Unknown_UBA1381	UBA1381 unk genus_9	0.10028	-0.0300564	-0.130336	0.18021	0.178407	0.201888	0.556461	-0.168471	-0.645586	1	1	1	1	1	1	FALSE	FALSE	FALSE	TRUE	FALSE	TRUE
Bacteria	Firmicutes_A	Clostridia	Monoglobales_A	UBA1381	Unknown_UBA1381	UBA1381 unk genus_11	0.10028	-0.0300564	-0.130336	0.18021	0.178407	0.201888	0.556461	-0.168471	-0.645586	1	1	1	1	1	1	FALSE	FALSE	FALSE	TRUE	FALSE	TRUE
Bacteria	Firmicutes_A	Clostridia	Monoglobales_A	UBA1381	Unknown_UBA1381	UBA1381 unk genus_1	0.10028	-0.0300564	-0.130336	0.18021	0.178407	0.201888	0.556461	-0.168471	-0.645586	1	1	1	1	1	1	FALSE	FALSE	FALSE	TRUE	FALSE	TRUE
Bacteria	Firmicutes_A	Clostridia	Monoglobales_A	UBA1381	Unknown_UBA1381	UBA1381 unk genus_2	0.10028	-0.0300564	-0.130336	0.18021	0.178407	0.201888	0.556461	-0.168471	-0.645586	1	1	1	1	1	1	FALSE	FALSE	FALSE	TRUE	FALSE	TRUE
Bacteria	Firmicutes_A	Clostridia	Monoglobales_A	UBA1381	Unknown_UBA1381	UBA1381 unk genus_14	0.10028	-0.0300564	-0.130336	0.18021	0.178407	0.201888	0.556461	-0.168471	-0.645586	1	1	1	1	1	1	FALSE	FALSE	FALSE	TRUE	FALSE	TRUE
Bacteria	Firmicutes_A	Clostridia	Monoglobales_A	UBA1381	Unknown_UBA1381	UBA1381 unk genus_12	0.10028	-0.0300564	-0.130336	0.18021	0.178407	0.201888	0.556461	-0.168471	-0.645586	1	1	1	1	1	1	FALSE	FALSE	FALSE	TRUE	FALSE	TRUE
Bacteria	Firmicutes_A	Clostridia	Monoglobales_A	UBA1381	Unknown_UBA1381	UBA1381 unk genus_10	0.10028	-0.0300564	-0.130336	0.18021	0.178407	0.201888	0.556461	-0.168471	-0.645586	1	1	1	1	1	1	FALSE	FALSE	FALSE	TRUE	FALSE	TRUE
Bacteria	Firmicutes_A	Clostridia	Monoglobales_A	UBA1381	Unknown_UBA1381	UBA1381 unk genus_7	0.10028	-0.0300564	-0.130336	0.18021	0.178407	0.201888	0.556461	-0.168471	-0.645586	1	1	1	1	1	1	FALSE	FALSE	FALSE	TRUE	FALSE	TRUE
Bacteria	Firmicutes_A	Clostridia	Monoglobales_A	UBA1381	Unknown_UBA1381	UBA1381 unk genus_15	0.10028	-0.0300564	-0.130336	0.18021	0.178407	0.201888	0.556461	-0.168471	-0.645586	1	1	1	1	1	1	FALSE	FALSE	FALSE	TRUE	FALSE	TRUE
Bacteria	Firmicutes_A	Clostridia	Monoglobales_A	UBA1381	Unknown_UBA1381	UBA1381 unk genus_16	0.10028	-0.0300564	-0.130336	0.18021	0.178407	0.201888	0.556461	-0.168471	-0.645586	1	1	1	1	1	1	FALSE	FALSE	FALSE	TRUE	FALSE	TRUE
Bacteria	Firmicutes_A	Clostridia	Monoglobales_A	UBA1381	Unknown_UBA1381	UBA1381 unk genus	0.10028	-0.0300564	-0.130336	0.18021	0.178407	0.201888	0.556461	-0.168471	-0.645586	1	1	1	1	1	1	FALSE	FALSE	FALSE	TRUE	FALSE	TRUE
Bacteria	Firmicutes_A	Clostridia	Monoglobales_A	UBA1381	Unknown_UBA1381	UBA1381 unk genus_13	0.10028	-0.0300564	-0.130336	0.18021	0.178407	0.201888	0.556461	-0.168471	-0.645586	1	1	1	1	1	1	FALSE	FALSE	FALSE	TRUE	FALSE	TRUE
Bacteria	Firmicutes_A	Clostridia	Monoglobales_A	UBA1381	Unknown_UBA1381	UBA1381 unk genus_4	0.10028	-0.0300564	-0.130336	0.18021	0.178407	0.201888	0.556461	-0.168471	-0.645586	1	1	1	1	1	1	FALSE	FALSE	FALSE	TRUE	FALSE	TRUE
Bacteria	Firmicutes_A	Clostridia	Monoglobales_A	UBA1381	Unknown_UBA1381	UBA1381 unk genus_5	0.10028	-0.0300564	-0.130336	0.18021	0.178407	0.201888	0.556461	-0.168471	-0.645586	1	1	1	1	1	1	FALSE	FALSE	FALSE	TRUE	FALSE	TRUE
Bacteria	Firmicutes_A	Clostridia	Monoglobales_A	UBA1381	Unknown_UBA1381	UBA1381 unk genus_8	0.10028	-0.0300564	-0.130336	0.18021	0.178407	0.201888	0.556461	-0.168471	-0.645586	1	1	1	1	1	1	FALSE	FALSE	FALSE	TRUE	FALSE	TRUE
Bacteria	Firmicutes_A	Clostridia	Monoglobales_A	UBA1381	Unknown_UBA1381	UBA1381 unk genus_6	0.10028	-0.0300564	-0.130336	0.18021	0.178407	0.201888	0.556461	-0.168471	-0.645586	1	1	1	1	1	1	FALSE	FALSE	FALSE	TRUE	FALSE	TRUE
Bacteria	Firmicutes_A	Clostridia	Lachnospirales	UBA1390	UBA1390	UBA1390 sp.	-0.223316	-0.113006	0.11031	0.153617	0.161467	0.18811	-1.45372	-0.699873	0.586412	1	1	1	1	1	1	FALSE	FALSE	FALSE	TRUE	TRUE	TRUE
Bacteria	Firmicutes_A	Clostridia	Lachnospirales	UBA1390	Unknown_UBA1390	UBA1390 unk genus	-0.111421	0.0721135	0.183535	0.161908	0.1807	0.199255	-0.688177	0.399078	0.921103	1	1	1	1	1	1	FALSE	FALSE	FALSE	TRUE	TRUE	TRUE
Bacteria	Elusimicrobiota	Elusimicrobia	Elusimicrobiales	Elusimicrobiaceae	UBA1436	UBA1436 sp._1	-0.201999	-0.123651	0.078348	0.374867	0.365859	0.403229	-0.538855	-0.337974	0.194302	1	1	1	1	1	1	FALSE	FALSE	FALSE	TRUE	TRUE	TRUE
Bacteria	Elusimicrobiota	Elusimicrobia	Elusimicrobiales	Elusimicrobiaceae	UBA1436	UBA1436 sp.	-0.201999	-0.123651	0.078348	0.374867	0.365859	0.403229	-0.538855	-0.337974	0.194302	1	1	1	1	1	1	FALSE	FALSE	FALSE	TRUE	TRUE	TRUE
Bacteria	Elusimicrobiota	Elusimicrobia	Elusimicrobiales	Elusimicrobiaceae	UBA1436	UBA1436 sp._2	-0.201999	-0.123651	0.078348	0.374867	0.365859	0.403229	-0.538855	-0.337974	0.194302	1	1	1	1	1	1	FALSE	FALSE	FALSE	TRUE	TRUE	TRUE
Bacteria	Firmicutes	Bacilli	ML615J-28	CAG-313	UBA1737	UBA1737 sp.	-0.117208	-0.161295	-0.0440872	0.289613	0.295615	0.321973	-0.404706	-0.545626	-0.136928	1	1	1	1	1	1	FALSE	FALSE	FALSE	TRUE	TRUE	TRUE
Bacteria	Firmicutes_A	Clostridia	Oscillospirales	CAG-272	UBA1740	UBA1740 sp._5	0.0149617	0.0319123	0.0169506	0.166081	0.164533	0.197597	0.0900871	0.193957	0.0857837	1	1	1	1	1	1	FALSE	FALSE	FALSE	TRUE	TRUE	TRUE
Bacteria	Firmicutes_A	Clostridia	Oscillospirales	CAG-272	UBA1740	UBA1740 sp._4	0.0149617	0.0319123	0.0169506	0.166081	0.164533	0.197597	0.0900871	0.193957	0.0857837	1	1	1	1	1	1	FALSE	FALSE	FALSE	TRUE	TRUE	TRUE
Bacteria	Firmicutes_A	Clostridia	Oscillospirales	CAG-272	UBA1740	UBA1740 sp._3	0.0149617	0.0319123	0.0169506	0.166081	0.164533	0.197597	0.0900871	0.193957	0.0857837	1	1	1	1	1	1	FALSE	FALSE	FALSE	TRUE	TRUE	TRUE
Bacteria	Firmicutes_A	Clostridia	Oscillospirales	CAG-272	UBA1740	UBA1740 sp._2	0.0149617	0.0319123	0.0169506	0.166081	0.164533	0.197597	0.0900871	0.193957	0.0857837	1	1	1	1	1	1	FALSE	FALSE	FALSE	TRUE	TRUE	TRUE
Bacteria	Firmicutes_A	Clostridia	Oscillospirales	CAG-272	UBA1740	UBA1740 sp.	0.0149617	0.0319123	0.0169506	0.166081	0.164533	0.197597	0.0900871	0.193957	0.0857837	1	1	1	1	1	1	FALSE	FALSE	FALSE	TRUE	TRUE	TRUE
Bacteria	Firmicutes_A	Clostridia	Oscillospirales	CAG-272	UBA1740	UBA1740 sp._1	0.0149617	0.0319123	0.0169506	0.166081	0.164533	0.197597	0.0900871	0.193957	0.0857837	1	1	1	1	1	1	FALSE	FALSE	FALSE	TRUE	TRUE	TRUE
Bacteria	Firmicutes_A	Clostridia	Oscillospirales	CAG-272	UBA1740	UBA1740 sp._6	0.0149617	0.0319123	0.0169506	0.166081	0.164533	0.197597	0.0900871	0.193957	0.0857837	1	1	1	1	1	1	FALSE	FALSE	FALSE	TRUE	TRUE	TRUE
Bacteria	Firmicutes_A	Clostridia	Oscillospirales	UBA1758	Unknown_UBA1758	UBA1758 unk genus	0.0252924	0.134091	0.108799	0.180159	0.188927	0.213794	0.140389	0.709751	0.508895	1	1	1	1	1	1	FALSE	FALSE	FALSE	TRUE	TRUE	TRUE
Bacteria	Firmicutes_A	Clostridia	Oscillospirales	UBA1758	Unknown_UBA1758	UBA1758 unk genus_1	0.0252924	0.134091	0.108799	0.180159	0.188927	0.213794	0.140389	0.709751	0.508895	1	1	1	1	1	1	FALSE	FALSE	FALSE	TRUE	TRUE	TRUE
Bacteria	Firmicutes_A	Clostridia	Oscillospirales	Ruminococcaceae	UBA1762	UBA1762 sp.	-0.0592157	0.153513	0.212729	0.166506	0.172871	0.199738	-0.355636	0.888022	1.06504	1	1	1	1	1	1	FALSE	FALSE	FALSE	TRUE	TRUE	TRUE
Bacteria	Firmicutes_A	Clostridia	Oscillospirales	Oscillospiraceae	UBA1777	UBA1777 sp._5	0.111592	0.110412	-0.00118065	0.155504	0.154834	0.181019	0.717614	0.713095	-0.00652227	1	1	1	1	1	1	FALSE	FALSE	FALSE	TRUE	FALSE	TRUE
Bacteria	Firmicutes_A	Clostridia	Oscillospirales	Oscillospiraceae	UBA1777	UBA1777 sp._1	0.111592	0.110412	-0.00118065	0.155504	0.154834	0.181019	0.717614	0.713095	-0.00652227	1	1	1	1	1	1	FALSE	FALSE	FALSE	TRUE	FALSE	TRUE
Bacteria	Firmicutes_A	Clostridia	Oscillospirales	Oscillospiraceae	UBA1777	UBA1777 sp._6	0.111592	0.110412	-0.00118065	0.155504	0.154834	0.181019	0.717614	0.713095	-0.00652227	1	1	1	1	1	1	FALSE	FALSE	FALSE	TRUE	FALSE	TRUE
Bacteria	Firmicutes_A	Clostridia	Oscillospirales	Oscillospiraceae	UBA1777	UBA1777 sp._2	0.111592	0.110412	-0.00118065	0.155504	0.154834	0.181019	0.717614	0.713095	-0.00652227	1	1	1	1	1	1	FALSE	FALSE	FALSE	TRUE	FALSE	TRUE
Bacteria	Firmicutes_A	Clostridia	Oscillospirales	Oscillospiraceae	UBA1777	UBA1777 sp.	0.111592	0.110412	-0.00118065	0.155504	0.154834	0.181019	0.717614	0.713095	-0.00652227	1	1	1	1	1	1	FALSE	FALSE	FALSE	TRUE	FALSE	TRUE
Bacteria	Firmicutes_A	Clostridia	Oscillospirales	Oscillospiraceae	UBA1777	UBA1777 sp._3	0.111592	0.110412	-0.00118065	0.155504	0.154834	0.181019	0.717614	0.713095	-0.00652227	1	1	1	1	1	1	FALSE	FALSE	FALSE	TRUE	FALSE	TRUE
Bacteria	Firmicutes_A	Clostridia	Oscillospirales	Oscillospiraceae	UBA1777	UBA1777 sp._7	0.111592	0.110412	-0.00118065	0.155504	0.154834	0.181019	0.717614	0.713095	-0.00652227	1	1	1	1	1	1	FALSE	FALSE	FALSE	TRUE	FALSE	TRUE
Bacteria	Firmicutes_A	Clostridia	Oscillospirales	Oscillospiraceae	UBA1777	UBA1777 sp._4	0.111592	0.110412	-0.00118065	0.155504	0.154834	0.181019	0.717614	0.713095	-0.00652227	1	1	1	1	1	1	FALSE	FALSE	FALSE	TRUE	FALSE	TRUE
Bacteria	Firmicutes_A	Clostridia	Lachnospirales	Lachnospiraceae	UBA2821	UBA2821 sp.	0.140568	-0.0198322	-0.1604	0.302421	0.236457	0.325837	0.464808	-0.0838725	-0.49227	1	1	1	1	1	1	FALSE	FALSE	FALSE	FALSE	TRUE	FALSE
Bacteria	Cyanobacteria	Vampirovibrionia	Gastranaerophilales	Gastranaerophilaceae	UBA2883	UBA2883 sp._1	-0.28692	-0.101202	0.185717	0.237411	0.248722	0.298406	-1.20854	-0.40689	0.622365	1	1	1	1	1	1	FALSE	FALSE	FALSE	FALSE	FALSE	TRUE
Bacteria	Cyanobacteria	Vampirovibrionia	Gastranaerophilales	Gastranaerophilaceae	UBA2883	UBA2883 sp.	-0.28692	-0.101202	0.185717	0.237411	0.248722	0.298406	-1.20854	-0.40689	0.622365	1	1	1	1	1	1	FALSE	FALSE	FALSE	FALSE	FALSE	TRUE
Bacteria	Cyanobacteria	Vampirovibrionia	Gastranaerophilales	Gastranaerophilaceae	UBA2883	UBA2883 sp._2	-0.28692	-0.101202	0.185717	0.237411	0.248722	0.298406	-1.20854	-0.40689	0.622365	1	1	1	1	1	1	FALSE	FALSE	FALSE	FALSE	FALSE	TRUE
Bacteria	Proteobacteria	Alphaproteobacteria	RF32	CAG-977	UBA2903	UBA2903 sp._1	0.0445987	-0.406926	-0.451524	0.323964	0.328742	0.310408	0.137666	-1.23783	-1.45462	1	1	1	1	1	1	FALSE	FALSE	FALSE	TRUE	TRUE	TRUE
Bacteria	Proteobacteria	Alphaproteobacteria	RF32	CAG-977	UBA2903	UBA2903 sp.	0.0445987	-0.406926	-0.451524	0.323964	0.328742	0.310408	0.137666	-1.23783	-1.45462	1	1	1	1	1	1	FALSE	FALSE	FALSE	TRUE	TRUE	TRUE
Bacteria	Firmicutes	Bacilli	RF39	CAG-822	UBA3631	UBA3631 sp._1	-0.300991	-0.10774	0.193251	0.295638	0.287283	0.309339	-1.01811	-0.375031	0.624721	1	1	1	1	1	1	FALSE	FALSE	FALSE	TRUE	TRUE	TRUE
Bacteria	Firmicutes	Bacilli	RF39	CAG-822	UBA3631	UBA3631 sp._2	-0.300991	-0.10774	0.193251	0.295638	0.287283	0.309339	-1.01811	-0.375031	0.624721	1	1	1	1	1	1	FALSE	FALSE	FALSE	TRUE	TRUE	TRUE
Bacteria	Firmicutes	Bacilli	RF39	CAG-822	UBA3631	UBA3631 sp.	-0.300991	-0.10774	0.193251	0.295638	0.287283	0.309339	-1.01811	-0.375031	0.624721	1	1	1	1	1	1	FALSE	FALSE	FALSE	TRUE	TRUE	TRUE
Bacteria	Firmicutes	Bacilli	RF39	CAG-611	UBA3789	UBA3789 sp._1	-0.252473	-0.0824169	0.170056	0.32124	0.299048	0.345793	-0.785932	-0.275598	0.491787	1	1	1	1	1	1	FALSE	FALSE	FALSE	TRUE	TRUE	TRUE
Bacteria	Firmicutes	Bacilli	RF39	CAG-611	UBA3789	UBA3789 sp.	-0.252473	-0.0824169	0.170056	0.32124	0.299048	0.345793	-0.785932	-0.275598	0.491787	1	1	1	1	1	1	FALSE	FALSE	FALSE	TRUE	TRUE	TRUE
Bacteria	Bacteroidota	Bacteroidia	Bacteroidales	Bacteroidaceae	UBA4334	UBA4334 sp.	0.882507	0.501816	-0.38069	0.237488	0.239528	0.260886	3.71601	2.09502	-1.45922	0.000348985	0.0389279	0.147945	0.0142748	0.796149	1	TRUE	FALSE	FALSE	FALSE	TRUE	TRUE
Bacteria	Firmicutes_A	Clostridia_A	Christensenellales	UBA1242	UBA4626	UBA4626 sp.	0.558274	0.649881	0.0916073	0.231155	0.248862	0.251804	2.41515	2.61142	0.363805	1	1	1	1	1	1	FALSE	FALSE	FALSE	TRUE	TRUE	TRUE
Bacteria	Firmicutes_A	Clostridia_A	Christensenellales	UBA1242	UBA4626	UBA4626 sp._1	0.558274	0.649881	0.0916073	0.231155	0.248862	0.251804	2.41515	2.61142	0.363805	1	1	1	1	1	1	FALSE	FALSE	FALSE	TRUE	TRUE	TRUE
Bacteria	Firmicutes_A	Clostridia_A	Christensenellales	UBA1242	UBA4626	UBA4626 sp._5	0.558274	0.649881	0.0916073	0.231155	0.248862	0.251804	2.41515	2.61142	0.363805	1	1	1	1	1	1	FALSE	FALSE	FALSE	TRUE	TRUE	TRUE
Bacteria	Firmicutes_A	Clostridia_A	Christensenellales	UBA1242	UBA4626	UBA4626 sp._4	0.558274	0.649881	0.0916073	0.231155	0.248862	0.251804	2.41515	2.61142	0.363805	1	1	1	1	1	1	FALSE	FALSE	FALSE	TRUE	TRUE	TRUE
Bacteria	Firmicutes_A	Clostridia_A	Christensenellales	UBA1242	UBA4626	UBA4626 sp._2	0.558274	0.649881	0.0916073	0.231155	0.248862	0.251804	2.41515	2.61142	0.363805	1	1	1	1	1	1	FALSE	FALSE	FALSE	TRUE	TRUE	TRUE
Bacteria	Firmicutes_A	Clostridia_A	Christensenellales	UBA1242	UBA4626	UBA4626 sp._3	0.558274	0.649881	0.0916073	0.231155	0.248862	0.251804	2.41515	2.61142	0.363805	1	1	1	1	1	1	FALSE	FALSE	FALSE	TRUE	TRUE	TRUE
Bacteria	Firmicutes_A	Clostridia_A	Christensenellales	Borkfalkiaceae	UBA4636	UBA4636 sp._5	-0.141538	-0.182016	-0.0404781	0.224757	0.227282	0.230353	-0.629738	-0.800841	-0.175722	1	1	1	1	1	1	FALSE	FALSE	FALSE	TRUE	FALSE	TRUE
Bacteria	Firmicutes_A	Clostridia_A	Christensenellales	Borkfalkiaceae	UBA4636	UBA4636 sp._4	-0.141538	-0.182016	-0.0404781	0.224757	0.227282	0.230353	-0.629738	-0.800841	-0.175722	1	1	1	1	1	1	FALSE	FALSE	FALSE	TRUE	FALSE	TRUE
Bacteria	Firmicutes_A	Clostridia_A	Christensenellales	Borkfalkiaceae	UBA4636	UBA4636 sp._2	-0.141538	-0.182016	-0.0404781	0.224757	0.227282	0.230353	-0.629738	-0.800841	-0.175722	1	1	1	1	1	1	FALSE	FALSE	FALSE	TRUE	FALSE	TRUE
Bacteria	Firmicutes_A	Clostridia_A	Christensenellales	Borkfalkiaceae	UBA4636	UBA4636 sp._8	-0.141538	-0.182016	-0.0404781	0.224757	0.227282	0.230353	-0.629738	-0.800841	-0.175722	1	1	1	1	1	1	FALSE	FALSE	FALSE	TRUE	FALSE	TRUE
Bacteria	Firmicutes_A	Clostridia_A	Christensenellales	Borkfalkiaceae	UBA4636	UBA4636 sp._7	-0.141538	-0.182016	-0.0404781	0.224757	0.227282	0.230353	-0.629738	-0.800841	-0.175722	1	1	1	1	1	1	FALSE	FALSE	FALSE	TRUE	FALSE	TRUE
Bacteria	Firmicutes_A	Clostridia_A	Christensenellales	Borkfalkiaceae	UBA4636	UBA4636 sp.	-0.141538	-0.182016	-0.0404781	0.224757	0.227282	0.230353	-0.629738	-0.800841	-0.175722	1	1	1	1	1	1	FALSE	FALSE	FALSE	TRUE	FALSE	TRUE
Bacteria	Firmicutes_A	Clostridia_A	Christensenellales	Borkfalkiaceae	UBA4636	UBA4636 sp._3	-0.141538	-0.182016	-0.0404781	0.224757	0.227282	0.230353	-0.629738	-0.800841	-0.175722	1	1	1	1	1	1	FALSE	FALSE	FALSE	TRUE	FALSE	TRUE
Bacteria	Firmicutes_A	Clostridia_A	Christensenellales	Borkfalkiaceae	UBA4636	UBA4636 sp._6	-0.141538	-0.182016	-0.0404781	0.224757	0.227282	0.230353	-0.629738	-0.800841	-0.175722	1	1	1	1	1	1	FALSE	FALSE	FALSE	TRUE	FALSE	TRUE
Bacteria	Firmicutes_A	Clostridia_A	Christensenellales	Borkfalkiaceae	UBA4636	UBA4636 sp._1	-0.141538	-0.182016	-0.0404781	0.224757	0.227282	0.230353	-0.629738	-0.800841	-0.175722	1	1	1	1	1	1	FALSE	FALSE	FALSE	TRUE	FALSE	TRUE
Bacteria	Firmicutes_A	Clostridia	Oscillospirales	Butyricicoccaceae	UBA4644	UBA4644 sp.	-0.0723265	-0.094046	-0.0217196	0.1455	0.146032	0.173426	-0.497088	-0.644008	-0.125239	1	1	1	1	1	1	FALSE	FALSE	FALSE	FALSE	FALSE	TRUE
Bacteria	Firmicutes_A	Clostridia	Monoglobales_A	UBA1381	UBA4716	UBA4716 sp._3	-0.0705506	-0.327418	-0.256867	0.230891	0.242138	0.256767	-0.305558	-1.3522	-1.00039	1	1	1	1	1	1	FALSE	FALSE	FALSE	TRUE	TRUE	TRUE
Bacteria	Firmicutes_A	Clostridia	Monoglobales_A	UBA1381	UBA4716	UBA4716 sp._1	-0.0705506	-0.327418	-0.256867	0.230891	0.242138	0.256767	-0.305558	-1.3522	-1.00039	1	1	1	1	1	1	FALSE	FALSE	FALSE	TRUE	TRUE	TRUE
Bacteria	Firmicutes_A	Clostridia	Monoglobales_A	UBA1381	UBA4716	UBA4716 sp._2	-0.0705506	-0.327418	-0.256867	0.230891	0.242138	0.256767	-0.305558	-1.3522	-1.00039	1	1	1	1	1	1	FALSE	FALSE	FALSE	TRUE	TRUE	TRUE
Bacteria	Firmicutes_A	Clostridia	Monoglobales_A	UBA1381	UBA4716	UBA4716 sp.	-0.0705506	-0.327418	-0.256867	0.230891	0.242138	0.256767	-0.305558	-1.3522	-1.00039	1	1	1	1	1	1	FALSE	FALSE	FALSE	TRUE	TRUE	TRUE
Bacteria	Firmicutes	Bacilli	RF39	CAG-822	UBA5026	UBA5026 sp._4	0.188025	0.0626753	-0.125349	0.244416	0.232549	0.264293	0.769282	0.269514	-0.474283	1	1	1	1	1	1	FALSE	FALSE	FALSE	TRUE	TRUE	TRUE
Bacteria	Firmicutes	Bacilli	RF39	CAG-822	UBA5026	UBA5026 sp._3	0.188025	0.0626753	-0.125349	0.244416	0.232549	0.264293	0.769282	0.269514	-0.474283	1	1	1	1	1	1	FALSE	FALSE	FALSE	TRUE	TRUE	TRUE
Bacteria	Firmicutes	Bacilli	RF39	CAG-822	UBA5026	UBA5026 sp._9	0.188025	0.0626753	-0.125349	0.244416	0.232549	0.264293	0.769282	0.269514	-0.474283	1	1	1	1	1	1	FALSE	FALSE	FALSE	TRUE	TRUE	TRUE
Bacteria	Firmicutes	Bacilli	RF39	CAG-822	UBA5026	UBA5026 sp._1	0.188025	0.0626753	-0.125349	0.244416	0.232549	0.264293	0.769282	0.269514	-0.474283	1	1	1	1	1	1	FALSE	FALSE	FALSE	TRUE	TRUE	TRUE
Bacteria	Firmicutes	Bacilli	RF39	CAG-822	UBA5026	UBA5026 sp._2	0.188025	0.0626753	-0.125349	0.244416	0.232549	0.264293	0.769282	0.269514	-0.474283	1	1	1	1	1	1	FALSE	FALSE	FALSE	TRUE	TRUE	TRUE
Bacteria	Firmicutes	Bacilli	RF39	CAG-822	UBA5026	UBA5026 sp._6	0.188025	0.0626753	-0.125349	0.244416	0.232549	0.264293	0.769282	0.269514	-0.474283	1	1	1	1	1	1	FALSE	FALSE	FALSE	TRUE	TRUE	TRUE
Bacteria	Firmicutes	Bacilli	RF39	CAG-822	UBA5026	UBA5026 sp.	0.188025	0.0626753	-0.125349	0.244416	0.232549	0.264293	0.769282	0.269514	-0.474283	1	1	1	1	1	1	FALSE	FALSE	FALSE	TRUE	TRUE	TRUE
Bacteria	Firmicutes	Bacilli	RF39	CAG-822	UBA5026	UBA5026 sp._10	0.188025	0.0626753	-0.125349	0.244416	0.232549	0.264293	0.769282	0.269514	-0.474283	1	1	1	1	1	1	FALSE	FALSE	FALSE	TRUE	TRUE	TRUE
Bacteria	Firmicutes	Bacilli	RF39	CAG-822	UBA5026	UBA5026 sp._5	0.188025	0.0626753	-0.125349	0.244416	0.232549	0.264293	0.769282	0.269514	-0.474283	1	1	1	1	1	1	FALSE	FALSE	FALSE	TRUE	TRUE	TRUE
Bacteria	Firmicutes	Bacilli	RF39	CAG-822	UBA5026	UBA5026 sp._8	0.188025	0.0626753	-0.125349	0.244416	0.232549	0.264293	0.769282	0.269514	-0.474283	1	1	1	1	1	1	FALSE	FALSE	FALSE	TRUE	TRUE	TRUE
Bacteria	Firmicutes	Bacilli	RF39	CAG-822	UBA5026	UBA5026 sp._11	0.188025	0.0626753	-0.125349	0.244416	0.232549	0.264293	0.769282	0.269514	-0.474283	1	1	1	1	1	1	FALSE	FALSE	FALSE	TRUE	TRUE	TRUE
Bacteria	Firmicutes	Bacilli	RF39	CAG-822	UBA5026	UBA5026 sp._7	0.188025	0.0626753	-0.125349	0.244416	0.232549	0.264293	0.769282	0.269514	-0.474283	1	1	1	1	1	1	FALSE	FALSE	FALSE	TRUE	TRUE	TRUE
Bacteria	Firmicutes	Bacilli	RF39	CAG-822	UBA5578	UBA5578 sp._1	-0.700684	0.0331407	0.733825	0.418555	0.452531	0.432669	-1.67406	0.0732342	1.69604	1	1	1	1	1	1	FALSE	FALSE	FALSE	TRUE	TRUE	TRUE
Bacteria	Firmicutes	Bacilli	RF39	CAG-822	UBA5578	UBA5578 sp._2	-0.700684	0.0331407	0.733825	0.418555	0.452531	0.432669	-1.67406	0.0732342	1.69604	1	1	1	1	1	1	FALSE	FALSE	FALSE	TRUE	TRUE	TRUE
Bacteria	Firmicutes	Bacilli	RF39	CAG-822	UBA5578	UBA5578 sp._3	-0.700684	0.0331407	0.733825	0.418555	0.452531	0.432669	-1.67406	0.0732342	1.69604	1	1	1	1	1	1	FALSE	FALSE	FALSE	TRUE	TRUE	TRUE
Bacteria	Firmicutes	Bacilli	RF39	CAG-822	UBA5578	UBA5578 sp.	-0.700684	0.0331407	0.733825	0.418555	0.452531	0.432669	-1.67406	0.0732342	1.69604	1	1	1	1	1	1	FALSE	FALSE	FALSE	TRUE	TRUE	TRUE
Bacteria	Firmicutes_A	Clostridia	Oscillospirales	Acutalibacteraceae	UBA5905	UBA5905 sp._2	0.0623622	0.0749163	0.0125541	0.155135	0.157399	0.183971	0.401988	0.475965	0.0682394	1	1	1	1	1	1	FALSE	FALSE	FALSE	TRUE	TRUE	TRUE
Bacteria	Firmicutes_A	Clostridia	Oscillospirales	Acutalibacteraceae	UBA5905	UBA5905 sp.	0.0623622	0.0749163	0.0125541	0.155135	0.157399	0.183971	0.401988	0.475965	0.0682394	1	1	1	1	1	1	FALSE	FALSE	FALSE	TRUE	TRUE	TRUE
Bacteria	Firmicutes_A	Clostridia	Oscillospirales	Acutalibacteraceae	UBA5905	UBA5905 sp._1	0.0623622	0.0749163	0.0125541	0.155135	0.157399	0.183971	0.401988	0.475965	0.0682394	1	1	1	1	1	1	FALSE	FALSE	FALSE	TRUE	TRUE	TRUE
Bacteria	Firmicutes_A	Clostridia	Oscillospirales	Acutalibacteraceae	UBA5905	UBA5905 sp._3	0.0623622	0.0749163	0.0125541	0.155135	0.157399	0.183971	0.401988	0.475965	0.0682394	1	1	1	1	1	1	FALSE	FALSE	FALSE	TRUE	TRUE	TRUE
Bacteria	Firmicutes	Bacilli	Erysipelotrichales	Erysipelotrichaceae	UBA636	UBA636 sp.	0.123013	0.0373117	-0.085701	0.351276	0.335963	0.386582	0.350188	0.111059	-0.221689	1	1	1	1	1	1	FALSE	FALSE	FALSE	TRUE	TRUE	TRUE
Bacteria	Firmicutes	Bacilli	Erysipelotrichales	Erysipelotrichaceae	UBA636	UBA636 sp._1	0.123013	0.0373117	-0.085701	0.351276	0.335963	0.386582	0.350188	0.111059	-0.221689	1	1	1	1	1	1	FALSE	FALSE	FALSE	TRUE	TRUE	TRUE
Bacteria	Firmicutes	Bacilli	RF39	CAG-302	UBA6414	UBA6414 sp._1	0.45187	-0.124913	-0.576783	0.282061	0.271741	0.312874	1.60203	-0.459678	-1.8435	1	1	1	1	1	1	FALSE	FALSE	FALSE	TRUE	TRUE	TRUE
Bacteria	Firmicutes	Bacilli	RF39	CAG-302	UBA6414	UBA6414 sp.	0.45187	-0.124913	-0.576783	0.282061	0.271741	0.312874	1.60203	-0.459678	-1.8435	1	1	1	1	1	1	FALSE	FALSE	FALSE	TRUE	TRUE	TRUE
Bacteria	Firmicutes_A	Clostridia	Oscillospirales	UBA644	Unknown_UBA644	UBA644 unk genus	0.0121891	0.0292189	0.0170298	0.148254	0.147621	0.181068	0.0822175	0.197932	0.0940517	1	1	1	1	1	1	FALSE	FALSE	FALSE	TRUE	TRUE	TRUE
Bacteria	Firmicutes_A	Clostridia	Oscillospirales	UBA644	Unknown_UBA644	UBA644 unk genus_3	0.0121891	0.0292189	0.0170298	0.148254	0.147621	0.181068	0.0822175	0.197932	0.0940517	1	1	1	1	1	1	FALSE	FALSE	FALSE	TRUE	TRUE	TRUE
Bacteria	Firmicutes_A	Clostridia	Oscillospirales	UBA644	Unknown_UBA644	UBA644 unk genus_2	0.0121891	0.0292189	0.0170298	0.148254	0.147621	0.181068	0.0822175	0.197932	0.0940517	1	1	1	1	1	1	FALSE	FALSE	FALSE	TRUE	TRUE	TRUE
Bacteria	Firmicutes_A	Clostridia	Oscillospirales	UBA644	Unknown_UBA644	UBA644 unk genus_1	0.0121891	0.0292189	0.0170298	0.148254	0.147621	0.181068	0.0822175	0.197932	0.0940517	1	1	1	1	1	1	FALSE	FALSE	FALSE	TRUE	TRUE	TRUE
Bacteria	Firmicutes_A	Clostridia	Oscillospirales	Acutalibacteraceae	UBA6857	UBA6857 sp._1	-0.0768525	0.0453352	0.122188	0.260483	0.265398	0.281849	-0.295038	0.17082	0.433522	1	1	1	1	1	1	FALSE	FALSE	FALSE	TRUE	TRUE	TRUE
Bacteria	Firmicutes_A	Clostridia	Oscillospirales	Acutalibacteraceae	UBA6857	UBA6857 sp._2	-0.0768525	0.0453352	0.122188	0.260483	0.265398	0.281849	-0.295038	0.17082	0.433522	1	1	1	1	1	1	FALSE	FALSE	FALSE	TRUE	TRUE	TRUE
Bacteria	Firmicutes_A	Clostridia	Oscillospirales	Acutalibacteraceae	UBA6857	UBA6857 sp.	-0.0768525	0.0453352	0.122188	0.260483	0.265398	0.281849	-0.295038	0.17082	0.433522	1	1	1	1	1	1	FALSE	FALSE	FALSE	TRUE	TRUE	TRUE
Bacteria	Firmicutes_A	Clostridia	Oscillospirales	Acutalibacteraceae	UBA6857	UBA6857 sp._3	-0.0768525	0.0453352	0.122188	0.260483	0.265398	0.281849	-0.295038	0.17082	0.433522	1	1	1	1	1	1	FALSE	FALSE	FALSE	TRUE	TRUE	TRUE
Bacteria	Firmicutes	Bacilli	RF39	CAG-611	UBA7057	UBA7057 sp._4	-0.0872522	-0.00995752	0.0772947	0.287965	0.292991	0.324169	-0.302996	-0.0339858	0.238439	1	1	1	1	1	1	FALSE	FALSE	FALSE	TRUE	TRUE	TRUE
Bacteria	Firmicutes	Bacilli	RF39	CAG-611	UBA7057	UBA7057 sp.	-0.0872522	-0.00995752	0.0772947	0.287965	0.292991	0.324169	-0.302996	-0.0339858	0.238439	1	1	1	1	1	1	FALSE	FALSE	FALSE	TRUE	TRUE	TRUE
Bacteria	Firmicutes	Bacilli	RF39	CAG-611	UBA7057	UBA7057 sp._2	-0.0872522	-0.00995752	0.0772947	0.287965	0.292991	0.324169	-0.302996	-0.0339858	0.238439	1	1	1	1	1	1	FALSE	FALSE	FALSE	TRUE	TRUE	TRUE
Bacteria	Firmicutes	Bacilli	RF39	CAG-611	UBA7057	UBA7057 sp._1	-0.0872522	-0.00995752	0.0772947	0.287965	0.292991	0.324169	-0.302996	-0.0339858	0.238439	1	1	1	1	1	1	FALSE	FALSE	FALSE	TRUE	TRUE	TRUE
Bacteria	Firmicutes	Bacilli	RF39	CAG-611	UBA7057	UBA7057 sp._3	-0.0872522	-0.00995752	0.0772947	0.287965	0.292991	0.324169	-0.302996	-0.0339858	0.238439	1	1	1	1	1	1	FALSE	FALSE	FALSE	TRUE	TRUE	TRUE
Bacteria	Firmicutes_A	Clostridia_A	Christensenellales	UBA1750	UBA7102	UBA7102 sp.	-0.206289	-0.117902	0.0883864	0.138566	0.142153	0.172124	-1.48874	-0.829404	0.513505	1	1	1	1	1	1	FALSE	FALSE	FALSE	TRUE	TRUE	TRUE
Bacteria	Firmicutes_A	Clostridia	Oscillospirales	Acutalibacteraceae	UBA737	UBA737 sp._8	-0.206437	-0.0126644	0.193772	0.219823	0.22189	0.238451	-0.939102	-0.0570751	0.81263	1	1	1	1	1	1	FALSE	FALSE	FALSE	TRUE	TRUE	TRUE
Bacteria	Firmicutes_A	Clostridia	Oscillospirales	Acutalibacteraceae	UBA737	UBA737 sp._3	-0.206437	-0.0126644	0.193772	0.219823	0.22189	0.238451	-0.939102	-0.0570751	0.81263	1	1	1	1	1	1	FALSE	FALSE	FALSE	TRUE	TRUE	TRUE
Bacteria	Firmicutes_A	Clostridia	Oscillospirales	Acutalibacteraceae	UBA737	UBA737 sp._2	-0.206437	-0.0126644	0.193772	0.219823	0.22189	0.238451	-0.939102	-0.0570751	0.81263	1	1	1	1	1	1	FALSE	FALSE	FALSE	TRUE	TRUE	TRUE
Bacteria	Firmicutes_A	Clostridia	Oscillospirales	Acutalibacteraceae	UBA737	UBA737 sp.	-0.206437	-0.0126644	0.193772	0.219823	0.22189	0.238451	-0.939102	-0.0570751	0.81263	1	1	1	1	1	1	FALSE	FALSE	FALSE	TRUE	TRUE	TRUE
Bacteria	Firmicutes_A	Clostridia	Oscillospirales	Acutalibacteraceae	UBA737	UBA737 sp._6	-0.206437	-0.0126644	0.193772	0.219823	0.22189	0.238451	-0.939102	-0.0570751	0.81263	1	1	1	1	1	1	FALSE	FALSE	FALSE	TRUE	TRUE	TRUE
Bacteria	Firmicutes_A	Clostridia	Oscillospirales	Acutalibacteraceae	UBA737	UBA737 sp._4	-0.206437	-0.0126644	0.193772	0.219823	0.22189	0.238451	-0.939102	-0.0570751	0.81263	1	1	1	1	1	1	FALSE	FALSE	FALSE	TRUE	TRUE	TRUE
Bacteria	Firmicutes_A	Clostridia	Oscillospirales	Acutalibacteraceae	UBA737	UBA737 sp._5	-0.206437	-0.0126644	0.193772	0.219823	0.22189	0.238451	-0.939102	-0.0570751	0.81263	1	1	1	1	1	1	FALSE	FALSE	FALSE	TRUE	TRUE	TRUE
Bacteria	Firmicutes_A	Clostridia	Oscillospirales	Acutalibacteraceae	UBA737	UBA737 sp._9	-0.206437	-0.0126644	0.193772	0.219823	0.22189	0.238451	-0.939102	-0.0570751	0.81263	1	1	1	1	1	1	FALSE	FALSE	FALSE	TRUE	TRUE	TRUE
Bacteria	Firmicutes_A	Clostridia	Oscillospirales	Acutalibacteraceae	UBA737	UBA737 sp._7	-0.206437	-0.0126644	0.193772	0.219823	0.22189	0.238451	-0.939102	-0.0570751	0.81263	1	1	1	1	1	1	FALSE	FALSE	FALSE	TRUE	TRUE	TRUE
Bacteria	Firmicutes_A	Clostridia	Oscillospirales	Acutalibacteraceae	UBA737	UBA737 sp._1	-0.206437	-0.0126644	0.193772	0.219823	0.22189	0.238451	-0.939102	-0.0570751	0.81263	1	1	1	1	1	1	FALSE	FALSE	FALSE	TRUE	TRUE	TRUE
Bacteria	Firmicutes_A	Clostridia	Oscillospirales	Oscillospiraceae	UBA738	UBA738 sp._2	0.0984597	0.0864514	-0.0120083	0.170187	0.171954	0.197391	0.57854	0.50276	-0.0608352	1	1	1	1	1	1	FALSE	FALSE	FALSE	TRUE	TRUE	TRUE
Bacteria	Firmicutes_A	Clostridia	Oscillospirales	Oscillospiraceae	UBA738	UBA738 sp._3	0.0984597	0.0864514	-0.0120083	0.170187	0.171954	0.197391	0.57854	0.50276	-0.0608352	1	1	1	1	1	1	FALSE	FALSE	FALSE	TRUE	TRUE	TRUE
Bacteria	Firmicutes_A	Clostridia	Oscillospirales	Oscillospiraceae	UBA738	UBA738 sp._1	0.0984597	0.0864514	-0.0120083	0.170187	0.171954	0.197391	0.57854	0.50276	-0.0608352	1	1	1	1	1	1	FALSE	FALSE	FALSE	TRUE	TRUE	TRUE
Bacteria	Firmicutes_A	Clostridia	Oscillospirales	Oscillospiraceae	UBA738	UBA738 sp.	0.0984597	0.0864514	-0.0120083	0.170187	0.171954	0.197391	0.57854	0.50276	-0.0608352	1	1	1	1	1	1	FALSE	FALSE	FALSE	TRUE	TRUE	TRUE
Bacteria	Firmicutes_A	Clostridia_A	Christensenellales	Borkfalkiaceae	UBA7597	UBA7597 sp.	-0.0648927	-0.0103863	0.0545064	0.181491	0.181268	0.199402	-0.357553	-0.0572984	0.273348	1	1	1	1	1	1	FALSE	FALSE	FALSE	TRUE	TRUE	TRUE
Bacteria	Firmicutes	Bacilli	RFN20	CAG-288	UBA7642	UBA7642 sp.	0.543742	0.322128	-0.221614	0.352027	0.347083	0.349889	1.5446	0.928098	-0.633384	1	1	1	1	1	1	FALSE	FALSE	FALSE	TRUE	TRUE	TRUE
Bacteria	Firmicutes	Bacilli	RFN20	CAG-288	UBA7642	UBA7642 sp._2	0.543742	0.322128	-0.221614	0.352027	0.347083	0.349889	1.5446	0.928098	-0.633384	1	1	1	1	1	1	FALSE	FALSE	FALSE	TRUE	TRUE	TRUE
Bacteria	Firmicutes	Bacilli	RFN20	CAG-288	UBA7642	UBA7642 sp._1	0.543742	0.322128	-0.221614	0.352027	0.347083	0.349889	1.5446	0.928098	-0.633384	1	1	1	1	1	1	FALSE	FALSE	FALSE	TRUE	TRUE	TRUE
Bacteria	Firmicutes_A	Clostridia	Oscillospirales	Oscillospiraceae	UBA9475	UBA9475 sp._2	-0.293394	-0.36328	-0.0698859	0.164228	0.18861	0.208669	-1.7865	-1.92609	-0.334913	1	1	1	1	1	1	FALSE	FALSE	FALSE	TRUE	TRUE	FALSE
Bacteria	Firmicutes_A	Clostridia	Oscillospirales	Oscillospiraceae	UBA9475	UBA9475 sp.	-0.293394	-0.36328	-0.0698859	0.164228	0.18861	0.208669	-1.7865	-1.92609	-0.334913	1	1	1	1	1	1	FALSE	FALSE	FALSE	TRUE	TRUE	FALSE
Bacteria	Firmicutes_A	Clostridia	Oscillospirales	Oscillospiraceae	UBA9475	UBA9475 sp._1	-0.293394	-0.36328	-0.0698859	0.164228	0.18861	0.208669	-1.7865	-1.92609	-0.334913	1	1	1	1	1	1	FALSE	FALSE	FALSE	TRUE	TRUE	FALSE
Bacteria	Firmicutes_A	Clostridia	Oscillospirales	Oscillospiraceae	UBA9475	UBA9475 sp._4	-0.293394	-0.36328	-0.0698859	0.164228	0.18861	0.208669	-1.7865	-1.92609	-0.334913	1	1	1	1	1	1	FALSE	FALSE	FALSE	TRUE	TRUE	FALSE
Bacteria	Firmicutes_A	Clostridia	Oscillospirales	Oscillospiraceae	UBA9475	UBA9475 sp._3	-0.293394	-0.36328	-0.0698859	0.164228	0.18861	0.208669	-1.7865	-1.92609	-0.334913	1	1	1	1	1	1	FALSE	FALSE	FALSE	TRUE	TRUE	FALSE
Bacteria	Firmicutes_A	Clostridia	Oscillospirales	CAG-272	UMGS1002	UMGS1002 sp.	-0.04567	0.133741	0.179411	0.196652	0.195374	0.217582	-0.232237	0.684537	0.824566	1	1	1	1	1	1	FALSE	FALSE	FALSE	TRUE	TRUE	TRUE
Bacteria	Firmicutes_A	Clostridia	Oscillospirales	CAG-272	UMGS1002	UMGS1002 sp._2	-0.04567	0.133741	0.179411	0.196652	0.195374	0.217582	-0.232237	0.684537	0.824566	1	1	1	1	1	1	FALSE	FALSE	FALSE	TRUE	TRUE	TRUE
Bacteria	Firmicutes_A	Clostridia	Oscillospirales	CAG-272	UMGS1002	UMGS1002 sp._3	-0.04567	0.133741	0.179411	0.196652	0.195374	0.217582	-0.232237	0.684537	0.824566	1	1	1	1	1	1	FALSE	FALSE	FALSE	TRUE	TRUE	TRUE
Bacteria	Firmicutes_A	Clostridia	Oscillospirales	CAG-272	UMGS1002	UMGS1002 sp._1	-0.04567	0.133741	0.179411	0.196652	0.195374	0.217582	-0.232237	0.684537	0.824566	1	1	1	1	1	1	FALSE	FALSE	FALSE	TRUE	TRUE	TRUE
Bacteria	Firmicutes	Bacilli	RF39	CAG-822	UMGS1045	UMGS1045 sp._1	-0.160562	0.117943	0.278504	0.340766	0.387866	0.391838	-0.471179	0.304081	0.710765	1	1	1	1	1	1	FALSE	FALSE	FALSE	TRUE	TRUE	TRUE
Bacteria	Firmicutes	Bacilli	RF39	CAG-822	UMGS1045	UMGS1045 sp.	-0.160562	0.117943	0.278504	0.340766	0.387866	0.391838	-0.471179	0.304081	0.710765	1	1	1	1	1	1	FALSE	FALSE	FALSE	TRUE	TRUE	TRUE
Bacteria	Firmicutes	Bacilli	RF39	CAG-822	UMGS1045	UMGS1045 sp._2	-0.160562	0.117943	0.278504	0.340766	0.387866	0.391838	-0.471179	0.304081	0.710765	1	1	1	1	1	1	FALSE	FALSE	FALSE	TRUE	TRUE	TRUE
Bacteria	Firmicutes	Bacilli	RF39	CAG-822	UMGS1045	UMGS1045 sp._3	-0.160562	0.117943	0.278504	0.340766	0.387866	0.391838	-0.471179	0.304081	0.710765	1	1	1	1	1	1	FALSE	FALSE	FALSE	TRUE	TRUE	TRUE
Bacteria	Firmicutes_A	Clostridia	Oscillospirales	CAG-382	UMGS1052	UMGS1052 sp._1	-0.198886	-0.461953	-0.263067	0.223748	0.235441	0.23131	-0.888886	-1.96208	-1.13729	1	1	1	1	1	1	FALSE	FALSE	FALSE	FALSE	TRUE	TRUE
Bacteria	Firmicutes_A	Clostridia	Oscillospirales	CAG-382	UMGS1052	UMGS1052 sp.	-0.198886	-0.461953	-0.263067	0.223748	0.235441	0.23131	-0.888886	-1.96208	-1.13729	1	1	1	1	1	1	FALSE	FALSE	FALSE	FALSE	TRUE	TRUE
Bacteria	Firmicutes	Bacilli	RF39	CAG-1000	UMGS1124	UMGS1124 sp._7	0.126125	0.284033	0.157908	0.291803	0.285108	0.307652	0.432227	0.996233	0.51327	1	1	1	1	1	1	FALSE	FALSE	FALSE	TRUE	TRUE	TRUE
Bacteria	Firmicutes	Bacilli	RF39	CAG-1000	UMGS1124	UMGS1124 sp._5	0.126125	0.284033	0.157908	0.291803	0.285108	0.307652	0.432227	0.996233	0.51327	1	1	1	1	1	1	FALSE	FALSE	FALSE	TRUE	TRUE	TRUE
Bacteria	Firmicutes	Bacilli	RF39	CAG-1000	UMGS1124	UMGS1124 sp._2	0.126125	0.284033	0.157908	0.291803	0.285108	0.307652	0.432227	0.996233	0.51327	1	1	1	1	1	1	FALSE	FALSE	FALSE	TRUE	TRUE	TRUE
Bacteria	Firmicutes	Bacilli	RF39	CAG-1000	UMGS1124	UMGS1124 sp._1	0.126125	0.284033	0.157908	0.291803	0.285108	0.307652	0.432227	0.996233	0.51327	1	1	1	1	1	1	FALSE	FALSE	FALSE	TRUE	TRUE	TRUE
Bacteria	Firmicutes	Bacilli	RF39	CAG-1000	UMGS1124	UMGS1124 sp._4	0.126125	0.284033	0.157908	0.291803	0.285108	0.307652	0.432227	0.996233	0.51327	1	1	1	1	1	1	FALSE	FALSE	FALSE	TRUE	TRUE	TRUE
Bacteria	Firmicutes	Bacilli	RF39	CAG-1000	UMGS1124	UMGS1124 sp._6	0.126125	0.284033	0.157908	0.291803	0.285108	0.307652	0.432227	0.996233	0.51327	1	1	1	1	1	1	FALSE	FALSE	FALSE	TRUE	TRUE	TRUE
Bacteria	Firmicutes	Bacilli	RF39	CAG-1000	UMGS1124	UMGS1124 sp._3	0.126125	0.284033	0.157908	0.291803	0.285108	0.307652	0.432227	0.996233	0.51327	1	1	1	1	1	1	FALSE	FALSE	FALSE	TRUE	TRUE	TRUE
Bacteria	Firmicutes	Bacilli	RF39	CAG-1000	UMGS1124	UMGS1124 sp._8	0.126125	0.284033	0.157908	0.291803	0.285108	0.307652	0.432227	0.996233	0.51327	1	1	1	1	1	1	FALSE	FALSE	FALSE	TRUE	TRUE	TRUE
Bacteria	Firmicutes	Bacilli	RF39	CAG-1000	UMGS1124	UMGS1124 sp.	0.126125	0.284033	0.157908	0.291803	0.285108	0.307652	0.432227	0.996233	0.51327	1	1	1	1	1	1	FALSE	FALSE	FALSE	TRUE	TRUE	TRUE
Bacteria	Firmicutes	Bacilli	RF39	CAG-1000	UMGS1217	UMGS1217 sp._2	-0.189048	-0.0180096	0.171038	0.199551	0.199203	0.237278	-0.947364	-0.0904083	0.720835	1	1	1	1	1	1	FALSE	FALSE	FALSE	FALSE	FALSE	TRUE
Bacteria	Firmicutes	Bacilli	RF39	CAG-1000	UMGS1217	UMGS1217 sp.	-0.189048	-0.0180096	0.171038	0.199551	0.199203	0.237278	-0.947364	-0.0904083	0.720835	1	1	1	1	1	1	FALSE	FALSE	FALSE	FALSE	FALSE	TRUE
Bacteria	Firmicutes	Bacilli	RF39	CAG-1000	UMGS1217	UMGS1217 sp._1	-0.189048	-0.0180096	0.171038	0.199551	0.199203	0.237278	-0.947364	-0.0904083	0.720835	1	1	1	1	1	1	FALSE	FALSE	FALSE	FALSE	FALSE	TRUE
Bacteria	Firmicutes	Bacilli	RF39	CAG-1000	UMGS1217	UMGS1217 sp._5	-0.189048	-0.0180096	0.171038	0.199551	0.199203	0.237278	-0.947364	-0.0904083	0.720835	1	1	1	1	1	1	FALSE	FALSE	FALSE	FALSE	FALSE	TRUE
Bacteria	Firmicutes	Bacilli	RF39	CAG-1000	UMGS1217	UMGS1217 sp._6	-0.189048	-0.0180096	0.171038	0.199551	0.199203	0.237278	-0.947364	-0.0904083	0.720835	1	1	1	1	1	1	FALSE	FALSE	FALSE	FALSE	FALSE	TRUE
Bacteria	Firmicutes	Bacilli	RF39	CAG-1000	UMGS1217	UMGS1217 sp._3	-0.189048	-0.0180096	0.171038	0.199551	0.199203	0.237278	-0.947364	-0.0904083	0.720835	1	1	1	1	1	1	FALSE	FALSE	FALSE	FALSE	FALSE	TRUE
Bacteria	Firmicutes	Bacilli	RF39	CAG-1000	UMGS1217	UMGS1217 sp._4	-0.189048	-0.0180096	0.171038	0.199551	0.199203	0.237278	-0.947364	-0.0904083	0.720835	1	1	1	1	1	1	FALSE	FALSE	FALSE	FALSE	FALSE	TRUE
Bacteria	Firmicutes_A	Clostridia	Monoglobales	Monoglobaceae	UMGS1326	UMGS1326 sp._1	0.384207	0.454962	0.0707551	0.246412	0.252276	0.262369	1.5592	1.80343	0.269678	1	1	1	1	1	1	FALSE	FALSE	FALSE	TRUE	TRUE	TRUE
Bacteria	Firmicutes_A	Clostridia	Monoglobales	Monoglobaceae	UMGS1326	UMGS1326 sp.	0.384207	0.454962	0.0707551	0.246412	0.252276	0.262369	1.5592	1.80343	0.269678	1	1	1	1	1	1	FALSE	FALSE	FALSE	TRUE	TRUE	TRUE
Bacteria	Firmicutes	Bacilli	RF39	CAG-611	UMGS1449	UMGS1449 sp._6	0.155909	0.0181512	-0.137757	0.211158	0.21251	0.228234	0.738351	0.0854137	-0.603581	1	1	1	1	1	1	FALSE	FALSE	FALSE	TRUE	TRUE	TRUE
Bacteria	Firmicutes	Bacilli	RF39	CAG-611	UMGS1449	UMGS1449 sp._2	0.155909	0.0181512	-0.137757	0.211158	0.21251	0.228234	0.738351	0.0854137	-0.603581	1	1	1	1	1	1	FALSE	FALSE	FALSE	TRUE	TRUE	TRUE
Bacteria	Firmicutes	Bacilli	RF39	CAG-611	UMGS1449	UMGS1449 sp._5	0.155909	0.0181512	-0.137757	0.211158	0.21251	0.228234	0.738351	0.0854137	-0.603581	1	1	1	1	1	1	FALSE	FALSE	FALSE	TRUE	TRUE	TRUE
Bacteria	Firmicutes	Bacilli	RF39	CAG-611	UMGS1449	UMGS1449 sp.	0.155909	0.0181512	-0.137757	0.211158	0.21251	0.228234	0.738351	0.0854137	-0.603581	1	1	1	1	1	1	FALSE	FALSE	FALSE	TRUE	TRUE	TRUE
Bacteria	Firmicutes	Bacilli	RF39	CAG-611	UMGS1449	UMGS1449 sp._1	0.155909	0.0181512	-0.137757	0.211158	0.21251	0.228234	0.738351	0.0854137	-0.603581	1	1	1	1	1	1	FALSE	FALSE	FALSE	TRUE	TRUE	TRUE
Bacteria	Firmicutes	Bacilli	RF39	CAG-611	UMGS1449	UMGS1449 sp._3	0.155909	0.0181512	-0.137757	0.211158	0.21251	0.228234	0.738351	0.0854137	-0.603581	1	1	1	1	1	1	FALSE	FALSE	FALSE	TRUE	TRUE	TRUE
Bacteria	Firmicutes	Bacilli	RF39	CAG-611	UMGS1449	UMGS1449 sp._4	0.155909	0.0181512	-0.137757	0.211158	0.21251	0.228234	0.738351	0.0854137	-0.603581	1	1	1	1	1	1	FALSE	FALSE	FALSE	TRUE	TRUE	TRUE
Bacteria	Firmicutes	Bacilli	RF39	CAG-611	UMGS1449	UMGS1449 sp._7	0.155909	0.0181512	-0.137757	0.211158	0.21251	0.228234	0.738351	0.0854137	-0.603581	1	1	1	1	1	1	FALSE	FALSE	FALSE	TRUE	TRUE	TRUE
Bacteria	Firmicutes_A	Clostridia	Oscillospirales	Acutalibacteraceae	UMGS1484	UMGS1484 sp._1	-0.382287	-0.355468	0.0268189	0.179114	0.186661	0.213333	-2.13432	-1.90435	0.125714	1	1	1	1	1	1	FALSE	FALSE	FALSE	TRUE	TRUE	TRUE
Bacteria	Firmicutes_A	Clostridia	Oscillospirales	Acutalibacteraceae	UMGS1484	UMGS1484 sp.	-0.382287	-0.355468	0.0268189	0.179114	0.186661	0.213333	-2.13432	-1.90435	0.125714	1	1	1	1	1	1	FALSE	FALSE	FALSE	TRUE	TRUE	TRUE
Bacteria	Firmicutes_A	Clostridia	Oscillospirales	Acutalibacteraceae	UMGS1487	UMGS1487 sp._1	0.112976	0.136717	0.0237413	0.158737	0.157126	0.180007	0.711714	0.870108	0.131891	1	1	1	1	1	1	FALSE	FALSE	FALSE	TRUE	TRUE	TRUE
Bacteria	Firmicutes_A	Clostridia	Oscillospirales	Acutalibacteraceae	UMGS1487	UMGS1487 sp.	0.112976	0.136717	0.0237413	0.158737	0.157126	0.180007	0.711714	0.870108	0.131891	1	1	1	1	1	1	FALSE	FALSE	FALSE	TRUE	TRUE	TRUE
Bacteria	Firmicutes_A	Clostridia	Oscillospirales	Acutalibacteraceae	UMGS1491	UMGS1491 sp._5	-0.448428	0.00678396	0.455212	0.332481	0.33791	0.348037	-1.34873	0.0200762	1.30794	1	1	1	1	1	1	FALSE	FALSE	FALSE	TRUE	TRUE	TRUE
Bacteria	Firmicutes_A	Clostridia	Oscillospirales	Acutalibacteraceae	UMGS1491	UMGS1491 sp._1	-0.448428	0.00678396	0.455212	0.332481	0.33791	0.348037	-1.34873	0.0200762	1.30794	1	1	1	1	1	1	FALSE	FALSE	FALSE	TRUE	TRUE	TRUE
Bacteria	Firmicutes_A	Clostridia	Oscillospirales	Acutalibacteraceae	UMGS1491	UMGS1491 sp._3	-0.448428	0.00678396	0.455212	0.332481	0.33791	0.348037	-1.34873	0.0200762	1.30794	1	1	1	1	1	1	FALSE	FALSE	FALSE	TRUE	TRUE	TRUE
Bacteria	Firmicutes_A	Clostridia	Oscillospirales	Acutalibacteraceae	UMGS1491	UMGS1491 sp._8	-0.448428	0.00678396	0.455212	0.332481	0.33791	0.348037	-1.34873	0.0200762	1.30794	1	1	1	1	1	1	FALSE	FALSE	FALSE	TRUE	TRUE	TRUE
Bacteria	Firmicutes_A	Clostridia	Oscillospirales	Acutalibacteraceae	UMGS1491	UMGS1491 sp._6	-0.448428	0.00678396	0.455212	0.332481	0.33791	0.348037	-1.34873	0.0200762	1.30794	1	1	1	1	1	1	FALSE	FALSE	FALSE	TRUE	TRUE	TRUE
Bacteria	Firmicutes_A	Clostridia	Oscillospirales	Acutalibacteraceae	UMGS1491	UMGS1491 sp.	-0.448428	0.00678396	0.455212	0.332481	0.33791	0.348037	-1.34873	0.0200762	1.30794	1	1	1	1	1	1	FALSE	FALSE	FALSE	TRUE	TRUE	TRUE
Bacteria	Firmicutes_A	Clostridia	Oscillospirales	Acutalibacteraceae	UMGS1491	UMGS1491 sp._2	-0.448428	0.00678396	0.455212	0.332481	0.33791	0.348037	-1.34873	0.0200762	1.30794	1	1	1	1	1	1	FALSE	FALSE	FALSE	TRUE	TRUE	TRUE
Bacteria	Firmicutes_A	Clostridia	Oscillospirales	Acutalibacteraceae	UMGS1491	UMGS1491 sp._7	-0.448428	0.00678396	0.455212	0.332481	0.33791	0.348037	-1.34873	0.0200762	1.30794	1	1	1	1	1	1	FALSE	FALSE	FALSE	TRUE	TRUE	TRUE
Bacteria	Firmicutes_A	Clostridia	Oscillospirales	Acutalibacteraceae	UMGS1491	UMGS1491 sp._4	-0.448428	0.00678396	0.455212	0.332481	0.33791	0.348037	-1.34873	0.0200762	1.30794	1	1	1	1	1	1	FALSE	FALSE	FALSE	TRUE	TRUE	TRUE
Bacteria	Actinobacteriota	Coriobacteriia	Coriobacteriales	Eggerthellaceae	UMGS1502	UMGS1502 sp._1	-0.509068	-0.473486	0.0355824	0.20916	0.263122	0.277094	-2.43387	-1.79949	0.128412	1	1	1	1	1	1	FALSE	FALSE	FALSE	TRUE	FALSE	TRUE
Bacteria	Actinobacteriota	Coriobacteriia	Coriobacteriales	Eggerthellaceae	UMGS1502	UMGS1502 sp.	-0.509068	-0.473486	0.0355824	0.20916	0.263122	0.277094	-2.43387	-1.79949	0.128412	1	1	1	1	1	1	FALSE	FALSE	FALSE	TRUE	FALSE	TRUE
Bacteria	Cyanobacteria	Vampirovibrionia	Gastranaerophilales	Gastranaerophilaceae	UMGS1585	UMGS1585 sp.	-0.504813	-0.190049	0.314765	0.24653	0.262057	0.307614	-2.04767	-0.725219	1.02325	1	1	1	1	1	1	FALSE	FALSE	FALSE	FALSE	FALSE	TRUE
Bacteria	Firmicutes_A	Clostridia_A	Christensenellales	CAG-74	UMGS1600	UMGS1600 sp.	-0.309713	-0.289587	0.0201256	0.134832	0.138122	0.172451	-2.29703	-2.09661	0.116703	0.0235823	0.0384078	0.907316	0.785513	0.785513	1	FALSE	FALSE	FALSE	TRUE	TRUE	TRUE
Bacteria	Firmicutes_A	Clostridia_A	Christensenellales	CAG-74	UMGS1603	UMGS1603 sp._1	-0.279482	-0.137871	0.141611	0.149625	0.160565	0.180384	-1.86788	-0.858666	0.785054	1	1	1	1	1	1	FALSE	FALSE	FALSE	FALSE	TRUE	FALSE
Bacteria	Firmicutes_A	Clostridia_A	Christensenellales	CAG-74	UMGS1603	UMGS1603 sp.	-0.279482	-0.137871	0.141611	0.149625	0.160565	0.180384	-1.86788	-0.858666	0.785054	1	1	1	1	1	1	FALSE	FALSE	FALSE	FALSE	TRUE	FALSE
Bacteria	Firmicutes_A	Clostridia	TANB77	CAG-508	UMGS1663	UMGS1663 sp._3	0.0392976	-0.327368	-0.366666	0.242563	0.231065	0.27652	0.16201	-1.41678	-1.326	1	1	1	1	1	1	FALSE	FALSE	FALSE	FALSE	TRUE	TRUE
Bacteria	Firmicutes_A	Clostridia	TANB77	CAG-508	UMGS1663	UMGS1663 sp._1	0.0392976	-0.327368	-0.366666	0.242563	0.231065	0.27652	0.16201	-1.41678	-1.326	1	1	1	1	1	1	FALSE	FALSE	FALSE	FALSE	TRUE	TRUE
Bacteria	Firmicutes_A	Clostridia	TANB77	CAG-508	UMGS1663	UMGS1663 sp._4	0.0392976	-0.327368	-0.366666	0.242563	0.231065	0.27652	0.16201	-1.41678	-1.326	1	1	1	1	1	1	FALSE	FALSE	FALSE	FALSE	TRUE	TRUE
Bacteria	Firmicutes_A	Clostridia	TANB77	CAG-508	UMGS1663	UMGS1663 sp._2	0.0392976	-0.327368	-0.366666	0.242563	0.231065	0.27652	0.16201	-1.41678	-1.326	1	1	1	1	1	1	FALSE	FALSE	FALSE	FALSE	TRUE	TRUE
Bacteria	Firmicutes_A	Clostridia	TANB77	CAG-508	UMGS1663	UMGS1663 sp.	0.0392976	-0.327368	-0.366666	0.242563	0.231065	0.27652	0.16201	-1.41678	-1.326	1	1	1	1	1	1	FALSE	FALSE	FALSE	FALSE	TRUE	TRUE
Bacteria	Firmicutes_A	Clostridia	Oscillospirales	Ruminococcaceae	UMGS1668	UMGS1668 sp.	0.47551	0.578802	0.103292	0.215545	0.227859	0.239505	2.20608	2.54018	0.431272	1	1	1	1	1	1	FALSE	FALSE	FALSE	TRUE	TRUE	TRUE
Bacteria	Firmicutes_A	Clostridia	Oscillospirales	Ruminococcaceae	UMGS1668	UMGS1668 sp._1	0.47551	0.578802	0.103292	0.215545	0.227859	0.239505	2.20608	2.54018	0.431272	1	1	1	1	1	1	FALSE	FALSE	FALSE	TRUE	TRUE	TRUE
Bacteria	Firmicutes_A	Clostridia	Oscillospirales	CAG-272	UMGS1696	UMGS1696 sp._4	0.423185	0.204237	-0.218948	0.177567	0.177396	0.199862	2.38324	1.1513	-1.0955	1	1	1	1	1	1	FALSE	FALSE	FALSE	TRUE	TRUE	TRUE
Bacteria	Firmicutes_A	Clostridia	Oscillospirales	CAG-272	UMGS1696	UMGS1696 sp.	0.423185	0.204237	-0.218948	0.177567	0.177396	0.199862	2.38324	1.1513	-1.0955	1	1	1	1	1	1	FALSE	FALSE	FALSE	TRUE	TRUE	TRUE
Bacteria	Firmicutes_A	Clostridia	Oscillospirales	CAG-272	UMGS1696	UMGS1696 sp._3	0.423185	0.204237	-0.218948	0.177567	0.177396	0.199862	2.38324	1.1513	-1.0955	1	1	1	1	1	1	FALSE	FALSE	FALSE	TRUE	TRUE	TRUE
Bacteria	Firmicutes_A	Clostridia	Oscillospirales	CAG-272	UMGS1696	UMGS1696 sp._1	0.423185	0.204237	-0.218948	0.177567	0.177396	0.199862	2.38324	1.1513	-1.0955	1	1	1	1	1	1	FALSE	FALSE	FALSE	TRUE	TRUE	TRUE
Bacteria	Firmicutes_A	Clostridia	Oscillospirales	CAG-272	UMGS1696	UMGS1696 sp._2	0.423185	0.204237	-0.218948	0.177567	0.177396	0.199862	2.38324	1.1513	-1.0955	1	1	1	1	1	1	FALSE	FALSE	FALSE	TRUE	TRUE	TRUE
Bacteria	Actinobacteriota	Coriobacteriia	Coriobacteriales	Eggerthellaceae	UMGS1773	UMGS1773 sp.	0.146033	0.0138068	-0.132226	0.118019	0.123325	0.155131	1.23737	0.111955	-0.852354	1	1	1	1	1	1	FALSE	FALSE	FALSE	TRUE	TRUE	FALSE
Bacteria	Firmicutes_A	Clostridia	Oscillospirales	UMGS1783	Unknown_UMGS1783	UMGS1783 unk genus	0.17224	-0.358336	-0.530576	0.308361	0.308982	0.323651	0.558568	-1.15973	-1.63935	1	1	1	1	1	1	FALSE	FALSE	FALSE	TRUE	TRUE	TRUE
Bacteria	Firmicutes_A	Clostridia_A	Christensenellales	CAG-552	UMGS1795	UMGS1795 sp.	-0.073432	0.0661318	0.139564	0.221892	0.230301	0.238687	-0.330935	0.287154	0.584715	1	1	1	1	1	1	FALSE	FALSE	FALSE	TRUE	TRUE	TRUE
Bacteria	Firmicutes_A	Clostridia	UMGS1810	UMGS1810	Unknown_UMGS1810	UMGS1810 unk genus_6	0.154019	0.167243	0.013224	0.182029	0.180762	0.20497	0.846123	0.925209	0.0645168	1	1	1	1	1	1	FALSE	FALSE	FALSE	TRUE	TRUE	TRUE
Bacteria	Firmicutes_A	Clostridia	UMGS1810	UMGS1810	Unknown_UMGS1810	UMGS1810 unk genus_5	0.154019	0.167243	0.013224	0.182029	0.180762	0.20497	0.846123	0.925209	0.0645168	1	1	1	1	1	1	FALSE	FALSE	FALSE	TRUE	TRUE	TRUE
Bacteria	Firmicutes_A	Clostridia	UMGS1810	UMGS1810	Unknown_UMGS1810	UMGS1810 unk genus_2	0.154019	0.167243	0.013224	0.182029	0.180762	0.20497	0.846123	0.925209	0.0645168	1	1	1	1	1	1	FALSE	FALSE	FALSE	TRUE	TRUE	TRUE
Bacteria	Firmicutes_A	Clostridia	UMGS1810	UMGS1810	Unknown_UMGS1810	UMGS1810 unk genus_3	0.154019	0.167243	0.013224	0.182029	0.180762	0.20497	0.846123	0.925209	0.0645168	1	1	1	1	1	1	FALSE	FALSE	FALSE	TRUE	TRUE	TRUE
Bacteria	Firmicutes_A	Clostridia	UMGS1810	UMGS1810	Unknown_UMGS1810	UMGS1810 unk genus_1	0.154019	0.167243	0.013224	0.182029	0.180762	0.20497	0.846123	0.925209	0.0645168	1	1	1	1	1	1	FALSE	FALSE	FALSE	TRUE	TRUE	TRUE
Bacteria	Firmicutes_A	Clostridia	UMGS1810	UMGS1810	Unknown_UMGS1810	UMGS1810 unk genus_7	0.154019	0.167243	0.013224	0.182029	0.180762	0.20497	0.846123	0.925209	0.0645168	1	1	1	1	1	1	FALSE	FALSE	FALSE	TRUE	TRUE	TRUE
Bacteria	Firmicutes_A	Clostridia	UMGS1810	UMGS1810	Unknown_UMGS1810	UMGS1810 unk genus_8	0.154019	0.167243	0.013224	0.182029	0.180762	0.20497	0.846123	0.925209	0.0645168	1	1	1	1	1	1	FALSE	FALSE	FALSE	TRUE	TRUE	TRUE
Bacteria	Firmicutes_A	Clostridia	UMGS1810	UMGS1810	Unknown_UMGS1810	UMGS1810 unk genus	0.154019	0.167243	0.013224	0.182029	0.180762	0.20497	0.846123	0.925209	0.0645168	1	1	1	1	1	1	FALSE	FALSE	FALSE	TRUE	TRUE	TRUE
Bacteria	Firmicutes_A	Clostridia	UMGS1810	UMGS1810	Unknown_UMGS1810	UMGS1810 unk genus_4	0.154019	0.167243	0.013224	0.182029	0.180762	0.20497	0.846123	0.925209	0.0645168	1	1	1	1	1	1	FALSE	FALSE	FALSE	TRUE	TRUE	TRUE
Bacteria	Firmicutes_A	Clostridia	Oscillospirales	CAG-272	UMGS1815	UMGS1815 sp.	-0.509696	-0.640735	-0.131039	0.220217	0.20592	0.239325	-2.31452	-3.11158	-0.547537	0.0251673	0.00321883	0.586663	0.51472	0.131663	1	FALSE	FALSE	FALSE	TRUE	TRUE	TRUE
Bacteria	Firmicutes_A	Clostridia	Oscillospirales	CAG-272	UMGS1815	UMGS1815 sp._1	-0.509696	-0.640735	-0.131039	0.220217	0.20592	0.239325	-2.31452	-3.11158	-0.547537	0.0251673	0.00321883	0.586663	0.51472	0.131663	1	FALSE	FALSE	FALSE	TRUE	TRUE	TRUE
Bacteria	Firmicutes_A	Clostridia	Oscillospirales	Ruminococcaceae	UMGS1826	UMGS1826 sp.	0.534336	0.422984	-0.111352	0.213089	0.212314	0.21158	2.50757	1.99226	-0.526289	1	1	1	1	1	1	FALSE	FALSE	FALSE	FALSE	FALSE	TRUE
Bacteria	Firmicutes_A	Clostridia	Oscillospirales	Ruminococcaceae	UMGS1826	UMGS1826 sp._1	0.534336	0.422984	-0.111352	0.213089	0.212314	0.21158	2.50757	1.99226	-0.526289	1	1	1	1	1	1	FALSE	FALSE	FALSE	FALSE	FALSE	TRUE
Bacteria	Firmicutes_A	Clostridia	Oscillospirales	CAG-272	UMGS1865	UMGS1865 sp._2	0.317063	-0.0551152	-0.372178	0.208026	0.214762	0.235187	1.52415	-0.256633	-1.58248	1	1	1	1	1	1	FALSE	FALSE	FALSE	TRUE	TRUE	TRUE
Bacteria	Firmicutes_A	Clostridia	Oscillospirales	CAG-272	UMGS1865	UMGS1865 sp.	0.317063	-0.0551152	-0.372178	0.208026	0.214762	0.235187	1.52415	-0.256633	-1.58248	1	1	1	1	1	1	FALSE	FALSE	FALSE	TRUE	TRUE	TRUE
Bacteria	Firmicutes_A	Clostridia	Oscillospirales	CAG-272	UMGS1865	UMGS1865 sp._1	0.317063	-0.0551152	-0.372178	0.208026	0.214762	0.235187	1.52415	-0.256633	-1.58248	1	1	1	1	1	1	FALSE	FALSE	FALSE	TRUE	TRUE	TRUE
Bacteria	Firmicutes_A	Clostridia	Oscillospirales	CAG-272	UMGS1865	UMGS1865 sp._4	0.317063	-0.0551152	-0.372178	0.208026	0.214762	0.235187	1.52415	-0.256633	-1.58248	1	1	1	1	1	1	FALSE	FALSE	FALSE	TRUE	TRUE	TRUE
Bacteria	Firmicutes_A	Clostridia	Oscillospirales	CAG-272	UMGS1865	UMGS1865 sp._3	0.317063	-0.0551152	-0.372178	0.208026	0.214762	0.235187	1.52415	-0.256633	-1.58248	1	1	1	1	1	1	FALSE	FALSE	FALSE	TRUE	TRUE	TRUE
Bacteria	Firmicutes_A	Clostridia	UMGS1883	UMGS1883	UMGS1883	UMGS1883 sp._1	0.283864	-0.352278	-0.636142	0.359229	0.362113	0.394475	0.790203	-0.97284	-1.61263	1	1	1	1	1	1	FALSE	FALSE	FALSE	TRUE	TRUE	TRUE
Bacteria	Firmicutes_A	Clostridia	UMGS1883	UMGS1883	UMGS1883	UMGS1883 sp.	0.283864	-0.352278	-0.636142	0.359229	0.362113	0.394475	0.790203	-0.97284	-1.61263	1	1	1	1	1	1	FALSE	FALSE	FALSE	TRUE	TRUE	TRUE
Bacteria	Firmicutes_A	Clostridia	UMGS1883	Unknown_UMGS1883	Unknown_UMGS1883	Firmicutes_A unk	0.17372	0.192158	0.0184379	0.193684	0.200326	0.219796	0.896927	0.959225	0.0838866	1	1	1	1	1	1	FALSE	FALSE	FALSE	TRUE	TRUE	TRUE
Bacteria	Firmicutes_A	Clostridia	UMGS1883	Unknown_UMGS1883	Unknown_UMGS1883	Firmicutes_A unk_1	0.17372	0.192158	0.0184379	0.193684	0.200326	0.219796	0.896927	0.959225	0.0838866	1	1	1	1	1	1	FALSE	FALSE	FALSE	TRUE	TRUE	TRUE
Bacteria	Firmicutes_A	Clostridia	UMGS1883	Unknown_UMGS1883	Unknown_UMGS1883	Firmicutes_A unk_16	0.17372	0.192158	0.0184379	0.193684	0.200326	0.219796	0.896927	0.959225	0.0838866	1	1	1	1	1	1	FALSE	FALSE	FALSE	TRUE	TRUE	TRUE
Bacteria	Firmicutes_A	Clostridia	UMGS1883	Unknown_UMGS1883	Unknown_UMGS1883	Firmicutes_A unk_2	0.17372	0.192158	0.0184379	0.193684	0.200326	0.219796	0.896927	0.959225	0.0838866	1	1	1	1	1	1	FALSE	FALSE	FALSE	TRUE	TRUE	TRUE
Bacteria	Firmicutes_A	Clostridia	TANB77	CAG-508	UMGS1994	UMGS1994 sp._1	-0.608879	-0.390946	0.217934	0.277187	0.292957	0.329309	-2.19664	-1.33448	0.661791	1	1	1	1	1	1	FALSE	FALSE	FALSE	TRUE	FALSE	TRUE
Bacteria	Firmicutes_A	Clostridia	TANB77	CAG-508	UMGS1994	UMGS1994 sp.	-0.608879	-0.390946	0.217934	0.277187	0.292957	0.329309	-2.19664	-1.33448	0.661791	1	1	1	1	1	1	FALSE	FALSE	FALSE	TRUE	FALSE	TRUE
Bacteria	Firmicutes_A	Clostridia	TANB77	CAG-508	UMGS1994	UMGS1994 sp._2	-0.608879	-0.390946	0.217934	0.277187	0.292957	0.329309	-2.19664	-1.33448	0.661791	1	1	1	1	1	1	FALSE	FALSE	FALSE	TRUE	FALSE	TRUE
Bacteria	Firmicutes_A	Clostridia	Lachnospirales	Lachnospiraceae	UMGS2037	UMGS2037 sp._1	-0.0625688	0.188837	0.251406	0.232895	0.239481	0.278153	-0.268657	0.788528	0.903839	1	1	1	1	1	1	FALSE	FALSE	FALSE	FALSE	FALSE	TRUE
Bacteria	Firmicutes_A	Clostridia	Lachnospirales	Lachnospiraceae	UMGS2037	UMGS2037 sp.	-0.0625688	0.188837	0.251406	0.232895	0.239481	0.278153	-0.268657	0.788528	0.903839	1	1	1	1	1	1	FALSE	FALSE	FALSE	FALSE	FALSE	TRUE
Bacteria	Firmicutes_A	Clostridia	Oscillospirales	Ruminococcaceae	UMGS363	UMGS363 sp._1	-0.44035	-0.124041	0.316309	0.313143	0.311875	0.362732	-1.40623	-0.397726	0.872019	1	1	1	1	1	1	FALSE	FALSE	FALSE	TRUE	TRUE	TRUE
Bacteria	Firmicutes_A	Clostridia	Oscillospirales	Ruminococcaceae	UMGS363	UMGS363 sp.	-0.44035	-0.124041	0.316309	0.313143	0.311875	0.362732	-1.40623	-0.397726	0.872019	1	1	1	1	1	1	FALSE	FALSE	FALSE	TRUE	TRUE	TRUE
Bacteria	Firmicutes_A	Clostridia	Oscillospirales	CAG-272	UMGS874	UMGS874 sp.	-0.0830499	0.033518	0.116568	0.192334	0.187865	0.210126	-0.4318	0.178415	0.554752	1	1	1	1	1	1	FALSE	FALSE	FALSE	TRUE	TRUE	TRUE
Bacteria	Firmicutes_A	Clostridia	Oscillospirales	CAG-272	UMGS874	UMGS874 sp._1	-0.0830499	0.033518	0.116568	0.192334	0.187865	0.210126	-0.4318	0.178415	0.554752	1	1	1	1	1	1	FALSE	FALSE	FALSE	TRUE	TRUE	TRUE
Bacteria	Firmicutes_A	Clostridia	Oscillospirales	CAG-382	UMGS882	UMGS882 sp._2	0.168134	-0.0370047	-0.205139	0.249512	0.267757	0.278377	0.673854	-0.138203	-0.73691	1	1	1	1	1	1	FALSE	FALSE	FALSE	TRUE	TRUE	TRUE
Bacteria	Firmicutes_A	Clostridia	Oscillospirales	CAG-382	UMGS882	UMGS882 sp.	0.168134	-0.0370047	-0.205139	0.249512	0.267757	0.278377	0.673854	-0.138203	-0.73691	1	1	1	1	1	1	FALSE	FALSE	FALSE	TRUE	TRUE	TRUE
Bacteria	Firmicutes_A	Clostridia	Oscillospirales	CAG-382	UMGS882	UMGS882 sp._1	0.168134	-0.0370047	-0.205139	0.249512	0.267757	0.278377	0.673854	-0.138203	-0.73691	1	1	1	1	1	1	FALSE	FALSE	FALSE	TRUE	TRUE	TRUE
Bacteria	Firmicutes_A	Clostridia	Oscillospirales	CAG-272	UMGS902	UMGS902 sp._1	-0.0688295	-0.0358208	0.0330087	0.20956	0.208766	0.22901	-0.328448	-0.171583	0.144137	1	1	1	1	1	1	FALSE	FALSE	FALSE	TRUE	TRUE	TRUE
Bacteria	Firmicutes_A	Clostridia	Oscillospirales	CAG-272	UMGS902	UMGS902 sp._2	-0.0688295	-0.0358208	0.0330087	0.20956	0.208766	0.22901	-0.328448	-0.171583	0.144137	1	1	1	1	1	1	FALSE	FALSE	FALSE	TRUE	TRUE	TRUE
Bacteria	Firmicutes_A	Clostridia	Oscillospirales	CAG-272	UMGS902	UMGS902 sp.	-0.0688295	-0.0358208	0.0330087	0.20956	0.208766	0.22901	-0.328448	-0.171583	0.144137	1	1	1	1	1	1	FALSE	FALSE	FALSE	TRUE	TRUE	TRUE
Bacteria	Firmicutes_A	Clostridia	Peptostreptococcales	Anaerovoracaceae	UMGS973	UMGS973 sp.	0.0907068	0.107647	0.0169406	0.193146	0.188294	0.199788	0.469629	0.571698	0.084793	1	1	1	1	1	1	FALSE	FALSE	FALSE	TRUE	TRUE	TRUE
Bacteria	Firmicutes	Bacilli	RF39	CAG-611	UMGS995	UMGS995 sp._2	-0.0949776	-0.114203	-0.019225	0.199	0.20209	0.236245	-0.477273	-0.565107	-0.0813772	1	1	1	1	1	1	FALSE	FALSE	FALSE	FALSE	FALSE	TRUE
Bacteria	Firmicutes	Bacilli	RF39	CAG-611	UMGS995	UMGS995 sp._1	-0.0949776	-0.114203	-0.019225	0.199	0.20209	0.236245	-0.477273	-0.565107	-0.0813772	1	1	1	1	1	1	FALSE	FALSE	FALSE	FALSE	FALSE	TRUE
Bacteria	Firmicutes	Bacilli	RF39	CAG-611	UMGS995	UMGS995 sp.	-0.0949776	-0.114203	-0.019225	0.199	0.20209	0.236245	-0.477273	-0.565107	-0.0813772	1	1	1	1	1	1	FALSE	FALSE	FALSE	FALSE	FALSE	TRUE
Bacteria	Firmicutes	Bacilli	RF39	CAG-611	UMGS995	UMGS995 sp._3	-0.0949776	-0.114203	-0.019225	0.199	0.20209	0.236245	-0.477273	-0.565107	-0.0813772	1	1	1	1	1	1	FALSE	FALSE	FALSE	FALSE	FALSE	TRUE
Bacteria	Firmicutes_C	Negativicutes	Veillonellales	Veillonellaceae	Veillonella	Veillonella sp.	-0.0952059	-0.463589	-0.368383	0.262683	0.260185	0.286328	-0.362436	-1.78176	-1.28658	1	1	1	1	1	1	FALSE	FALSE	FALSE	TRUE	TRUE	TRUE
Bacteria	Firmicutes_C	Negativicutes	Veillonellales	Veillonellaceae	Veillonella	Veillonella sp._4	-0.0952059	-0.463589	-0.368383	0.262683	0.260185	0.286328	-0.362436	-1.78176	-1.28658	1	1	1	1	1	1	FALSE	FALSE	FALSE	TRUE	TRUE	TRUE
Bacteria	Firmicutes_C	Negativicutes	Veillonellales	Veillonellaceae	Veillonella	Veillonella sp._1	-0.0952059	-0.463589	-0.368383	0.262683	0.260185	0.286328	-0.362436	-1.78176	-1.28658	1	1	1	1	1	1	FALSE	FALSE	FALSE	TRUE	TRUE	TRUE
Bacteria	Firmicutes_C	Negativicutes	Veillonellales	Veillonellaceae	Veillonella	Veillonella sp._8	-0.0952059	-0.463589	-0.368383	0.262683	0.260185	0.286328	-0.362436	-1.78176	-1.28658	1	1	1	1	1	1	FALSE	FALSE	FALSE	TRUE	TRUE	TRUE
Bacteria	Firmicutes_C	Negativicutes	Veillonellales	Veillonellaceae	Veillonella	Veillonella sp._6	-0.0952059	-0.463589	-0.368383	0.262683	0.260185	0.286328	-0.362436	-1.78176	-1.28658	1	1	1	1	1	1	FALSE	FALSE	FALSE	TRUE	TRUE	TRUE
Bacteria	Firmicutes_C	Negativicutes	Veillonellales	Veillonellaceae	Veillonella	Veillonella sp._5	-0.0952059	-0.463589	-0.368383	0.262683	0.260185	0.286328	-0.362436	-1.78176	-1.28658	1	1	1	1	1	1	FALSE	FALSE	FALSE	TRUE	TRUE	TRUE
Bacteria	Firmicutes_C	Negativicutes	Veillonellales	Veillonellaceae	Veillonella	Veillonella sp._2	-0.0952059	-0.463589	-0.368383	0.262683	0.260185	0.286328	-0.362436	-1.78176	-1.28658	1	1	1	1	1	1	FALSE	FALSE	FALSE	TRUE	TRUE	TRUE
Bacteria	Firmicutes_C	Negativicutes	Veillonellales	Veillonellaceae	Veillonella	Veillonella sp._9	-0.0952059	-0.463589	-0.368383	0.262683	0.260185	0.286328	-0.362436	-1.78176	-1.28658	1	1	1	1	1	1	FALSE	FALSE	FALSE	TRUE	TRUE	TRUE
Bacteria	Firmicutes_C	Negativicutes	Veillonellales	Veillonellaceae	Veillonella	Veillonella sp._7	-0.0952059	-0.463589	-0.368383	0.262683	0.260185	0.286328	-0.362436	-1.78176	-1.28658	1	1	1	1	1	1	FALSE	FALSE	FALSE	TRUE	TRUE	TRUE
Bacteria	Firmicutes_C	Negativicutes	Veillonellales	Veillonellaceae	Veillonella	Veillonella sp._3	-0.0952059	-0.463589	-0.368383	0.262683	0.260185	0.286328	-0.362436	-1.78176	-1.28658	1	1	1	1	1	1	FALSE	FALSE	FALSE	TRUE	TRUE	TRUE
Bacteria	Firmicutes_C	Negativicutes	Veillonellales	Veillonellaceae	Veillonella	Veillonella sp._10	-0.0952059	-0.463589	-0.368383	0.262683	0.260185	0.286328	-0.362436	-1.78176	-1.28658	1	1	1	1	1	1	FALSE	FALSE	FALSE	TRUE	TRUE	TRUE
Bacteria	Firmicutes_C	Negativicutes	Veillonellales	Veillonellaceae	Veillonella	Veillonella sp._11	-0.0952059	-0.463589	-0.368383	0.262683	0.260185	0.286328	-0.362436	-1.78176	-1.28658	1	1	1	1	1	1	FALSE	FALSE	FALSE	TRUE	TRUE	TRUE
Bacteria	Cyanobacteria	Vampirovibrionia	Gastranaerophilales	Gastranaerophilaceae	Zag1	Zag1 sp._7	0.115791	-0.00699672	-0.122787	0.188726	0.189748	0.218597	0.613539	-0.0368738	-0.561707	1	1	1	1	1	1	FALSE	FALSE	FALSE	TRUE	TRUE	TRUE
Bacteria	Cyanobacteria	Vampirovibrionia	Gastranaerophilales	Gastranaerophilaceae	Zag1	Zag1 sp._5	0.115791	-0.00699672	-0.122787	0.188726	0.189748	0.218597	0.613539	-0.0368738	-0.561707	1	1	1	1	1	1	FALSE	FALSE	FALSE	TRUE	TRUE	TRUE
Bacteria	Cyanobacteria	Vampirovibrionia	Gastranaerophilales	Gastranaerophilaceae	Zag1	Zag1 sp._4	0.115791	-0.00699672	-0.122787	0.188726	0.189748	0.218597	0.613539	-0.0368738	-0.561707	1	1	1	1	1	1	FALSE	FALSE	FALSE	TRUE	TRUE	TRUE
Bacteria	Cyanobacteria	Vampirovibrionia	Gastranaerophilales	Gastranaerophilaceae	Zag1	Zag1 sp._8	0.115791	-0.00699672	-0.122787	0.188726	0.189748	0.218597	0.613539	-0.0368738	-0.561707	1	1	1	1	1	1	FALSE	FALSE	FALSE	TRUE	TRUE	TRUE
Bacteria	Cyanobacteria	Vampirovibrionia	Gastranaerophilales	Gastranaerophilaceae	Zag1	Zag1 sp.	0.115791	-0.00699672	-0.122787	0.188726	0.189748	0.218597	0.613539	-0.0368738	-0.561707	1	1	1	1	1	1	FALSE	FALSE	FALSE	TRUE	TRUE	TRUE
Bacteria	Cyanobacteria	Vampirovibrionia	Gastranaerophilales	Gastranaerophilaceae	Zag1	Zag1 sp._9	0.115791	-0.00699672	-0.122787	0.188726	0.189748	0.218597	0.613539	-0.0368738	-0.561707	1	1	1	1	1	1	FALSE	FALSE	FALSE	TRUE	TRUE	TRUE
Bacteria	Cyanobacteria	Vampirovibrionia	Gastranaerophilales	Gastranaerophilaceae	Zag1	Zag1 sp._3	0.115791	-0.00699672	-0.122787	0.188726	0.189748	0.218597	0.613539	-0.0368738	-0.561707	1	1	1	1	1	1	FALSE	FALSE	FALSE	TRUE	TRUE	TRUE
Bacteria	Cyanobacteria	Vampirovibrionia	Gastranaerophilales	Gastranaerophilaceae	Zag1	Zag1 sp._1	0.115791	-0.00699672	-0.122787	0.188726	0.189748	0.218597	0.613539	-0.0368738	-0.561707	1	1	1	1	1	1	FALSE	FALSE	FALSE	TRUE	TRUE	TRUE
Bacteria	Cyanobacteria	Vampirovibrionia	Gastranaerophilales	Gastranaerophilaceae	Zag1	Zag1 sp._2	0.115791	-0.00699672	-0.122787	0.188726	0.189748	0.218597	0.613539	-0.0368738	-0.561707	1	1	1	1	1	1	FALSE	FALSE	FALSE	TRUE	TRUE	TRUE
Bacteria	Cyanobacteria	Vampirovibrionia	Gastranaerophilales	Gastranaerophilaceae	Zag1	Zag1 sp._6	0.115791	-0.00699672	-0.122787	0.188726	0.189748	0.218597	0.613539	-0.0368738	-0.561707	1	1	1	1	1	1	FALSE	FALSE	FALSE	TRUE	TRUE	TRUE
Bacteria	Cyanobacteria	Vampirovibrionia	Gastranaerophilales	Gastranaerophilaceae	Zag111	Zag111 sp.	0.0633912	-0.581212	-0.644603	0.396159	0.415507	0.468827	0.160014	-1.3988	-1.37493	1	1	1	1	1	1	FALSE	FALSE	FALSE	TRUE	FALSE	TRUE
Bacteria	Cyanobacteria	Vampirovibrionia	Gastranaerophilales	Gastranaerophilaceae	Zag111	Zag111 sp._2	0.0633912	-0.581212	-0.644603	0.396159	0.415507	0.468827	0.160014	-1.3988	-1.37493	1	1	1	1	1	1	FALSE	FALSE	FALSE	TRUE	FALSE	TRUE
Bacteria	Cyanobacteria	Vampirovibrionia	Gastranaerophilales	Gastranaerophilaceae	Zag111	Zag111 sp._1	0.0633912	-0.581212	-0.644603	0.396159	0.415507	0.468827	0.160014	-1.3988	-1.37493	1	1	1	1	1	1	FALSE	FALSE	FALSE	TRUE	FALSE	TRUE
Bacteria	Firmicutes_A	Clostridia	Lachnospirales	Lachnospiraceae	V9D3004	V9D3004 sp002349525	0.21985	0.131228	-0.0886221	0.200065	0.19971	0.207227	1.09889	0.657091	-0.427658	1	1	1	1	1	1	FALSE	FALSE	FALSE	FALSE	FALSE	TRUE
Bacteria	Firmicutes_C	Negativicutes	Veillonellales	Veillonellaceae	Veillonella	Veillonella parvula_A	-0.141445	0.0134674	0.154912	0.214834	0.214773	0.268086	-0.658389	0.0627052	0.577845	1	1	1	1	1	1	FALSE	FALSE	FALSE	FALSE	FALSE	TRUE
Bacteria	Proteobacteria	Gammaproteobacteria	Enterobacterales	Succinivibrionaceae	WG-1	WG-1 sp900539665	-0.157494	0.184572	0.342065	0.456687	0.443127	0.485486	-0.344862	0.416521	0.704584	1	1	1	1	1	1	FALSE	FALSE	FALSE	TRUE	TRUE	TRUE
Bacteria	Cyanobacteria	Vampirovibrionia	Gastranaerophilales	Gastranaerophilaceae	Zag1	Zag1 sp001765415	-0.211881	-0.185498	0.0263836	0.272797	0.260866	0.293349	-0.776699	-0.711083	0.0899391	1	1	1	1	1	1	FALSE	FALSE	FALSE	TRUE	TRUE	TRUE
Bacteria	Cyanobacteria	Vampirovibrionia	Gastranaerophilales	Gastranaerophilaceae	Zag1	Zag1 sp900556295	0.328942	0.089933	-0.239009	0.327146	0.292658	0.360734	1.00549	0.307298	-0.662561	1	1	1	1	1	1	FALSE	FALSE	FALSE	FALSE	TRUE	TRUE
Bacteria	Cyanobacteria	Vampirovibrionia	Gastranaerophilales	Gastranaerophilaceae	Zag111	Zag111 sp002102825	0.112374	-0.0107231	-0.123097	0.272055	0.283236	0.308856	0.413054	-0.0378592	-0.398556	1	1	1	1	1	1	FALSE	FALSE	FALSE	TRUE	TRUE	TRUE
Bacteria	Cyanobacteria	Vampirovibrionia	Gastranaerophilales	Gastranaerophilaceae	Zag111	Zag111 sp002103105	-0.346659	-0.729185	-0.382526	0.281461	0.281722	0.308655	-1.23164	-2.58831	-1.23933	1	1	1	1	1	1	FALSE	FALSE	FALSE	TRUE	TRUE	TRUE
Bacteria	Cyanobacteria	Vampirovibrionia	Gastranaerophilales	Gastranaerophilaceae	Zag111	Zag111 sp003258735	-0.349865	-0.605875	-0.25601	0.347046	0.333263	0.370723	-1.00812	-1.81801	-0.690567	1	1	1	1	1	1	FALSE	FALSE	FALSE	TRUE	TRUE	TRUE

## Sheet: combined_timepoint_infant
domain	phylum	class	order	family	genus	species	lfc_(Intercept)	lfc_codeB Z	lfc_timepointpn56	se_(Intercept)	se_codeB Z	se_timepointpn56	W_(Intercept)	W_codeB Z	W_timepointpn56	p_(Intercept)	p_codeB Z	p_timepointpn56	q_(Intercept)	q_codeB Z	q_timepointpn56	diff_(Intercept)	diff_codeB Z	diff_timepointpn56	passed_ss_(Intercept)	passed_ss_codeB Z	passed_ss_timepointpn56
Bacteria	Bacteroidota	Bacteroidia	Bacteroidales	Bacteroidaceae	Bacteroides	Bacteroides fragilis	-0.345881	-0.729681	1.49682	0.492555	0.5722	0.576887	-0.702218	-1.27522	2.59464	0.487323	0.210876	0.0138743	0.875395	0.990693	0.143368	FALSE	FALSE	FALSE	TRUE	TRUE	FALSE
Bacteria	Bacteroidota	Bacteroidia	Bacteroidales	Bacteroidaceae	Bacteroides	Bacteroides fragilis_A	0.17034	0.195857	0.228396	0.472574	0.602693	0.422125	0.360452	0.32497	0.541062	0.720954	0.747706	0.599332	0.931232	1	1	FALSE	FALSE	FALSE	TRUE	TRUE	TRUE
Bacteria	Bacteroidota	Bacteroidia	Bacteroidales	Bacteroidaceae	Bacteroides	Bacteroides ovatus	0.766707	-0.270037	-0.380306	0.39969	0.51775	0.224311	1.91825	-0.521559	-1.69544	0.0669405	0.60732	0.287476	0.691719	1	0.891177	FALSE	FALSE	FALSE	TRUE	TRUE	FALSE
Bacteria	Bacteroidota	Bacteroidia	Bacteroidales	Bacteroidaceae	Bacteroides	Bacteroides thetaiotaomicron										1	1	1	1	1	1	FALSE	FALSE	FALSE	TRUE	TRUE	FALSE
Bacteria	Actinobacteriota	Actinomycetia	Actinomycetales	Bifidobacteriaceae	Bifidobacterium	Bifidobacterium bifidum	-0.0632588	-0.160195	0.563761	0.218707	0.271139	0.241878	-0.28924	-0.590822	2.33077	0.77288	0.556242	0.0223624	0.934418	1	0.157356	FALSE	FALSE	FALSE	TRUE	TRUE	FALSE
Bacteria	Actinobacteriota	Actinomycetia	Actinomycetales	Bifidobacteriaceae	Bifidobacterium	Bifidobacterium breve	-0.0968343	0.0654319	0.184784	0.179283	0.220795	0.196553	-0.54012	0.296346	0.940122	0.590029	0.767763	0.35029	0.875395	1	0.903182	FALSE	FALSE	FALSE	TRUE	TRUE	FALSE
Bacteria	Actinobacteriota	Actinomycetia	Actinomycetales	Bifidobacteriaceae	Bifidobacterium	Bifidobacterium infantis	0.0513526	0.122746	0.0245476	0.186842	0.236599	0.202467	0.274846	0.518792	0.121243	0.783706	0.604761	0.903691	0.934418	1	1	FALSE	FALSE	FALSE	TRUE	TRUE	TRUE
Bacteria	Actinobacteriota	Actinomycetia	Actinomycetales	Bifidobacteriaceae	Bifidobacterium	Bifidobacterium longum	0.0394509	-0.00184521	-0.0292884	0.173157	0.217544	0.189006	0.227833	-0.00848201	-0.15496	0.820015	0.993246	0.877113	0.941498	1	1	FALSE	FALSE	FALSE	TRUE	TRUE	TRUE
Bacteria	Campylobacterota	Campylobacteria	Campylobacterales	Campylobacteraceae	Campylobacter_D	Campylobacter_D jejuni	-0.771161	1.16828	0.923291	0.521257	0.527705	0.524445	-1.47943	2.21389	1.76051	0.147971	0.0334457	0.0870581	0.875395	0.990693	0.33735	FALSE	FALSE	FALSE	TRUE	TRUE	FALSE
Bacteria	Actinobacteriota	Coriobacteriia	Coriobacteriales	Coriobacteriaceae	Collinsella	Collinsella aerofaciens_H	-0.501129	-0.00972239	1.11811	0.34134	0.360028	0.349313	-1.46812	-0.0270046	3.20088	0.150622	0.978639	0.0035409	0.875395	1	0.054884	FALSE	FALSE	FALSE	FALSE	TRUE	FALSE
Bacteria	Proteobacteria	Gammaproteobacteria	Enterobacterales	Enterobacteriaceae	Escherichia	Escherichia coli	-0.258575	-0.0137729	0.893314	0.220714	0.277084	0.251699	-1.17154	-0.0497064	3.54914	0.242692	0.960432	0.000539384	0.875395	1	0.0167209	FALSE	FALSE	TRUE	TRUE	TRUE	TRUE
Bacteria	Firmicutes_A	Clostridia	Oscillospirales	Oscillospiraceae	Flavonifractor	Flavonifractor plautii	1.24045	0.348416	-1.27747	0.567298	0.497637	0.602578	2.1866	0.700141	-2.12001	0.0387556	0.490571	0.0445383	0.600712	1	0.230115	FALSE	FALSE	FALSE	FALSE	TRUE	FALSE
Bacteria	Proteobacteria	Gammaproteobacteria	Enterobacterales	Enterobacteriaceae	Klebsiella	Klebsiella pneumoniae	-0.119818	0.0518068	0.125304	0.256805	0.333115	0.327519	-0.466572	0.155522	0.382586	0.64175	0.876801	0.703049	0.875395	1	1	FALSE	FALSE	FALSE	FALSE	TRUE	FALSE
Bacteria	Proteobacteria	Gammaproteobacteria	Enterobacterales	Enterobacteriaceae	Klebsiella	Klebsiella quasipneumoniae	-0.219089	0.296647	-0.0686607	0.325879	0.442919	0.141394	-0.672302	0.669753	-0.485598	0.507105	0.508703	0.63117	0.875395	1	1	FALSE	FALSE	FALSE	TRUE	TRUE	TRUE
Bacteria	Firmicutes	Bacilli	Lactobacillales	Lactobacillaceae	Lactobacillus	Lactobacillus paragasseri	-0.294632	0.529083	-0.44126	0.374633	0.484925	0.59804	-0.786454	1.09106	-0.737844	0.437572	0.283654	0.466159	0.875395	0.990693	0.903182	FALSE	FALSE	FALSE	TRUE	TRUE	FALSE
Bacteria	Bacteroidota	Bacteroidia	Bacteroidales	Tannerellaceae	Parabacteroides	Parabacteroides distasonis	0.30567	0.148716	0.135257	0.525733	0.568094	0.540474	0.581417	0.26178	0.250256	0.566176	0.795506	0.805386	0.875395	1	1	FALSE	FALSE	FALSE	TRUE	TRUE	FALSE
Bacteria	Actinobacteriota	Coriobacteriia	Coriobacteriales	Atopobiaceae	Parolsenella	Parolsenella uli_B	0.39241	-0.471624	0.139046	0.320375	0.364802	0.347248	1.22485	-1.29282	0.400424	0.224582	0.20193	0.690564	0.875395	0.990693	1	FALSE	FALSE	FALSE	TRUE	TRUE	FALSE
Bacteria	Actinobacteriota	Actinomycetia	Actinomycetales	Actinomycetaceae	Pauljensenia	Pauljensenia sp900541895	-0.120861	-0.0321335	0.0237922	0.23997	0.310292	0.261077	-0.503652	-0.103559	0.0911309	0.617534	0.918112	0.928596	0.875395	1	1	FALSE	FALSE	FALSE	TRUE	TRUE	FALSE
Bacteria	Bacteroidota	Bacteroidia	Bacteroidales	Bacteroidaceae	Phocaeicola	Phocaeicola dorei	0.33566	-0.511853	0.498264	0.534459	0.721988	0.592032	0.628036	-0.70895	0.841617	0.536545	0.485984	0.439342	0.875395	1	0.903182	FALSE	FALSE	FALSE	TRUE	TRUE	FALSE
Bacteria	Firmicutes	Bacilli	Lactobacillales	Streptococcaceae	Streptococcus	Streptococcus lutetiensis										1	1	1	1	1	1	FALSE	FALSE	FALSE	FALSE	TRUE	FALSE
Bacteria	Firmicutes	Bacilli	Lactobacillales	Streptococcaceae	Streptococcus	Streptococcus sp000187445	0.123132	-0.0658722	-0.21098	0.207536	0.26048	0.24663	0.593305	-0.252888	-0.855452	0.553785	0.800668	0.393534	0.875395	1	0.903182	FALSE	FALSE	FALSE	FALSE	TRUE	FALSE
Bacteria	Firmicutes	Bacilli	Lactobacillales	Streptococcaceae	Streptococcus	Streptococcus sp900543065	-0.0334704	0.0745359	-0.140435	0.184091	0.239246	0.215684	-0.181814	0.311545	-0.651113	0.856033	0.75615	0.516918	0.947751	1	0.942615	FALSE	FALSE	FALSE	FALSE	TRUE	FALSE
Bacteria	Proteobacteria	Gammaproteobacteria	Burkholderiales	Burkholderiaceae	Sutterella	Sutterella wadsworthensis	0.416075	-0.363897	-0.041233	0.465423	0.707951	0.494382	0.893972	-0.514014	-0.0834031	0.380279	0.612945	0.935754	0.875395	1	1	FALSE	FALSE	FALSE	TRUE	FALSE	TRUE
Bacteria	Firmicutes_A	Clostridia	Lachnospirales	CAG-274	Unknown_CAG-274	CAG-274 unk genus	0.145094	0.503906	0.0756076	0.316723	0.40698	0.355762	0.458109	1.23816	0.212523	0.649487	0.223973	0.833438	0.875395	0.990693	1	FALSE	FALSE	FALSE	TRUE	TRUE	FALSE
Bacteria	Actinobacteriota	Coriobacteriia	Coriobacteriales	Atopobiaceae	Lancefieldella	Lancefieldella sp._1	0.18091	-0.0730505	-0.316	0.217572	0.277034	0.259594	0.831495	-0.263688	-1.21728	0.407757	0.792585	0.22648	0.875395	1	0.780097	FALSE	FALSE	FALSE	TRUE	TRUE	TRUE
Bacteria	Actinobacteriota	Coriobacteriia	Coriobacteriales	Atopobiaceae	Lancefieldella	Lancefieldella sp.	0.18091	-0.0730505	-0.316	0.217572	0.277034	0.259594	0.831495	-0.263688	-1.21728	0.407757	0.792585	0.22648	0.875395	1	0.780097	FALSE	FALSE	FALSE	TRUE	TRUE	TRUE
Bacteria	Actinobacteriota	Coriobacteriia	Coriobacteriales	Atopobiaceae	Lancefieldella	Lancefieldella sp._2	0.18091	-0.0730505	-0.316	0.217572	0.277034	0.259594	0.831495	-0.263688	-1.21728	0.407757	0.792585	0.22648	0.875395	1	0.780097	FALSE	FALSE	FALSE	TRUE	TRUE	TRUE
Bacteria	Actinobacteriota	Actinomycetia	Actinomycetales	Actinomycetaceae	Pauljensenia	Pauljensenia sp.	0.188178	-0.391816	0.0163296	0.267084	0.331783	0.265848	0.704564	-1.18094	0.0614245	0.486689	0.247116	0.952506	0.875395	0.990693	1	FALSE	FALSE	FALSE	TRUE	TRUE	FALSE
Bacteria	Actinobacteriota	Actinomycetia	Actinomycetales	Micrococcaceae	Rothia	Rothia sp.	0.121264	-0.26243	-0.0709327	0.192156	0.245376	0.217238	0.631071	-1.0695	-0.326521	0.529147	0.28762	0.744885	0.875395	0.990693	1	FALSE	FALSE	FALSE	TRUE	TRUE	TRUE
Bacteria	Firmicutes_C	Negativicutes	Veillonellales	Veillonellaceae	Veillonella	Veillonella sp._11	-0.025031	-0.257752	0.25092	0.26355	0.339504	0.303045	-0.094976	-0.759201	0.827995	0.924509	0.44978	0.410264	0.988268	1	0.903182	FALSE	FALSE	FALSE	TRUE	TRUE	TRUE
Bacteria	Firmicutes_C	Negativicutes	Veillonellales	Veillonellaceae	Veillonella	Veillonella sp._2	-0.025031	-0.257752	0.25092	0.26355	0.339504	0.303045	-0.094976	-0.759201	0.827995	0.924509	0.44978	0.410264	0.988268	1	0.903182	FALSE	FALSE	FALSE	TRUE	TRUE	TRUE
Bacteria	Firmicutes_C	Negativicutes	Veillonellales	Veillonellaceae	Veillonella	Veillonella sp._3	-0.025031	-0.257752	0.25092	0.26355	0.339504	0.303045	-0.094976	-0.759201	0.827995	0.924509	0.44978	0.410264	0.988268	1	0.903182	FALSE	FALSE	FALSE	TRUE	TRUE	TRUE
Bacteria	Firmicutes_C	Negativicutes	Veillonellales	Veillonellaceae	Veillonella	Veillonella sp._4	-0.025031	-0.257752	0.25092	0.26355	0.339504	0.303045	-0.094976	-0.759201	0.827995	0.924509	0.44978	0.410264	0.988268	1	0.903182	FALSE	FALSE	FALSE	TRUE	TRUE	TRUE
Bacteria	Firmicutes_C	Negativicutes	Veillonellales	Veillonellaceae	Veillonella	Veillonella sp._6	-0.025031	-0.257752	0.25092	0.26355	0.339504	0.303045	-0.094976	-0.759201	0.827995	0.924509	0.44978	0.410264	0.988268	1	0.903182	FALSE	FALSE	FALSE	TRUE	TRUE	TRUE
Bacteria	Firmicutes_C	Negativicutes	Veillonellales	Veillonellaceae	Veillonella	Veillonella sp._9	-0.025031	-0.257752	0.25092	0.26355	0.339504	0.303045	-0.094976	-0.759201	0.827995	0.924509	0.44978	0.410264	0.988268	1	0.903182	FALSE	FALSE	FALSE	TRUE	TRUE	TRUE
Bacteria	Firmicutes_C	Negativicutes	Veillonellales	Veillonellaceae	Veillonella	Veillonella sp._7	-0.025031	-0.257752	0.25092	0.26355	0.339504	0.303045	-0.094976	-0.759201	0.827995	0.924509	0.44978	0.410264	0.988268	1	0.903182	FALSE	FALSE	FALSE	TRUE	TRUE	TRUE
Bacteria	Firmicutes_C	Negativicutes	Veillonellales	Veillonellaceae	Veillonella	Veillonella sp._5	-0.025031	-0.257752	0.25092	0.26355	0.339504	0.303045	-0.094976	-0.759201	0.827995	0.924509	0.44978	0.410264	0.988268	1	0.903182	FALSE	FALSE	FALSE	TRUE	TRUE	TRUE
Bacteria	Firmicutes_C	Negativicutes	Veillonellales	Veillonellaceae	Veillonella	Veillonella sp._10	-0.025031	-0.257752	0.25092	0.26355	0.339504	0.303045	-0.094976	-0.759201	0.827995	0.924509	0.44978	0.410264	0.988268	1	0.903182	FALSE	FALSE	FALSE	TRUE	TRUE	TRUE
Bacteria	Firmicutes_C	Negativicutes	Veillonellales	Veillonellaceae	Veillonella	Veillonella sp._8	-0.025031	-0.257752	0.25092	0.26355	0.339504	0.303045	-0.094976	-0.759201	0.827995	0.924509	0.44978	0.410264	0.988268	1	0.903182	FALSE	FALSE	FALSE	TRUE	TRUE	TRUE
Bacteria	Firmicutes_C	Negativicutes	Veillonellales	Veillonellaceae	Veillonella	Veillonella sp.	-0.025031	-0.257752	0.25092	0.26355	0.339504	0.303045	-0.094976	-0.759201	0.827995	0.924509	0.44978	0.410264	0.988268	1	0.903182	FALSE	FALSE	FALSE	TRUE	TRUE	TRUE
Bacteria	Firmicutes_C	Negativicutes	Veillonellales	Veillonellaceae	Veillonella	Veillonella sp._1	-0.025031	-0.257752	0.25092	0.26355	0.339504	0.303045	-0.094976	-0.759201	0.827995	0.924509	0.44978	0.410264	0.988268	1	0.903182	FALSE	FALSE	FALSE	TRUE	TRUE	TRUE
Bacteria	Firmicutes_C	Negativicutes	Veillonellales	Veillonellaceae	Veillonella	Veillonella parvula_A	-1.08438	0.819579	1.1082	0.455496	0.600112	0.321373	-2.38067	1.36571	3.44833	0.0262733	0.184034	0.0829904	0.600712	0.990693	0.33735	FALSE	FALSE	FALSE	TRUE	TRUE	TRUE
Bacteria	Firmicutes_C	Negativicutes	Veillonellales	Veillonellaceae	Veillonella_A	Veillonella_A seminalis	-0.435731	0.251933	0.435136	0.481031	0.678325	0.564698	-0.905827	0.371404	0.770565	0.373204	0.713791	0.455774	0.875395	1	0.903182	FALSE	FALSE	FALSE	TRUE	TRUE	TRUE
Bacteria	Firmicutes_C	Negativicutes	Veillonellales	Veillonellaceae	Veillonella_A	Veillonella_A sp000431435	-0.270371	0.372541	0.661538	0.273662	0.332151	0.284739	-0.987974	1.1216	2.32331	0.325899	0.266556	0.02538	0.875395	0.990693	0.157356	FALSE	FALSE	FALSE	TRUE	TRUE	FALSE

## Sheet: incl
domain	phylum	class	order	family	genus	species	lfc_(Intercept)	lfc_codeB Z	se_(Intercept)	se_codeB Z	W_(Intercept)	W_codeB Z	p_(Intercept)	p_codeB Z	q_(Intercept)	q_codeB Z	diff_(Intercept)	diff_codeB Z	passed_ss_(Intercept)	passed_ss_codeB Z
Bacteria	Firmicutes_A	Clostridia	Oscillospirales	Oscillospiraceae	CAG-103	CAG-103 sp000432375	0.406968	-1.11775	0.149367	0.210422	2.72461	-5.31191	0.0197678	0.000247842	0.100202	0.015135	FALSE	TRUE	TRUE	TRUE
Bacteria	Firmicutes_A	Clostridia	Lachnospirales	Lachnospiraceae	Agathobacter	Agathobacter sp900546625	-0.695926	1.0845	0.0867969	0.208526	-8.01787	5.20077	2.17437e-05	0.000563475	0.00253512	0.0225089	TRUE	TRUE	FALSE	FALSE
Bacteria	Firmicutes_A	Clostridia	Oscillospirales	Acutalibacteraceae	CAG-177	CAG-177 sp003538135	0.854055	-1.48896	0.135977	0.222842	6.28087	-6.68169	4.06215e-05	2.2548e-05	0.00358282	0.00994366	TRUE	TRUE	FALSE	FALSE
Bacteria	Cyanobacteria	Vampirovibrionia	Gastranaerophilales	Gastranaerophilaceae	CAG-196	CAG-196 sp900549855	-0.469742	0.798433	0.0870787	0.175993	-5.39446	4.53674	0.0010145	0.00267807	0.0178321	0.0489488	TRUE	TRUE	FALSE	FALSE
Bacteria	Firmicutes_A	Clostridia	Peptostreptococcales	Anaerovoracaceae	CAG-238	CAG-238 sp900551415	0.400305	-0.756159	0.0917598	0.188101	4.36253	-4.01995	0.00065009	0.00126557	0.0143345	0.0279058	TRUE	TRUE	FALSE	FALSE
Bacteria	Firmicutes_A	Clostridia	Oscillospirales	CAG-272	CAG-390	CAG-390 sp000437015	0.55435	-1.03416	0.110037	0.197648	5.03786	-5.23233	0.00150009	0.00120936	0.0200876	0.0279058	TRUE	TRUE	FALSE	FALSE
Bacteria	Firmicutes	Bacilli	RF39	CAG-611	CAG-611	CAG-611 sp000434175	-0.439763	0.852002	0.0602862	0.165654	-7.29458	5.14327	0.000338326	0.0021292	0.00877658	0.0426808	TRUE	TRUE	FALSE	FALSE
Bacteria	Firmicutes	Bacilli	RF39	CAG-611	CAG-710	CAG-710 sp000432595	0.43933	-0.958934	0.0996227	0.189744	4.40994	-5.05382	0.00169574	0.000686773	0.0201058	0.0225089	TRUE	TRUE	FALSE	FALSE
Bacteria	Firmicutes_A	Clostridia	Oscillospirales	Oscillospiraceae	CAG-83	CAG-83 sp000431575	0.77321	-1.19552	0.110617	0.201174	6.99	-5.94271	2.29943e-05	9.69373e-05	0.00253512	0.0113512	TRUE	TRUE	FALSE	FALSE
Bacteria	Firmicutes_A	Clostridia	Oscillospirales	Oscillospiraceae	CAG-83	CAG-83 sp900313295	0.681099	-1.2334	0.182346	0.273462	3.73519	-4.51029	0.00164703	0.000308877	0.0201058	0.015135	TRUE	TRUE	FALSE	FALSE
Bacteria	Firmicutes_A	Clostridia	Oscillospirales	Oscillospiraceae	CAG-83	CAG-83 sp900550615	-0.372704	0.858821	0.0554609	0.172097	-6.72012	4.99032	0.000527963	0.0024761	0.0122543	0.0474765	TRUE	TRUE	FALSE	FALSE
Bacteria	Firmicutes_A	Clostridia	Oscillospirales	Oscillospiraceae	CAG-83	CAG-83 sp900552725	0.615378	-1.05009	0.151449	0.232738	4.06327	-4.5119	0.00101945	0.000413376	0.0178321	0.0182299	TRUE	TRUE	FALSE	FALSE
Bacteria	Firmicutes_A	Clostridia	Oscillospirales	Oscillospiraceae	ER4	ER4 sp900546295	0.430045	-1.12787	0.144624	0.221139	2.97354	-5.1003	0.0107734	0.000203634	0.0671273	0.0149671	FALSE	TRUE	TRUE	FALSE
Bacteria	Firmicutes_A	Clostridia	Oscillospirales	Acutalibacteraceae	Eubacterium_R	Eubacterium_R sp000434995	-0.503067	0.73688	0.103293	0.21149	-4.87029	3.48423	0.000247674	0.00364774	0.00728161	0.0493083	TRUE	TRUE	FALSE	FALSE
Bacteria	Firmicutes_A	Clostridia	Oscillospirales	Acutalibacteraceae	Eubacterium_R	Eubacterium_R sp900539325	0.570997	-1.06914	0.123043	0.206769	4.64065	-5.17068	0.000320141	0.000113975	0.00877658	0.0113512	TRUE	TRUE	FALSE	FALSE
Bacteria	Firmicutes_A	Clostridia	Oscillospirales	Oscillospiraceae	F23-B02	F23-B02 sp002472405	-0.636589	1.15145	0.0752755	0.180561	-8.45679	6.37708	1.41661e-05	0.000128698	0.00253512	0.0113512	TRUE	TRUE	FALSE	FALSE
Bacteria	Actinobacteriota	Coriobacteriia	Coriobacteriales	Atopobiaceae	Parolsenella	Parolsenella massiliensis	0.360374	-0.712859	0.0771075	0.166419	4.67366	-4.28353	0.0022777	0.00363953	0.0244992	0.0493083	TRUE	TRUE	FALSE	FALSE
Bacteria	Bacteroidota	Bacteroidia	Bacteroidales	Bacteroidaceae	Prevotellamassilia	Prevotellamassilia timonensis	0.556884	-0.928015	0.105796	0.215381	5.26377	-4.30872	9.54045e-05	0.000620815	0.00382485	0.0225089	TRUE	TRUE	FALSE	FALSE
Bacteria	Bacteroidota	Bacteroidia	Bacteroidales	UBA932	RC9	RC9 sp900546925	-0.411051	0.771596	0.0838225	0.17177	-4.90383	4.49202	0.000363585	0.000736823	0.00890784	0.0225089	TRUE	TRUE	FALSE	FALSE
Bacteria	Firmicutes_A	Clostridia_A	Christensenellales	CAG-138	RUG472	RUG472 sp900545265	0.59715	-0.881545	0.0968712	0.191663	6.16438	-4.59945	7.06231e-05	0.000765609	0.00382485	0.0225089	TRUE	TRUE	FALSE	FALSE
Bacteria	Verrucomicrobiota	Kiritimatiellae	RFP12	UBA1067	RUG572	RUG572 sp900547945	0.474056	-0.962129	0.151394	0.263636	3.13128	-3.64946	0.00867126	0.00332985	0.0597504	0.0489488	FALSE	TRUE	TRUE	FALSE
Bacteria	Firmicutes	Bacilli	RF39	CAG-1000	Unknown_CAG-1000	Unknown_CAG-1000_2	0.544832	-0.854386	0.105869	0.24956	5.14627	-3.42357	8.0781e-05	0.00323828	0.00382485	0.0489488	TRUE	TRUE	FALSE	FALSE
Bacteria	Firmicutes_A	Clostridia	Peptostreptococcales	Anaerovoracaceae	CAG-238	Unknown_CAG-238	0.318714	-0.825005	0.140323	0.203759	2.27129	-4.04892	0.0527839	0.00368974	0.198955	0.0493083	FALSE	TRUE	TRUE	FALSE
Bacteria	Firmicutes_A	Clostridia	Oscillospirales	CAG-272	Unknown_CAG-272	Unknown_CAG-272	-0.453508	1.06041	0.14311	0.210722	-3.16895	5.03225	0.00560988	0.000102433	0.0435275	0.0113512	TRUE	TRUE	FALSE	FALSE
Bacteria	Firmicutes_A	Clostridia	TANB77	CAG-508	Unknown_CAG-508	Unknown_CAG-508	-0.670109	1.07762	0.177677	0.285568	-3.77149	3.7736	0.00105133	0.00104598	0.0178321	0.0267385	TRUE	TRUE	FALSE	FALSE
Bacteria	Firmicutes_A	Clostridia	Lachnospirales	Lachnospiraceae	CAG-590	Unknown_CAG-590	-0.41018	0.807541	0.0914011	0.204058	-4.48769	3.9574	0.00151554	0.0033173	0.0200876	0.0489488	TRUE	TRUE	FALSE	FALSE
Bacteria	Desulfobacterota	Desulfovibrionia	Desulfovibrionales	Desulfovibrionaceae	Desulfovibrio	Unknown_Desulfovibrio	-0.307714	0.630928	0.0979096	0.182249	-3.14284	3.4619	0.005626	0.00278235	0.0435275	0.0489488	TRUE	TRUE	FALSE	FALSE
Bacteria	Bacteroidota	Bacteroidia	Bacteroidales	Rikenellaceae	Unknown_Rikenellaceae	Unknown_Rikenellaceae	0.502323	-0.841065	0.110204	0.202586	4.55814	-4.15163	0.00185444	0.00320178	0.0209694	0.0489488	TRUE	TRUE	FALSE	FALSE
Bacteria	Firmicutes_A	Clostridia_A	Christensenellales	CAG-74	RUG563	Unknown_RUG563	-0.458055	0.928587	0.119473	0.243592	-3.83397	3.81206	0.00103697	0.00109137	0.0178321	0.0267385	TRUE	TRUE	FALSE	FALSE
Bacteria	Firmicutes	Bacilli	RF39	CAG-1000	UMGS1217	Unknown_UMGS1217	-0.574396	0.834491	0.0804844	0.202268	-7.13673	4.12568	1.90091e-05	0.00168441	0.00253512	0.0353727	TRUE	TRUE	FALSE	FALSE
Bacteria	Firmicutes_A	Clostridia	Monoglobales	Monoglobaceae	UMGS1326	Unknown_UMGS1326	-0.482545	1.025	0.0679007	0.179583	-7.10664	5.70769	5.62598e-05	0.000291458	0.00382485	0.015135	TRUE	TRUE	FALSE	FALSE
Bacteria	Firmicutes_A	Clostridia	Oscillospirales	CAG-272	UMGS902	Unknown_UMGS902	0.680983	-1.13712	0.173372	0.26455	3.92786	-4.2983	0.00173247	0.000865991	0.0201058	0.0238689	TRUE	TRUE	FALSE	FALSE
Bacteria	Firmicutes_A	Clostridia	Lachnospirales	Lachnospiraceae	V9D3004	V9D3004 sp002349525	-0.350904	0.85926	0.143638	0.24708	-2.44298	3.47767	0.0265429	0.00310668	0.127233	0.0489488	FALSE	TRUE	TRUE	FALSE
Bacteria	Firmicutes_A	Clostridia	Lachnospirales	Lachnospiraceae	Acetatifactor	Acetatifactor sp003447295	-0.154803	0.366095	0.164285	0.271938	-0.942288	1.34624	0.354105	0.189022	0.63078	0.421004	FALSE	FALSE	TRUE	TRUE
Bacteria	Firmicutes_A	Clostridia	Lachnospirales	Lachnospiraceae	Acetatifactor	Acetatifactor sp900066365	-0.159232	0.379683	0.256736	0.377561	-0.620216	1.00562	0.539507	0.322143	0.755709	0.558873	FALSE	FALSE	TRUE	TRUE
Bacteria	Firmicutes_A	Clostridia	Lachnospirales	Lachnospiraceae	Acetatifactor	Acetatifactor sp900066565	0.0535976	-0.0340125	0.139641	0.23883	0.383825	-0.142413	0.704634	0.887994	0.875586	0.950498	FALSE	FALSE	TRUE	TRUE
Bacteria	Firmicutes_A	Clostridia	Lachnospirales	Lachnospiraceae	Acetatifactor	Acetatifactor sp900554205	-0.3099	0.558936	0.0993961	0.200884	-3.11782	2.78238	0.0109144	0.0193714	0.0671273	0.125629	FALSE	FALSE	TRUE	TRUE
Bacteria	Firmicutes_A	Clostridia	Lachnospirales	Lachnospiraceae	Agathobacter	Agathobacter faecis	0.229119	-0.392505	0.187332	0.251853	1.22306	-1.55847	0.237077	0.13653	0.503595	0.350412	FALSE	FALSE	TRUE	TRUE
Bacteria	Firmicutes_A	Clostridia	Lachnospirales	Lachnospiraceae	Agathobacter	Agathobacter rectalis	0.216288	-0.304169	0.178123	0.277831	1.21426	-1.0948	0.237523	0.285446	0.503595	0.513803	FALSE	FALSE	TRUE	TRUE
Bacteria	Firmicutes_A	Clostridia	Lachnospirales	Lachnospiraceae	Agathobacter	Agathobacter sp900317585	0.0502145	0.0361884	0.140343	0.213775	0.357799	0.169283	0.726708	0.868394	0.887752	0.940938	FALSE	FALSE	TRUE	TRUE
Bacteria	Firmicutes_A	Clostridia	Lachnospirales	Lachnospiraceae	Agathobacter	Agathobacter sp900543445	-0.0551741	0.164045	0.185381	0.259463	-0.297626	0.632249	0.769219	0.534759	0.91423	0.725627	FALSE	FALSE	TRUE	TRUE
Bacteria	Firmicutes_A	Clostridia	Lachnospirales	Lachnospiraceae	Agathobacter	Agathobacter sp900548765	-0.359715	0.759213	0.182724	0.328133	-1.96862	2.31374	0.0637599	0.0320369	0.226759	0.153568	FALSE	FALSE	TRUE	TRUE
Bacteria	Firmicutes_A	Clostridia	Lachnospirales	Lachnospiraceae	Agathobacter	Agathobacter sp900550545	-0.189828	0.414527	0.0924247	0.211373	-2.05387	1.96111	0.0701728	0.0814986	0.237154	0.264271	FALSE	FALSE	TRUE	TRUE
Bacteria	Firmicutes_A	Clostridia	Oscillospirales	Butyricicoccaceae	Agathobaculum	Agathobaculum butyriciproducens	0.0339259	-0.0911395	0.127895	0.197321	0.265264	-0.461884	0.792456	0.647195	0.923422	0.813257	FALSE	FALSE	TRUE	TRUE
Bacteria	Firmicutes_A	Clostridia	Oscillospirales	Butyricicoccaceae	Agathobaculum	Agathobaculum sp003481705	-0.269489	0.392297	0.153366	0.227618	-1.75716	1.72349	0.0934617	0.0994941	0.278173	0.293029	FALSE	FALSE	TRUE	TRUE
Bacteria	Firmicutes_A	Clostridia	Oscillospirales	Butyricicoccaceae	Agathobaculum	Agathobaculum sp900544475	0.0702019	-0.0717788	0.0617497	0.15722	1.13688	-0.45655	0.27233	0.654131	0.543428	0.819522	FALSE	FALSE	TRUE	TRUE
Bacteria	Bacteroidota	Bacteroidia	Bacteroidales	Rikenellaceae	Alistipes	Alistipes senegalensis	-0.0977793	0.137277	0.0872579	0.208469	-1.12058	0.658498	0.280088	0.520198	0.546544	0.715703	FALSE	FALSE	TRUE	TRUE
Bacteria	Bacteroidota	Bacteroidia	Bacteroidales	Rikenellaceae	Alistipes	Alistipes shahii	0.208824	-0.536631	0.140345	0.23459	1.48794	-2.28753	0.162568	0.0411148	0.407459	0.179273	FALSE	FALSE	TRUE	TRUE
Bacteria	Firmicutes_C	Negativicutes	Selenomonadales	Selenomonadaceae	Anaerovibrio	Anaerovibrio sp900548165	0.0941119	-0.0675983	0.139012	0.246562	0.677006	-0.274164	0.504876	0.786305	0.73514	0.889254	FALSE	FALSE	TRUE	TRUE
Bacteria	Firmicutes_A	Clostridia	Oscillospirales	Ruminococcaceae	Angelakisella	Angelakisella sp004557855	0.424962	-0.794417	0.238834	0.32909	1.77932	-2.41398	0.0903897	0.0254868	0.271169	0.144929	FALSE	FALSE	TRUE	TRUE
Bacteria	Firmicutes_A	Clostridia	Oscillospirales	Ruminococcaceae	Angelakisella	Angelakisella sp900547385	-0.114579	0.3968	0.231754	0.291748	-0.494398	1.36008	0.625715	0.186988	0.818813	0.420724	FALSE	FALSE	TRUE	TRUE
Bacteria	Firmicutes_A	Clostridia	Oscillospirales	Ruminococcaceae	Angelakisella	Angelakisella sp900552845	0.229717	-0.381491	0.173263	0.284572	1.32583	-1.34058	0.202436	0.197698	0.455248	0.430835	FALSE	FALSE	TRUE	TRUE
Bacteria	Bacteroidota	Bacteroidia	Bacteroidales	Bacteroidaceae	Bacteroides	Bacteroides uniformis	-0.116093	0.128283	0.127103	0.253178	-0.913374	0.506689	0.38063	0.622375	0.648099	0.796968	FALSE	FALSE	TRUE	TRUE
Bacteria	Firmicutes_A	Clostridia	Lachnospirales	Lachnospiraceae	Bacteroides_F	Bacteroides_F pectinophilus	-0.0149725	-0.0906637	0.111534	0.225097	-0.134242	-0.402776	0.895437	0.694196	0.965168	0.844325	FALSE	FALSE	TRUE	TRUE
Bacteria	Desulfobacterota	Desulfovibrionia	Desulfovibrionales	Desulfovibrionaceae	Bilophila	Bilophila wadsworthia	-0.00478818	-0.0820668	0.0778169	0.201212	-0.0615314	-0.407861	0.951872	0.690013	0.978498	0.842924	FALSE	FALSE	TRUE	TRUE
Bacteria	Firmicutes_A	Clostridia	Lachnospirales	Lachnospiraceae	Blautia_A	Blautia_A wexlerae	-0.0766243	-0.0105766	0.0542681	0.157602	-1.41196	-0.0671094	0.207663	0.948675	0.455764	0.987304	FALSE	FALSE	TRUE	TRUE
Bacteria	Firmicutes_A	Clostridia	Lachnospirales	Lachnospiraceae	Butyrivibrio_A	Butyrivibrio_A crossotus	-0.137613	0.183572	0.171956	0.276113	-0.800279	0.664844	0.432953	0.513744	0.699869	0.710223	FALSE	FALSE	TRUE	TRUE
Bacteria	Firmicutes_A	Clostridia	Lachnospirales	Lachnospiraceae	Butyrivibrio_A	Butyrivibrio_A sp000431815	0.197713	-0.355882	0.168627	0.270479	1.17249	-1.31575	0.256286	0.204772	0.525684	0.440509	FALSE	FALSE	TRUE	TRUE
Bacteria	Bacteroidota	Bacteroidia	Bacteroidales	Muribaculaceae	C941	C941 sp004557565	0.0634775	0.0153859	0.201266	0.29745	0.315391	0.051726	0.754982	0.959142	0.903627	0.990461	FALSE	FALSE	TRUE	TRUE
Bacteria	Firmicutes_A	Clostridia_A	Christensenellales	CAG-138	CAG-1024	CAG-1024 sp000432015	-0.226395	0.444733	0.154893	0.249205	-1.46162	1.78461	0.167594	0.097667	0.417565	0.293029	FALSE	FALSE	TRUE	TRUE
Bacteria	Firmicutes_A	Clostridia	Oscillospirales	Oscillospiraceae	CAG-103	CAG-103 sp900317855	-0.101592	0.399977	0.134082	0.205195	-0.757685	1.94925	0.460378	0.0702172	0.708923	0.238402	FALSE	FALSE	TRUE	TRUE
Bacteria	Firmicutes_A	Clostridia	Oscillospirales	Oscillospiraceae	CAG-103	CAG-103 sp900543625	-0.128666	0.24951	0.165107	0.295209	-0.779285	0.845198	0.443757	0.406707	0.705216	0.623821	FALSE	FALSE	TRUE	TRUE
Bacteria	Firmicutes_A	Clostridia	Oscillospirales	Oscillospiraceae	CAG-110	CAG-110 sp000434635	0.179209	-0.289275	0.12898	0.243137	1.38942	-1.18976	0.176955	0.245316	0.429156	0.480819	FALSE	FALSE	TRUE	TRUE
Bacteria	Firmicutes_A	Clostridia	Oscillospirales	Oscillospiraceae	CAG-110	CAG-110 sp003525905	-0.051524	0.00246898	0.0980802	0.178567	-0.525325	0.0138266	0.610806	0.98924	0.808557	0.992857	FALSE	FALSE	TRUE	TRUE
Bacteria	Firmicutes_A	Clostridia	Oscillospirales	Oscillospiraceae	CAG-110	CAG-110 sp900540635	0.214189	-0.368414	0.190673	0.282954	1.12333	-1.30203	0.271563	0.204324	0.543428	0.440509	FALSE	FALSE	TRUE	TRUE
Bacteria	Firmicutes_A	Clostridia	Oscillospirales	Oscillospiraceae	CAG-110	CAG-110 sp900544405	-0.164302	0.212403	0.0640731	0.166839	-2.56429	1.2731	0.0224852	0.223717	0.112682	0.465373	FALSE	FALSE	TRUE	TRUE
Bacteria	Firmicutes_A	Clostridia	Oscillospirales	Oscillospiraceae	CAG-110	CAG-110 sp900546075	-0.104742	0.167825	0.0932405	0.188676	-1.12335	0.889488	0.276904	0.386155	0.545685	0.602349	FALSE	FALSE	TRUE	TRUE
Bacteria	Firmicutes_A	Clostridia	Oscillospirales	Oscillospiraceae	CAG-110	CAG-110 sp900546415	-0.29869	0.620644	0.119973	0.205936	-2.48964	3.01377	0.0250121	0.00872464	0.122559	0.0730397	FALSE	FALSE	TRUE	TRUE
Bacteria	Firmicutes_A	Clostridia	Oscillospirales	Oscillospiraceae	CAG-110	CAG-110 sp900547405	-0.249917	0.437748	0.132151	0.256475	-1.89114	1.70678	0.068297	0.0981946	0.235305	0.293029	FALSE	FALSE	TRUE	TRUE
Bacteria	Firmicutes_A	Clostridia	Oscillospirales	Oscillospiraceae	CAG-110	CAG-110 sp900549705	-0.074468	0.161547	0.115683	0.219308	-0.643724	0.736623	0.525616	0.468209	0.747732	0.676538	FALSE	FALSE	TRUE	TRUE
Bacteria	Firmicutes_A	Clostridia	Oscillospirales	Oscillospiraceae	CAG-110	CAG-110 sp900553805	0.2337	-0.547568	0.118113	0.211313	1.97862	-2.59126	0.0883614	0.0358787	0.2669	0.164818	FALSE	FALSE	TRUE	TRUE
Bacteria	Firmicutes_A	Clostridia	Oscillospirales	Oscillospiraceae	CAG-110	CAG-110 sp900556935	-0.187841	0.339292	0.0610952	0.164978	-3.07457	2.05659	0.0105734	0.0642419	0.0671273	0.23551	FALSE	FALSE	TRUE	TRUE
Bacteria	Firmicutes_A	Clostridia	Lachnospirales	Lachnospiraceae	CAG-127	CAG-127 sp900319515	-0.0988129	0.35973	0.120465	0.209151	-0.820264	1.71996	0.433252	0.119554	0.699869	0.319535	FALSE	FALSE	TRUE	TRUE
Bacteria	Firmicutes_A	Clostridia	Oscillospirales	Oscillospiraceae	CAG-170	CAG-170 sp000432135	-0.059482	0.149302	0.147582	0.314355	-0.403044	0.474948	0.689872	0.638381	0.8643	0.811315	FALSE	FALSE	TRUE	TRUE
Bacteria	Firmicutes_A	Clostridia	Oscillospirales	Oscillospiraceae	CAG-170	CAG-170 sp000436735	0.00656574	0.0478744	0.133884	0.257172	0.0490403	0.186157	0.961202	0.853535	0.983503	0.934017	FALSE	FALSE	TRUE	TRUE
Bacteria	Firmicutes_A	Clostridia	Oscillospirales	Oscillospiraceae	CAG-170	CAG-170 sp002404795	0.158076	-0.198436	0.208757	0.347838	0.757228	-0.570484	0.453709	0.571798	0.708923	0.751006	FALSE	FALSE	TRUE	TRUE
Bacteria	Firmicutes_A	Clostridia	Oscillospirales	Oscillospiraceae	CAG-170	CAG-170 sp003516765	-0.0902095	0.210149	0.150862	0.232576	-0.597961	0.90357	0.554849	0.374215	0.767048	0.600104	FALSE	FALSE	TRUE	TRUE
Bacteria	Firmicutes_A	Clostridia	Oscillospirales	Oscillospiraceae	CAG-170	CAG-170 sp900545925	0.190296	-0.301031	0.0886375	0.197661	2.1469	-1.52296	0.0474746	0.147286	0.186931	0.362867	FALSE	FALSE	TRUE	TRUE
Bacteria	Firmicutes_A	Clostridia	Oscillospirales	Oscillospiraceae	CAG-170	CAG-170 sp900549635	-0.126769	0.128201	0.0808687	0.18493	-1.56759	0.693242	0.132664	0.49613	0.363385	0.696794	FALSE	FALSE	TRUE	TRUE
Bacteria	Firmicutes_A	Clostridia	Oscillospirales	Oscillospiraceae	CAG-170	CAG-170 sp900553545	-0.0503289	0.138317	0.110175	0.214757	-0.45681	0.644065	0.650992	0.524271	0.829733	0.716969	FALSE	FALSE	TRUE	TRUE
Bacteria	Firmicutes_A	Clostridia	Oscillospirales	Oscillospiraceae	CAG-170	CAG-170 sp900555665	-0.125719	0.221085	0.0823429	0.170695	-1.52677	1.29521	0.142478	0.210001	0.380065	0.444612	FALSE	FALSE	TRUE	TRUE
Bacteria	Firmicutes_A	Clostridia	Oscillospirales	Acutalibacteraceae	CAG-177	CAG-177 sp000431775	-0.239246	0.556213	0.216611	0.291173	-1.10449	1.91025	0.286782	0.07541	0.552274	0.249807	FALSE	FALSE	TRUE	TRUE
Bacteria	Firmicutes_A	Clostridia	Oscillospirales	Acutalibacteraceae	CAG-177	CAG-177 sp003514385	0.0626768	-0.0619128	0.186495	0.263529	0.336077	-0.234938	0.740496	0.81677	0.894811	0.909585	FALSE	FALSE	TRUE	TRUE
Bacteria	Firmicutes_A	Clostridia	Oscillospirales	Acutalibacteraceae	CAG-180	CAG-180 sp000432435	0.109659	-0.220666	0.177432	0.292896	0.618034	-0.753394	0.547228	0.46464	0.761286	0.676538	FALSE	FALSE	TRUE	TRUE
Bacteria	Firmicutes_A	Clostridia	Lachnospirales	Lachnospiraceae	CAG-194	CAG-194 sp000432915	0.33169	-0.530087	0.15738	0.229353	2.10757	-2.31122	0.0466921	0.0305738	0.185557	0.150419	FALSE	FALSE	TRUE	TRUE
Bacteria	Cyanobacteria	Vampirovibrionia	Gastranaerophilales	Gastranaerophilaceae	CAG-196	CAG-196 sp900553895	-0.326468	0.507621	0.0667977	0.192156	-4.88742	2.64172	0.00121292	0.0296342	0.0178444	0.150419	TRUE	FALSE	FALSE	TRUE
Bacteria	Firmicutes_A	Clostridia	Oscillospirales	Acutalibacteraceae	CAG-217	CAG-217 sp000436335	0.0147551	0.0286091	0.185718	0.261752	0.0794491	0.109298	0.937661	0.914325	0.975256	0.966829	FALSE	FALSE	TRUE	TRUE
Bacteria	Firmicutes_A	Clostridia	Peptostreptococcales	Anaerovoracaceae	CAG-238	CAG-238 sp900542245	0.0559442	-0.225621	0.0533858	0.160855	1.04792	-1.40263	0.325299	0.198321	0.597737	0.430835	FALSE	FALSE	TRUE	TRUE
Bacteria	Firmicutes_A	Clostridia	TANB77	CAG-508	CAG-269	CAG-269 sp000431335	-0.204168	0.433469	0.105218	0.210718	-1.94042	2.05711	0.0761879	0.0620876	0.24347	0.232039	FALSE	FALSE	TRUE	TRUE
Bacteria	Firmicutes_A	Clostridia	Oscillospirales	CAG-272	CAG-272	CAG-272 sp000433515	-0.0304097	0.0541377	0.11019	0.189518	-0.275976	0.28566	0.788799	0.781604	0.923422	0.889254	FALSE	FALSE	TRUE	TRUE
Bacteria	Bacteroidota	Bacteroidia	Bacteroidales	Muribaculaceae	CAG-279	CAG-279 sp000437795	-0.159724	0.264955	0.224259	0.362562	-0.712232	0.730785	0.481648	0.470398	0.723741	0.676538	FALSE	FALSE	TRUE	TRUE
Bacteria	Firmicutes	Bacilli	RF39	CAG-302	CAG-302	CAG-302 sp001916775	0.211358	-0.314463	0.155356	0.229527	1.36047	-1.37005	0.196803	0.19387	0.454665	0.429189	FALSE	FALSE	TRUE	TRUE
Bacteria	Firmicutes_A	Clostridia_A	Christensenellales	CAG-917	CAG-349	CAG-349 sp003539515	-0.0284765	0.108881	0.226317	0.314958	-0.125826	0.345698	0.901192	0.733368	0.965168	0.871739	FALSE	FALSE	TRUE	TRUE
Bacteria	Firmicutes_A	Clostridia	Oscillospirales	Ruminococcaceae	CAG-353	CAG-353 sp900066885	0.0440126	-0.0210388	0.109358	0.19335	0.402464	-0.108812	0.699349	0.916405	0.873691	0.966829	FALSE	FALSE	TRUE	TRUE
Bacteria	Firmicutes	Bacilli	RF39	CAG-433	CAG-433	CAG-433 sp000433675	0.22996	-0.282214	0.0735177	0.170001	3.12796	-1.66007	0.00691093	0.117655	0.0491568	0.316377	TRUE	FALSE	FALSE	TRUE
Bacteria	Firmicutes_A	Clostridia	Oscillospirales	CAG-272	CAG-448	CAG-448 sp003150135	-0.238249	0.641923	0.133016	0.217983	-1.79113	2.94483	0.0858946	0.00707217	0.261238	0.067224	FALSE	FALSE	TRUE	TRUE
Bacteria	Firmicutes_A	Clostridia	Lachnospirales	Lachnospiraceae	CAG-45	CAG-45 sp900066395	0.333725	-0.508753	0.256735	0.361972	1.29988	-1.4055	0.207729	0.174494	0.455764	0.40289	FALSE	FALSE	TRUE	TRUE
Bacteria	Firmicutes	Bacilli	RF39	CAG-1000	CAG-460	CAG-460 sp000437315	-0.103527	0.22995	0.123488	0.240446	-0.838359	0.956345	0.416978	0.356345	0.686146	0.579883	FALSE	FALSE	TRUE	TRUE
Bacteria	Firmicutes	Bacilli	RF39	CAG-1000	CAG-460	CAG-460 sp000437355	-0.317105	0.557752	0.0461682	0.155072	-6.86847	3.59673	0.00023799	0.00877801	0.00728161	0.0730397	TRUE	FALSE	FALSE	TRUE
Bacteria	Firmicutes	Bacilli	RF39	CAG-1000	CAG-460	CAG-460 sp900551525	-0.0642332	0.122563	0.107743	0.194468	-0.596173	0.63025	0.5594	0.537429	0.768522	0.727013	FALSE	FALSE	TRUE	TRUE
Bacteria	Firmicutes_A	Clostridia	TANB77	CAG-465	CAG-465	CAG-465 sp000433755	-0.000167402	0.225645	0.127058	0.19446	-0.00131752	1.16037	0.998978	0.275754	0.998978	0.500796	FALSE	FALSE	TRUE	TRUE
Bacteria	Cyanobacteria	Vampirovibrionia	Gastranaerophilales	Gastranaerophilaceae	CAG-484	CAG-484 sp900321895	-0.00211366	0.0537767	0.151932	0.238533	-0.0139119	0.225447	0.989129	0.825425	0.997848	0.914604	FALSE	FALSE	TRUE	TRUE
Bacteria	Firmicutes_A	Clostridia	Oscillospirales	Acutalibacteraceae	CAG-488	CAG-488 sp000434055	0.0216481	0.0181356	0.12148	0.241207	0.178203	0.075187	0.86131	0.941211	0.943432	0.985924	FALSE	FALSE	TRUE	TRUE
Bacteria	Firmicutes_A	Clostridia	Oscillospirales	Acutalibacteraceae	CAG-488	CAG-488 sp000434915	0.293338	-0.520261	0.209467	0.260237	1.4004	-1.99918	0.186716	0.0687537	0.437988	0.238402	FALSE	FALSE	TRUE	TRUE
Bacteria	Firmicutes_A	Clostridia	Oscillospirales	Acutalibacteraceae	CAG-488	CAG-488 sp900554995	0.184221	-0.4001	0.117158	0.227729	1.57241	-1.75691	0.150306	0.112809	0.389911	0.308999	FALSE	FALSE	TRUE	TRUE
Bacteria	Firmicutes_A	Clostridia	Lachnospirales	Lachnospiraceae	CAG-510	CAG-510 sp000434615	0.33342	-0.503939	0.173228	0.263912	1.92474	-1.90949	0.0679159	0.0699552	0.235305	0.238402	FALSE	FALSE	TRUE	TRUE
Bacteria	Firmicutes	Bacilli	RF39	CAG-1000	CAG-533	CAG-533 sp000434495	-0.0125778	0.0265738	0.107123	0.188215	-0.117415	0.141188	0.908856	0.890525	0.965168	0.9509	FALSE	FALSE	TRUE	TRUE
Bacteria	Firmicutes_A	Clostridia_A	Christensenellales	CAG-552	CAG-552	CAG-552 sp000435495	-0.366041	0.671347	0.08037	0.191885	-4.55445	3.4987	0.00262216	0.0100106	0.0268924	0.080267	TRUE	FALSE	FALSE	TRUE
Bacteria	Firmicutes	Bacilli	RFN20	CAG-288	CAG-568	CAG-568 sp000434395	0.0901768	0.0113422	0.143717	0.243817	0.627461	0.0465194	0.539792	0.96351	0.755709	0.990461	FALSE	FALSE	TRUE	TRUE
Bacteria	Firmicutes_A	Clostridia	Lachnospirales	Lachnospiraceae	CAG-590	CAG-590 sp000431135	0.152506	-0.170286	0.0766735	0.168113	1.98904	-1.01293	0.0779173	0.337551	0.244336	0.570621	FALSE	FALSE	TRUE	TRUE
Bacteria	Firmicutes	Bacilli	RF39	CAG-433	CAG-594	CAG-594 sp000434835	0.12745	-0.154704	0.11807	0.21549	1.07944	-0.717917	0.294643	0.482023	0.562499	0.682335	FALSE	FALSE	TRUE	TRUE
Bacteria	Firmicutes	Bacilli	RF39	CAG-1000	CAG-605	CAG-605 sp000433255	0.0862999	-0.0342665	0.111899	0.196176	0.771228	-0.174672	0.458407	0.864823	0.708923	0.940938	FALSE	FALSE	TRUE	TRUE
Bacteria	Firmicutes	Bacilli	RF39	CAG-1000	CAG-605	CAG-605 sp000433475	0.168929	-0.294389	0.102592	0.187	1.64661	-1.57427	0.138255	0.154072	0.374051	0.36927	FALSE	FALSE	TRUE	TRUE
Bacteria	Firmicutes	Bacilli	RF39	CAG-611	CAG-611	CAG-611 sp900552235	-0.124577	0.384746	0.104473	0.195223	-1.19243	1.97081	0.278107	0.0962427	0.545685	0.292711	FALSE	FALSE	TRUE	TRUE
Bacteria	Firmicutes	Bacilli	RF39	CAG-1000	CAG-628	CAG-628 sp000438415	0.0247089	-0.113214	0.093416	0.183422	0.264504	-0.617236	0.799011	0.556616	0.924839	0.744043	FALSE	FALSE	TRUE	TRUE
Bacteria	Firmicutes	Bacilli	RF39	CAG-1000	CAG-628	CAG-628 sp003524085	0.120135	-0.217019	0.0723354	0.18026	1.66081	-1.20392	0.147818	0.273956	0.388022	0.500796	FALSE	FALSE	TRUE	TRUE
Bacteria	Firmicutes_A	Clostridia	Lachnospirales	Lachnospiraceae	CAG-791	CAG-791 sp000431495	-0.137882	0.461689	0.149527	0.231574	-0.922122	1.9937	0.37106	0.0646947	0.64427	0.23551	FALSE	FALSE	TRUE	TRUE
[truncated: 324 more rows]

## Sheet: tri3
domain	phylum	class	order	family	genus	species	lfc_(Intercept)	lfc_codeB Z	se_(Intercept)	se_codeB Z	W_(Intercept)	W_codeB Z	p_(Intercept)	p_codeB Z	q_(Intercept)	q_codeB Z	diff_(Intercept)	diff_codeB Z	passed_ss_(Intercept)	passed_ss_codeB Z
[truncated: 731 more rows]

[truncated: 4 more sheets: pn12m, pn56m, pn12e, pn56e]
