# Supplementary material for: Maternal balanced energy-protein supplementation reshapes the maternal gut microbiome and enhances carbohydrate metabolism in infants: a randomized controlled trial
Source: Nat Commun. 2025 Mar 18;16:2683. doi: 10.1038/s41467-025-57838-y (PMC11920048; doi:10.1038/s41467-025-57838-y)
Supplement: Supplementary file 4 — Supplementary Data 2 [file 41467_2025_57838_MOESM4_ESM.xlsx]

## Sheet: Column descriptions
Header	Description
ID	The KEGG ID of the pathway.
Description	The KEGG name of the pathway.
setSize	The size of the geneset belonging to this pathway.
enrichmentScore	The effect size of the contrast for the entire gene set. Positive and negative values indicate coordinated enrichment or depletion of the entire geneset, respectively.
NES	The normalized enrichment score (NES) corrected for multiple testing.
pvalue	The p-value reporting the statistical significance of this gene set enrichment.
p.adjust	The Benjamini-Hochberg adjusted p-value.
qvalue	The FDR-adjusted p-value.
rank	The rank of the geneset.
leading_edge	The core that accounts for the gene set’s enrichment signal.
core_enrichment	The KEGG gene IDs of the genes in the set.

## Sheet: incl
ID	Description	setSize	enrichmentScore	NES	pvalue	p.adjust	qvalue	rank	leading_edge	core_enrichment
map02040	Flagellar assembly	36	0.731344	2.27585	3.19e-07	9.35e-05	8.87e-05	562	tags=69%, list=18%, signal=58%	K02406/K02400/K02409/K02422/K02387/K02413/K02388/K02556/K02408/K02391/K02392/K02396/K02407/K02411/K02389/K02418/K02399/K02401/K02419/K02414/K02416/K02417/K02421/K02395/K02397
map00541	O-Antigen nucleotide sugar biosynthesis	45	0.553921	1.77594	0.000498609	0.0380605	0.035515	384	tags=27%, list=12%, signal=24%	K15898/K15899/K02805/K00978/K13010/K01709/K12452/K13017/K00012/K08679/K24258/K15894
map05130	Pathogenic Escherichia coli infection	3	-0.974304	-1.57335	0.000404493	0.0380605	0.035515	45	tags=67%, list=1%, signal=66%	K12810/K12809
map00190	Oxidative phosphorylation	35	-0.594594	-1.81823	0.000868236	0.0497065	0.0463821	335	tags=43%, list=11%, signal=39%	K02108/K00239/K00343/K00337/K00241/K00425/K00331/K00338/K03885/K00240/K00340/K00330/K00426/K00341/K13378
	Color code:
	Unlikely microbial origin
	Multiple timepoints mothers
	Multiple timepoints infant & mother

## Sheet: tri3
ID	Description	setSize	enrichmentScore	NES	pvalue	p.adjust	qvalue	rank	leading_edge	core_enrichment
map02010	ABC transporters	134	-0.60142	-2.12573	1e-10	2.26746e-08	2.01462e-08	545	tags=40%, list=17%, signal=35%	K15580/K10541/K05846/K02007/K06861/K11720/K15553/K02424/K10039/K10542/K10540/K10188/K02020/K07091/K09817/K15555/K15771/K02065/K10189/K02066/K09693/K20490/K02045/K10040/K11085/K10119/K20491/K02018/K10190/K05813/K10009/K02067/K20492/K16012/K07323/K02017/K02047/K17077/K02046/K10200/K10192/K20461/K20344/K10240/K05814/K20459/K10193/K20460/K10118/K10194/K10241/K06726/K10202/K10201
map01240	Biosynthesis of cofactors	139	-0.577366	-2.046	1.53726e-10	2.26746e-08	2.01462e-08	758	tags=53%, list=23%, signal=42%	K03150/K00254/K00768/K09458/K00609/K03149/K02189/K05934/K01737/K00208/K02548/K00963/K00940/K03517/K02372/K03474/K00796/K00950/K02232/K02188/K01918/K01633/K00278/K01579/K06215/K01719/K00595/K00946/K21064/K02227/K03394/K01661/K01012/K19222/K06042/K02551/K08681/K03750/K00077/K00941/K01698/K05895/K13038/K03637/K02190/K19221/K13542/K01919/K00793/K11752/K03639/K00794/K03186/K03147/K01599/K06989/K00788/…
map03010	Ribosome	55	0.609697	2.46705	1.57502e-08	1.54877e-06	1.37607e-06	1041	tags=84%, list=32%, signal=58%	K02876/K02965/K02961/K02895/K02892/K02881/K02919/K02994/K02926/K07590/K02878/K02954/K02886/K02988/K02946/K02904/K02890/K02913/K02982/K02967/K02952/K02933/K02931/K02948/K02884/K02874/K02888/K02992/K02986/K02950/K02906/K02959/K02871/K02879/K02968/K02899/K02887/K02990/K02914/K02864/K02907/K02863/K02939/K02996/K02963/K02911
map02040	Flagellar assembly	36	-0.724667	-2.14696	1.96609e-07	1.44999e-05	1.28831e-05	745	tags=86%, list=23%, signal=67%	K02556/K02398/K02408/K02557/K02389/K02405/K02395/K02391/K02388/K02412/K02392/K02417/K02399/K02420/K02414/K02421/K02407/K02409/K02413/K02401/K02424/K02419/K02422/K02406/K02387/K02400/K02415/K02418/K02397/K02396/K02411
map02060	Phosphotransferase system (PTS)	21	-0.803777	-2.14095	4.33616e-07	2.55834e-05	2.27306e-05	333	tags=71%, list=10%, signal=65%	K19509/K02791/K08483/K02821/K02768/K02761/K02757/K00882/K19507/K02770/K02795/K02759/K02810/K20108/K02800
map00540	Lipopolysaccharide biosynthesis	22	-0.77403	-2.08419	3.11477e-06	0.000153143	0.000136066	513	tags=77%, list=16%, signal=65%	K00979/K00912/K03270/K00748/K19353/K00677/K02536/K03274/K03273/K01627/K02527/K02517/K02535/K09949/K02843/K21345/K02841
map00860	Porphyrin metabolism	35	-0.648024	-1.91273	6.76065e-05	0.00284913	0.00253143	741	tags=71%, list=23%, signal=56%	K00768/K02189/K05934/K02232/K02188/K01719/K00595/K02227/K03394/K04720/K06042/K01698/K05895/K02190/K19221/K13542/K01599/K02492/K02303/K01195/K01749/K03405/K02191/K02230/K24866
map00740	Riboflavin metabolism	12	-0.808377	-1.90446	0.000338263	0.0124735	0.0110826	234	tags=67%, list=7%, signal=62%	K21064/K00793/K11752/K00794/K03186/K00878/K14652/K01497
map01230	Biosynthesis of amino acids	121	-0.463675	-1.62297	0.000534889	0.0175325	0.0155775	1303	tags=64%, list=40%, signal=40%	K00831/K01736/K04518/K04517/K00286/K09011/K00850/K10206/K04486/K21071/K00215/K00266/K01693/K00931/K11358/K00147/K01586/K00826/K00058/K07173/K22477/K00651/K01752/K01620/K00765/K00928/K01755/K11755/K00616/K02500/K03856/K01609/K01089/K01807/K01940/K02501/K00611/K00620/K00265/K04516/K01496/K00145/K00013/K01817/K06209/K01523/K01649/K00930/K12524/K01626/K00817/K01704/K01814/K00548/K00053/K00052/K01703/…
map00790	Folate biosynthesis	26	-0.630505	-1.75204	0.00120246	0.0354726	0.0315171	667	tags=65%, list=21%, signal=52%	K09457/K01737/K00796/K00950/K07141/K01633/K18825/K10026/K03750/K03752/K06920/K03637/K03639/K03831/K09007/K14652/K01497
map01059	Biosynthesis of enediyne antibiotics	22	0.591775	1.94747	0.00179734	0.0482015	0.0428266	626	tags=64%, list=19%, signal=52%	K21194/K21226/K21260/K21263/K21179/K21213/K21255/K21230/K21229/K21187/K21228/K21225/K21227/K21180
	Color code:
	Unlikely microbial origin
	Multiple timepoints mothers
	Multiple timepoints infant & mother

## Sheet: pn12m
ID	Description	setSize	enrichmentScore	NES	pvalue	p.adjust	qvalue	rank	leading_edge	core_enrichment
map02040	Flagellar assembly	35	-0.817043	-2.4194	1e-10	2.95e-08	2.81053e-08	467	tags=83%, list=15%, signal=72%	K02556/K02395/K02410/K02399/K02420/K02424/K02391/K02415/K02398/K02414/K02408/K02416/K02405/K02418/K02407/K02387/K02419/K02409/K02397/K02396/K02400/K02389/K02417/K02413/K02388/K02411/K02421/K02401/K02406
map00902	Monoterpenoid biosynthesis	12	0.803349	1.99268	0.000316116	0.0365114	0.0339409	275	tags=33%, list=9%, signal=31%	K20979/K15092/K21120/K15098
	Color code:
	Unlikely microbial origin
	Multiple timepoints mothers
	Multiple timepoints infant & mother

## Sheet: pn56m
ID	Description	setSize	enrichmentScore	NES	pvalue	p.adjust	qvalue	rank	leading_edge	core_enrichment
map03010	Ribosome	55	0.551301	2.05419	7.96626e-06	0.00117104	0.00106916	1268	tags=85%, list=40%, signal=52%	K02961/K02931/K02895/K02878/K02892/K02881/K02906/K02954/K02914/K02886/K02874/K02926/K02913/K02950/K02986/K02884/K02876/K07590/K02952/K02867/K02992/K02946/K02959/K02904/K02988/K02935/K02933/K02887/K02871/K02902/K02948/K02890/K02990/K02863/K02864/K02919/K02994/K02982/K02911/K02963/K02968/K02879/K02909/K02888/K02965/K02956/K02899
map02010	ABC transporters	131	-0.534926	-1.81449	4.79178e-06	0.00117104	0.00106916	446	tags=34%, list=14%, signal=30%	K10192/K10201/K09691/K05813/K10542/K10241/K15772/K02067/K09693/K06861/K02018/K11085/K10119/K02017/K10009/K14698/K02065/K02066/K20344/K10240/K15554/K02047/K14699/K02045/K02424/K20490/K10194/K10039/K10193/K10038/K02020/K16012/K15553/K20461/K20460/K10040/K10190/K02046/K06726/K20459/K10188/K05814/K10189/K07323
map02060	Phosphotransferase system (PTS)	15	-0.82532	-1.97598	2.33943e-05	0.00229264	0.00209318	285	tags=73%, list=9%, signal=67%	K00882/K08483/K02821/K02760/K02768/K02822/K02795/K02770/K20118/K02791/K20108
map01240	Biosynthesis of cofactors	137	-0.477233	-1.628	0.000193231	0.0142025	0.0129668	869	tags=46%, list=28%, signal=35%	K03150/K02233/K06042/K00946/K01918/K08679/K02548/K01956/K00208/K02823/K02303/K08281/K03644/K24866/K21064/K01591/K02232/K01661/K02227/K05936/K00793/K00940/K05934/K01012/K00768/K03394/K03707/K03149/K02492/K00794/K00788/K03637/K03147/K02188/K13038/K02224/K09458/K02190/K02372/K01497/K00941/K00077/K00595/K01195/K00963/K01698/K05895/K19221/K02191/K00878/K03831/K01749/K01737/K03639/K06989/K04032/K01935/…
map00860	Porphyrin metabolism	34	-0.649161	-1.82062	0.00029647	0.0174325	0.0159158	788	tags=74%, list=25%, signal=56%	K02233/K06042/K02303/K24866/K02232/K02227/K05936/K05934/K00768/K03394/K02492/K02188/K02224/K02190/K00595/K01195/K01698/K05895/K19221/K02191/K01749/K04720/K04032/K03594/K02230
map00540	Lipopolysaccharide biosynthesis	22	-0.724018	-1.87843	0.000382719	0.0187532	0.0171216	739	tags=77%, list=23%, signal=60%	K00748/K00677/K00979/K01627/K00912/K02527/K02536/K02517/K21345/K02847/K02535/K03270/K02841/K02843/K03273/K09949/K03274
map00920	Sulfur metabolism	23	-0.698397	-1.84056	0.000679345	0.0249659	0.0227938	392	tags=48%, list=12%, signal=42%	K16967/K00385/K15554/K01082/K02047/K00395/K02045/K15553/K00394/K02046/K16964
map00480	Glutathione metabolism	12	-0.796034	-1.8045	0.00064621	0.0249659	0.0227938	348	tags=42%, list=11%, signal=37%	K00432/K00797/K00033/K00799/K01919
map03070	Bacterial secretion system	18	-0.734353	-1.8277	0.000774676	0.0253061	0.0231044	245	tags=33%, list=8%, signal=31%	K03116/K03118/K03117/K03072/K03071/K03074
	Color code:
	Unlikely microbial origin
	Multiple timepoints mothers
	Multiple timepoints infant & mother

## Sheet: pn12e
ID	Description	setSize	enrichmentScore	NES	pvalue	p.adjust	qvalue	rank	leading_edge	core_enrichment
map00511	Other glycan degradation	3	-0.994152	-1.65102	4.27218e-05	0.00858708	0.00831951	9	tags=100%, list=1%, signal=99%	K01206/K01190
map02060	Phosphotransferase system (PTS)	3	0.98179	1.66969	0.000265823	0.0267152	0.0258828	8	tags=67%, list=1%, signal=66%	K02761/K02795
map00600	Sphingolipid metabolism	2	-0.992991	-1.47141	0.00065496	0.0230873	0.0224065	9	tags=100%, list=1%, signal=99%	K01190
map04142	Lysozome	2	-0.992991	-1.47141	0.00065496	0.0230873	0.0224065	9	tags=100%, list=1%, signal=99%	K01206
	Color code:
	Unlikely microbial origin
	Multiple timepoints infants
	Multiple timepoints infant & mother

## Sheet: pn56e
ID	Description	setSize	enrichmentScore	NES	pvalue	p.adjust	qvalue	rank	leading_edge	core_enrichment
map02060	Phosphotransferase system (PTS)	6	0.959847	1.95808	1.29e-05	0.0027581	0.00249435	5	tags=50%, list=0%, signal=50%	K02761/K02759/K02760
map01054	Nonribosomal peptide structures	12	-0.740895	-1.96558	0.0008827	0.0423922	0.0383384	191	tags=83%, list=18%, signal=69%	K16116/K16106/K16097/K16117/K16112/K16109/K16096/K16110/K16108/K16114
map00524	Neomycin, kanamycin and gentamicin biosynthesis	26	-0.578201	-1.85453	0.00092996	0.0423922	0.0383384	116	tags=35%, list=11%, signal=32%	K20572/K20597/K20568/K20585/K20577/K20567/K13553/K20596/K20566
map01052	Type I polyketide structures	45	-0.506009	-1.85411	0.00099512	0.0423922	0.0383384	456	tags=78%, list=44%, signal=46%	K16402/K16394/K24555/K14374/K16007/K16405/K15467/K16450/K16037/K24569/K14373/K16396/K24567/K16415/K16029/K24568/K16414/K16002/K16413/K16399/K16031/K16412/K16408/K16409/K16406/K16398/K24557/K14371/K16411/K16030/K16032/K16003/K15988/K16395/K16403
map00942	Anthocyanin biosynthesis	2	0.990366	1.48558	0.0009132	0.0423922	0.0383384	12	tags=100%, list=1%, signal=99%	K17194/K17192
map00500	Starch and sucrose metabolism	15	0.730229	1.90504	0.00131091	0.0465373	0.0420871	87	tags=47%, list=8%, signal=43%	K02761/K02759/K02760/K01223/K00975/K01835/K00705
	Color code:
	Unlikely microbial origin
	Multiple timepoints infants
	Multiple timepoints infant & mother
