# Supplementary material for: Maternal balanced energy-protein supplementation reshapes the maternal gut microbiome and enhances carbohydrate metabolism in infants: a randomized controlled trial
Source: Nat Commun. 2025 Mar 18;16:2683. doi: 10.1038/s41467-025-57838-y (PMC11920048; doi:10.1038/s41467-025-57838-y)
Supplement: Supplementary file 5 — Supplementary Data 3 [file 41467_2025_57838_MOESM5_ESM.xlsx]

## Sheet: Column descriptions
Header	Description
treatment	Description of the treatment whose effect is being estimated.
mediator	Description of the specific mediator whose effect is being estimated. In the case of the taxon mediations, all taxa except this one are presumed to be putative intermediate confounders.
timepoint	The timepoints at which microbiome measurements (either diversity or taxon abundance) was used for this effect estimation.
outcome	Description of the outcome on which the effect is estimated. These mention whether the indirect or direct effect is estimated. NDE: Natural Direct Effect; NIE: Natural Indirect Effect; IDE: Interventional Direct Effect; IIE: Interventional Indirect Effect.
estimate	The estimate of the effect size. For direct effects estimates, these are the effects of the 'treatment' directly on the 'outcome', while indirect effects estimate the effect through the 'mediator'. For binary outcomes, these are log Odds Ratios (logOR).
std.error	The standard error on the effect estimate.
conf.low	The lower bound of the 95% confidence interval on the effect estimate. For binary outcomes, these are log Odds Ratios (logOR).
conf.high	The upper bound of the 95% confidence interval on the effect estimate. For binary outcomes, these are log Odds Ratios (logOR).
significant	A boolean describing whether the effect is significant.
biological effect size (OR)	The effect size as an absolute value for continuous outcomes, and as an Odds Ratio (OR) for binary outcomes.

## Sheet: diversity_mediation
treatment	mediator	timepoint	outcome	estimate	std.error	conf.low	conf.high
BEP	maternal microbiome diversity	tri2-tri3	height (NDE)	0.374845	0.322369	-0.256999	1.00669
BEP	maternal microbiome diversity	tri2-tri3	height (NIE)	0.0806406	0.151351	-0.216008	0.377289
BEP	maternal microbiome diversity	tri2-tri3	weight (NDE)	0.0386361	0.0671541	-0.0929859	0.170258
BEP	maternal microbiome diversity	tri2-tri3	weight (NIE)	-0.00455204	0.0270547	-0.0575792	0.0484751
BEP	maternal microbiome diversity	tri2-tri3	gestational age (NDE)	0.564156	0.260748	0.0530898	1.07522
BEP	maternal microbiome diversity	tri2-tri3	gestational age (NIE)	0.0652945	0.107885	-0.14616	0.276749
BEP	maternal microbiome diversity	tri2-tri3	LBW (NDE)	-0.0416123	0.053795	-0.147051	0.063826
BEP	maternal microbiome diversity	tri2-tri3	LBW (NIE)	-0.0126135	0.0138452	-0.0397501	0.014523
BEP	maternal microbiome diversity	tri2-tri3	SGA (NDE)	0.0182785	0.0744253	-0.127595	0.164152
BEP	maternal microbiome diversity	tri2-tri3	SGA (NIE)	0.0253653	0.0286977	-0.0308821	0.0816128
BEP	infant microbiome diversity	pn12	WAZ 3m (NDE)	0.426398	0.204517	0.0255444	0.827252
BEP	infant microbiome diversity	pn12	WAZ 3m (NIE)	-0.0453692	0.0761821	-0.194686	0.103948
BEP	infant microbiome diversity	pn12	WAZ 6m (NDE)	0.428344	0.20067	0.0350313	0.821656
BEP	infant microbiome diversity	pn12	WAZ 6m (NIE)	-0.0485353	0.103698	-0.251783	0.154713
BEP	infant microbiome diversity	pn56	WAZ 6m (NDE)	0.216975	0.208185	-0.191068	0.625018
BEP	infant microbiome diversity	pn56	WAZ 6m (NIE)	-0.0454514	0.0760852	-0.194578	0.103676
BEP	infant microbiome diversity	pn12	WHZ 3m (NDE)	0.0761015	0.192098	-0.30041	0.452613
BEP	infant microbiome diversity	pn12	WHZ 3m (NIE)	-0.00744031	0.0779976	-0.160316	0.145435
BEP	infant microbiome diversity	pn12	WHZ 6m (NDE)	0.13975	0.173892	-0.201078	0.480578
BEP	infant microbiome diversity	pn12	WHZ 6m (NIE)	-0.0147959	0.0486113	-0.110074	0.0804821
BEP	infant microbiome diversity	pn56	WHZ 6m (NDE)	0.164904	0.212491	-0.251578	0.581386
BEP	infant microbiome diversity	pn56	WHZ 6m (NIE)	-0.039902	0.050631	-0.139139	0.0593348
BEP	infant microbiome diversity	pn12	HAZ 3m (NDE)	0.291566	0.174652	-0.0507528	0.633885
BEP	infant microbiome diversity	pn12	HAZ 3m (NIE)	0.000486244	0.0546956	-0.106717	0.10769
BEP	infant microbiome diversity	pn12	HAZ 6m (NDE)	0.387737	0.245631	-0.0936989	0.869173
BEP	infant microbiome diversity	pn12	HAZ 6m (NIE)	-0.0302505	0.0677443	-0.163029	0.102528
BEP	infant microbiome diversity	pn56	HAZ 6m (NDE)	0.156897	0.240867	-0.315203	0.628998
BEP	infant microbiome diversity	pn56	HAZ 6m (NIE)	-0.0134924	0.0687402	-0.148223	0.121238
BEP	infant microbiome diversity	pn12	stunting 6m (NDE)	-0.115724	0.0507836	-0.215259	-0.0161878
BEP	infant microbiome diversity	pn12	stunting 6m (NIE)	0.00906795	0.0187598	-0.0277012	0.0458371
BEP	infant microbiome diversity	pn56	stunting 6m (NDE)	-0.0118565	NA	NA	NA
BEP	infant microbiome diversity	pn56	stunting 6m (NIE)	0.0083928	NA	NA	NA

## Sheet: taxon_mediation_tri2_effectsize
treatment	mediator (maternal)	timepoint	outcome	estimate	variance	conf.low	conf.high	significant	biological effect size
BEP	Unknown_Firm.10	tri2	gestational age (IDE)	-24.145	161.007	-27.9824	-20.3075	TRUE	24.145
BEP	UMGS1633.sp900553645	tri2	gestational age (IDE)	-19.1285	267.383	-24.0737	-14.1832	TRUE	19.1285
BEP	Unknown_CAG.1435	tri2	gestational age (IDE)	10.1736	40.4115	8.25108	12.0962	TRUE	10.1736
BEP	Lachnospira.sp900316325	tri2	gestational age (IDE)	-9.89859	20.9728	-11.2836	-8.51358	TRUE	9.89859
BEP	UMGS911.sp900545935	tri2	gestational age (IDE)	-9.66182	85.1558	-12.4526	-6.87101	TRUE	9.66182
BEP	Unknown_UBA5026	tri2	gestational age (IDE)	9.09203	48.5795	6.98413	11.1999	TRUE	9.09203
BEP	Unknown_CAG.628	tri2	gestational age (IDE)	-8.56505	44.5158	-10.5829	-6.54724	TRUE	8.56505
BEP	Unknown_UBA6857	tri2	gestational age (IDE)	-8.37598	29.4769	-10.0179	-6.73402	TRUE	8.37598
BEP	SFFH01.sp900548125	tri2	gestational age (IDE)	-8.24925	102.554	-11.3119	-5.18658	TRUE	8.24925
BEP	Unknown_Holdemanella	tri2	gestational age (IDE)	7.66973	34.4976	5.89342	9.44603	TRUE	7.66973
BEP	RC9.sp000435075	tri2	gestational age (IDE)	-7.2703	23.9729	-8.75105	-5.78954	TRUE	7.2703
BEP	Treponema_D.berlinense	tri2	gestational age (IDE)	-6.63518	17.7373	-7.90888	-5.36148	TRUE	6.63518
BEP	Unknown_UMGS1487	tri2	gestational age (IDE)	6.24329	65.9305	3.78764	8.69894	TRUE	6.24329
BEP	Zag111.sp003258735	tri2	gestational age (IDE)	6.0189	17.7937	4.74317	7.29462	TRUE	6.0189
BEP	Agathobacter.sp900549895	tri2	gestational age (IDE)	-5.92012	30.7612	-7.59747	-4.24276	TRUE	5.92012
BEP	Lawsonibacter.sp900549405	tri2	gestational age (IDE)	-5.88942	42.9956	-7.87248	-3.90637	TRUE	5.88942
BEP	RC9.sp900541925	tri2	gestational age (IDE)	5.77235	15.6902	4.57441	6.9703	TRUE	5.77235
BEP	CAG.605.sp000433475	tri2	gestational age (IDE)	-5.16517	19.8181	-6.51151	-3.81884	TRUE	5.16517
BEP	Unknown_UMGS1603	tri2	gestational age (IDE)	-5.14903	18.7077	-6.45711	-3.84095	TRUE	5.14903
BEP	Holdemanella.sp900547815	tri2	gestational age (IDE)	4.79812	22.6096	3.36009	6.23616	TRUE	4.79812
BEP	UMGS882.sp900546385	tri2	gestational age (IDE)	-4.69981	20.5459	-6.07065	-3.32897	TRUE	4.69981
BEP	CAG.110.sp003525905	tri2	gestational age (IDE)	-4.52001	34.6773	-6.30094	-2.73908	TRUE	4.52001
BEP	Unknown_CAG.115	tri2	gestational age (IDE)	4.39066	17.7872	3.11516	5.66615	TRUE	4.39066
BEP	UMGS911.sp900546695	tri2	gestational age (IDE)	4.37682	15.0277	3.20443	5.5492	TRUE	4.37682
BEP	Unknown_CAG.127	tri2	gestational age (IDE)	4.35082	16.1481	3.13551	5.56612	TRUE	4.35082
BEP	UBA6398.sp003150315	tri2	gestational age (IDE)	-4.19963	19.3269	-5.52918	-2.87008	TRUE	4.19963
BEP	CAG.390.sp000437015	tri2	gestational age (IDE)	-4.16583	15.9011	-5.3718	-2.95985	TRUE	4.16583
BEP	Unknown_Blautia_A	tri2	gestational age (IDE)	4.03779	19.078	2.71683	5.35875	TRUE	4.03779
BEP	UBA1740.sp004558975	tri2	gestational age (IDE)	-3.92249	19.572	-5.26045	-2.58454	TRUE	3.92249
BEP	RC9.sp000434935	tri2	gestational age (IDE)	3.85207	23.3655	2.39019	5.31394	TRUE	3.85207
BEP	Unknown_SFFS01	tri2	gestational age (IDE)	3.81982	20.4884	2.4509	5.18874	TRUE	3.81982
BEP	Firm.11.sp004556545	tri2	gestational age (IDE)	3.72078	16.7519	2.48297	4.9586	TRUE	3.72078
BEP	RC9.sp900546925	tri2	gestational age (IDE)	3.58454	22.6921	2.14388	5.0252	TRUE	3.58454
BEP	Unknown_Borkfalkiaceae	tri2	gestational age (IDE)	3.46534	12.5672	2.39323	4.53746	TRUE	3.46534
BEP	Ruminococcus.sp900540005	tri2	gestational age (IDE)	3.42847	24.5147	1.93108	4.92587	TRUE	3.42847
BEP	CAG.460.sp000437355	tri2	gestational age (IDE)	-3.40251	20.6731	-4.77759	-2.02744	TRUE	3.40251
BEP	CAG.110.sp900546415	tri2	gestational age (IDE)	3.3924	23.1621	1.9369	4.8479	TRUE	3.3924
BEP	Unknown_Desulfovibrio	tri2	gestational age (IDE)	3.28413	22.7405	1.84193	4.72632	TRUE	3.28413
BEP	CAG.196.sp900549855	tri2	gestational age (IDE)	3.2139	17.2026	1.95954	4.46825	TRUE	3.2139
BEP	UBA11512.sp003522145	tri2	gestational age (IDE)	3.16771	11.1806	2.15646	4.17895	TRUE	3.16771
BEP	RC9.sp900545245	tri2	gestational age (IDE)	3.16157	10.3845	2.187	4.13615	TRUE	3.16157
BEP	CAG.710.sp000432595	tri2	gestational age (IDE)	-3.11449	19.872	-4.46266	-1.76632	TRUE	3.11449
BEP	Unknown_UMGS1002	tri2	gestational age (IDE)	3.06086	15.6654	1.86386	4.25786	TRUE	3.06086
BEP	F23.B02.sp003533405	tri2	gestational age (IDE)	-2.98515	14.9339	-4.15387	-1.81643	TRUE	2.98515
BEP	Unknown_UBA1740	tri2	gestational age (IDE)	-2.97217	17.8406	-4.24957	-1.69477	TRUE	2.97217
BEP	UMGS2055.sp900557635	tri2	gestational age (IDE)	2.94839	12.6503	1.87273	4.02405	TRUE	2.94839
BEP	CAG.238.sp900542245	tri2	gestational age (IDE)	-2.8641	19.4353	-4.19737	-1.53082	TRUE	2.8641
BEP	Haemophilus_D.parainfluenzae_K	tri2	gestational age (IDE)	-2.78761	16.683	-4.02288	-1.55234	TRUE	2.78761
BEP	Unknown_UBA1234_2	tri2	gestational age (IDE)	2.78125	15.3591	1.59601	3.96649	TRUE	2.78125
BEP	UBA737.sp900549755	tri2	gestational age (IDE)	2.72141	19.2045	1.39608	4.04674	TRUE	2.72141
BEP	CAG.590.sp000431135	tri2	gestational age (IDE)	-2.71803	14.2676	-3.86038	-1.57568	TRUE	2.71803
BEP	RUG572.sp900547945	tri2	gestational age (IDE)	-2.70316	17.6122	-3.97236	-1.43396	TRUE	2.70316
BEP	Eisenbergiella.sp900066775	tri2	gestational age (IDE)	2.6779	28.5392	1.06226	4.29354	TRUE	2.6779
BEP	Unknown_UBA1259	tri2	gestational age (IDE)	2.64936	17.7852	1.37394	3.92478	TRUE	2.64936
BEP	UMGS1883.sp900555935	tri2	gestational age (IDE)	-2.58733	12.2556	-3.64607	-1.52858	TRUE	2.58733
BEP	Parolsenella.massiliensis	tri2	gestational age (IDE)	-2.58333	19.1582	-3.90706	-1.2596	TRUE	2.58333
BEP	CAG.103.sp900317855	tri2	gestational age (IDE)	-2.55769	15.9741	-3.76643	-1.34896	TRUE	2.55769
BEP	Bacteroides.fragilis_A	tri2	gestational age (IDE)	2.55721	17.0143	1.30974	3.80468	TRUE	2.55721
BEP	CAG.353.sp900066885	tri2	gestational age (IDE)	-2.46685	12.2592	-3.52575	-1.40795	TRUE	2.46685
BEP	Unknown_CAG.81	tri2	gestational age (IDE)	2.41654	15.4956	1.22604	3.60703	TRUE	2.41654
BEP	UBA6382.sp900557555	tri2	gestational age (IDE)	2.41045	17.5053	1.14511	3.67579	TRUE	2.41045
BEP	Gemmiger.sp900540775	tri2	gestational age (IDE)	2.39642	22.084	0.975201	3.81764	TRUE	2.39642
BEP	UBA5905.sp900549155	tri2	gestational age (IDE)	-2.32834	17.2588	-3.58475	-1.07194	TRUE	2.32834
BEP	CAG.628.sp000438415	tri2	gestational age (IDE)	-2.26535	16.9593	-3.5108	-1.0199	TRUE	2.26535
BEP	CAG.83.sp000431575	tri2	gestational age (IDE)	-2.24125	15.2518	-3.42234	-1.06016	TRUE	2.24125
BEP	F23.B02.sp900556535	tri2	gestational age (IDE)	-2.21118	29.4755	-3.85311	-0.569257	TRUE	2.21118
BEP	UBA4951.sp900540385	tri2	gestational age (IDE)	2.13643	25.1222	0.620597	3.65227	TRUE	2.13643
BEP	UBA11963.sp900552975	tri2	gestational age (IDE)	-2.08445	17.3166	-3.34296	-0.825949	TRUE	2.08445
BEP	RUG472.sp900545265	tri2	gestational age (IDE)	-2.07013	17.7116	-3.3429	-0.797349	TRUE	2.07013
BEP	Faecalibacterium.prausnitzii	tri2	gestational age (IDE)	-2.02652	14.917	-3.19458	-0.858468	TRUE	2.02652
BEP	Lachnospira.sp003537285	tri2	gestational age (IDE)	2.00423	7.15876	1.19506	2.81341	TRUE	2.00423
BEP	Unknown_UBA4334	tri2	gestational age (IDE)	-1.99488	14.3855	-3.14194	-0.847815	TRUE	1.99488
BEP	Unknown_UMGS2037	tri2	gestational age (IDE)	1.9928	15.7377	0.793047	3.19256	TRUE	1.9928
BEP	Unknown_UMGS1668	tri2	gestational age (IDE)	1.97013	18.7563	0.66035	3.2799	TRUE	1.97013
BEP	Unknown_SFJ001	tri2	gestational age (IDE)	-1.93455	27.2336	-3.5128	-0.356297	TRUE	1.93455
BEP	Unknown_CAG.877	tri2	gestational age (IDE)	-1.90194	19.2654	-3.22937	-0.57451	TRUE	1.90194
BEP	Unknown_Catenibacterium	tri2	gestational age (IDE)	1.89981	21.4866	0.497938	3.30168	TRUE	1.89981
BEP	Unknown_UMGS1484	tri2	gestational age (IDE)	1.83151	15.9209	0.624784	3.03823	TRUE	1.83151
BEP	Unknown_Megasphaera	tri2	gestational age (IDE)	1.82906	17.6082	0.560008	3.09812	TRUE	1.82906
BEP	Phascolarctobacterium_A.succinatutens_A	tri2	gestational age (IDE)	1.82845	21.5522	0.424444	3.23246	TRUE	1.82845
BEP	Prevotella.sp900546575	tri2	gestational age (IDE)	1.82435	10.5877	0.840282	2.80841	TRUE	1.82435
BEP	Unknown_UMGS1326	tri2	gestational age (IDE)	1.79208	16.4582	0.565162	3.01899	TRUE	1.79208
BEP	UBA6984.sp003258725	tri2	gestational age (IDE)	1.75299	12.063	0.702595	2.80338	TRUE	1.75299
BEP	Unknown_RUG563	tri2	gestational age (IDE)	1.743	16.1658	0.527035	2.95897	TRUE	1.743
BEP	Unknown_Firm.11	tri2	gestational age (IDE)	1.72152	17.4688	0.457498	2.98555	TRUE	1.72152
BEP	Phascolarctobacterium_A.sp900551335	tri2	gestational age (IDE)	1.71404	8.60314	0.826978	2.60109	TRUE	1.71404
BEP	SFFH01.sp900542445	tri2	gestational age (IDE)	-1.70518	16.5604	-2.9359	-0.474461	TRUE	1.70518
BEP	UMGS1052.sp900548115	tri2	gestational age (IDE)	1.69956	13.9258	0.570982	2.82814	TRUE	1.69956
BEP	Faecalibacterium.prausnitzii_A	tri2	gestational age (IDE)	-1.68705	18.9743	-3.00442	-0.369685	TRUE	1.68705
BEP	Prevotella.sp002299635	tri2	gestational age (IDE)	-1.65132	13.7059	-2.77096	-0.531681	TRUE	1.65132
BEP	Unknown_UMGS1826	tri2	gestational age (IDE)	-1.64393	16.1516	-2.85936	-0.428494	TRUE	1.64393
BEP	UBA1777.sp900546515	tri2	gestational age (IDE)	-1.64014	20.1277	-2.99696	-0.283328	TRUE	1.64014
BEP	Unknown_CAG.74	tri2	gestational age (IDE)	-1.62585	20.4466	-2.99337	-0.258331	TRUE	1.62585
BEP	Lawsonibacter.sp900550705	tri2	gestational age (IDE)	-1.54294	5.53131	-2.25422	-0.831666	TRUE	1.54294
BEP	CAG.103.sp000432375	tri2	gestational age (IDE)	-1.52797	15.1105	-2.70358	-0.352359	TRUE	1.52797
BEP	Butyricicoccus_A.sp002395695	tri2	gestational age (IDE)	-1.52684	14.9947	-2.69793	-0.355746	TRUE	1.52684
BEP	Prevotellamassilia.sp900541575	tri2	gestational age (IDE)	1.49523	16.5696	0.264165	2.72629	TRUE	1.49523
BEP	CAG.484.sp900321895	tri2	gestational age (IDE)	-1.48371	16.3601	-2.70697	-0.260459	TRUE	1.48371
BEP	UMGS1590.sp900552455	tri2	gestational age (IDE)	-1.45445	20.9213	-2.83776	-0.0711489	TRUE	1.45445
BEP	Unknown_CAG.594	tri2	gestational age (IDE)	-1.45309	18.9549	-2.76978	-0.136393	TRUE	1.45309
BEP	Eubacterium_R.sp000436835	tri2	gestational age (IDE)	-1.3922	13.27	-2.49389	-0.290513	TRUE	1.3922
BEP	Faecalibacterium.prausnitzii_I	tri2	gestational age (IDE)	-1.37125	20.2213	-2.73122	-0.0112883	TRUE	1.37125
BEP	Unknown_UMGS1124	tri2	gestational age (IDE)	-1.36879	13.915	-2.49693	-0.24064	TRUE	1.36879
BEP	Prevotellamassilia.sp900543155	tri2	gestational age (IDE)	1.35602	11.9333	0.311292	2.40075	TRUE	1.35602
BEP	Unknown_UBA737	tri2	gestational age (IDE)	1.35056	18.212	0.0599225	2.64119	TRUE	1.35056
BEP	CAG.1024.sp000432015	tri2	gestational age (IDE)	1.34146	14.8621	0.175551	2.50736	TRUE	1.34146
BEP	Agathobacter.sp900550545	tri2	gestational age (IDE)	1.337	14.0732	0.202464	2.47154	TRUE	1.337
BEP	Unknown_COE1	tri2	gestational age (IDE)	1.328	10.7437	0.336709	2.31929	TRUE	1.328
BEP	Unknown_UBA9475	tri2	gestational age (IDE)	1.32238	13.2315	0.222285	2.42247	TRUE	1.32238
BEP	UBA1436.sp900540405	tri2	gestational age (IDE)	1.32	17.258	0.0636276	2.57637	TRUE	1.32
BEP	Clostridium_Q.sp003024715	tri2	gestational age (IDE)	-1.31283	15.9602	-2.52104	-0.104623	TRUE	1.31283
BEP	Treponema_D.succinifaciens	tri2	gestational age (IDE)	-1.25404	7.14342	-2.06235	-0.445735	TRUE	1.25404
BEP	Unknown_UMGS1585	tri2	gestational age (IDE)	1.23594	12.4504	0.168817	2.30306	TRUE	1.23594
BEP	UBA1206.sp000433115	tri2	gestational age (IDE)	-1.23165	10.2278	-2.19884	-0.264452	TRUE	1.23165
BEP	Lachnospira.eligens_B	tri2	gestational age (IDE)	1.22155	14.1351	0.0845198	2.35859	TRUE	1.22155
BEP	CAG.83.sp900545585	tri2	gestational age (IDE)	1.07952	10.6501	0.0925572	2.06648	TRUE	1.07952
BEP	Parabacteroides.sp900549585	tri2	gestational age (IDE)	1.02847	11.0744	0.022041	2.0349	TRUE	1.02847
BEP	Veillonella.parvula_A	tri2	gestational age (IDE)	0.891811	7.47306	0.0650637	1.71856	TRUE	0.891811
BEP	CAG.83.sp900547745	tri2	gestational age (IIE)	-5.5457	198.053	-9.80182	-1.28958	TRUE	5.5457
BEP	Faecalibacterium.prausnitzii_A	tri2	gestational age (IIE)	4.90036	125.73	1.50925	8.29147	TRUE	4.90036
BEP	RC9.sp900546925	tri2	gestational age (IIE)	-4.12779	149.155	-7.82132	-0.434257	TRUE	4.12779
BEP	UMGS911.sp900545935	tri2	gestational age (IIE)	2.93149	65.7716	0.478805	5.38418	TRUE	2.93149
BEP	UMGS911.sp900546695	tri2	gestational age (IIE)	-2.86489	85.0575	-5.65409	-0.0756867	TRUE	2.86489
BEP	Unknown_UBA1740	tri2	gestational age (IIE)	-2.30068	48.7992	-4.41334	-0.188022	TRUE	2.30068
BEP	UBA6398.sp003150315	tri2	gestational age (IIE)	1.83677	32.0121	0.125647	3.54789	TRUE	1.83677
BEP	Phascolarctobacterium_A.succinatutens_A	tri2	gestational age (IIE)	-1.7071	30.4656	-3.37638	-0.037825	TRUE	1.7071
BEP	CAG.83.sp900552475	tri2	gestational age (IIE)	-1.66437	28.9906	-3.29274	-0.0360021	TRUE	1.66437
BEP	Bacteroides.fragilis_A	tri2	gestational age (IIE)	-1.35882	17.867	-2.63716	-0.0804675	TRUE	1.35882
BEP	Lachnospira.sp900316325	tri2	gestational age (IIE)	1.28066	17.4318	0.0179717	2.54334	TRUE	1.28066
BEP	Butyricicoccus_A.sp002395695	tri2	gestational age (IIE)	0.992612	8.23332	0.124829	1.86039	TRUE	0.992612
BEP	COE1.sp001916965	tri2	gestational age (IIE)	-0.889798	7.44075	-1.71476	-0.0648404	TRUE	0.889798
BEP	CAG.103.sp000432375	tri2	gestational age (IIE)	0.821479	4.71694	0.164648	1.47831	TRUE	0.821479
BEP	Unknown_UBA2883	tri2	gestational age (IIE)	-0.719719	5.16257	-1.40688	-0.0325608	TRUE	0.719719
BEP	CAG.110.sp900547405	tri2	gestational age (IIE)	0.320923	0.775816	0.0545424	0.587304	TRUE	0.320923
BEP	CAG.279.sp000437795	tri2	gestational age (IIE)	0.122476	0.129799	0.0135186	0.231434	TRUE	0.122476
BEP	Unknown_UBA5905	tri2	gestational age (IIE)	0.0025033	1.26849e-06	0.00216268	0.00284391	TRUE	0.0025033
BEP	Agathobaculum.butyriciproducens	tri2	gestational age (IIE)	0.000812786	9.41417e-07	0.000519349	0.00110622	TRUE	0.000812786
BEP	Prevotella.copri_A	tri2	gestational age (IIE)	-0.000543317	1.83147e-06	-0.0009526	-0.000134034	TRUE	0.000543317
BEP	Unknown_Acetatifactor	tri2	gestational age (IIE)	-0.000392068	9.29907e-07	-0.000683706	-0.000100431	TRUE	0.000392068
BEP	Oscillibacter.sp900550685	tri2	gestational age (IIE)	-4.4187e-05	1.72896e-08	-8.39533e-05	-4.42066e-06	TRUE	4.4187e-05
BEP	ER4.sp003522105	tri2	gestational age (IIE)	-3.97284e-05	8.44256e-09	-6.75166e-05	-1.19402e-05	TRUE	3.97284e-05
BEP	Oscillibacter.sp900544105	tri2	gestational age (IIE)	1.87341e-05	1.12397e-09	8.59496e-06	2.88732e-05	TRUE	1.87341e-05
BEP	CAG.170.sp900553545	tri2	gestational age (IIE)	-7.10543e-15	4.22338e-28	-1.33206e-14	-8.90247e-16	TRUE	7.10543e-15
BEP	Ruminococcus_E.sp003526955	tri2	gestational age (IIE)	-7.10543e-15	4.22338e-28	-1.33206e-14	-8.90247e-16	TRUE	7.10543e-15
BEP	Succinivibrio.sp000431835	tri2	gestational age (IIE)	-7.10543e-15	4.22338e-28	-1.33206e-14	-8.90247e-16	TRUE	7.10543e-15
BEP	CAG.460.sp000437355	tri2	height (IDE)	17.2016	51.6187	15.0024	19.4008	TRUE	17.2016
BEP	Unknown_UBA11517	tri2	height (IDE)	12.1706	70.4635	9.60113	14.74	TRUE	12.1706
BEP	Eubacterium_R.sp003526845	tri2	height (IDE)	-12.1058	114.481	-15.3808	-8.83067	TRUE	12.1058
BEP	Firm.11.sp004556545	tri2	height (IDE)	11.8864	59.6765	9.52182	14.251	TRUE	11.8864
BEP	UMGS973.sp900547295	tri2	height (IDE)	-10.849	37.8575	-12.7323	-8.96564	TRUE	10.849
BEP	F23.B02.sp900556535	tri2	height (IDE)	-10.6064	82.0521	-13.3791	-7.83372	TRUE	10.6064
BEP	Holdemanella.sp900547815	tri2	height (IDE)	10.0193	46.6596	7.92844	12.1102	TRUE	10.0193
BEP	CAG.110.sp900556935	tri2	height (IDE)	9.91591	29.6892	8.24806	11.5838	TRUE	9.91591
BEP	Unknown_UBA5026	tri2	height (IDE)	7.51668	32.127	5.78171	9.25165	TRUE	7.51668
BEP	CAG.628.sp000438415	tri2	height (IDE)	6.95523	29.1892	5.30149	8.60897	TRUE	6.95523
BEP	Eubacterium_R.sp000434995	tri2	height (IDE)	6.52851	25.4003	4.98583	8.07119	TRUE	6.52851
BEP	Unknown_UMGS1585	tri2	height (IDE)	6.18683	24.6007	4.66863	7.70504	TRUE	6.18683
BEP	Unknown_Lachnospira	tri2	height (IDE)	6.03381	26.0351	4.47197	7.59565	TRUE	6.03381
BEP	Gemmiger.sp900540775	tri2	height (IDE)	5.99701	33.3367	4.22968	7.76434	TRUE	5.99701
BEP	UMGS1633.sp900553645	tri2	height (IDE)	-5.21712	37.4504	-7.09032	-3.34392	TRUE	5.21712
BEP	UBA4951.sp900540385	tri2	height (IDE)	5.21374	30.0598	3.53552	6.89196	TRUE	5.21374
BEP	Prevotella.sp900553155	tri2	height (IDE)	4.74132	25.4131	3.19825	6.28439	TRUE	4.74132
BEP	UMGS2055.sp900557635	tri2	height (IDE)	4.51861	13.9357	3.37594	5.66128	TRUE	4.51861
BEP	Lawsonibacter.sp900549405	tri2	height (IDE)	-4.49168	43.4821	-6.5101	-2.47326	TRUE	4.49168
BEP	RC9.sp000435075	tri2	height (IDE)	-4.47396	24.9536	-6.00302	-2.94491	TRUE	4.47396
BEP	Oscillibacter.sp900542115	tri2	height (IDE)	-4.44397	33.6055	-6.21841	-2.66953	TRUE	4.44397
BEP	Unknown_CAG.628	tri2	height (IDE)	4.41576	31.1544	2.70726	6.12427	TRUE	4.41576
BEP	Agathobacter.sp900550545	tri2	height (IDE)	4.26595	21.6258	2.8425	5.6894	TRUE	4.26595
BEP	RC9.sp900546925	tri2	height (IDE)	4.22961	24.8781	2.70287	5.75635	TRUE	4.22961
BEP	Unknown_Firm.10	tri2	height (IDE)	-4.16553	39.722	-6.0947	-2.23635	TRUE	4.16553
BEP	RC9.sp000434935	tri2	height (IDE)	3.94301	25.9383	2.38408	5.50194	TRUE	3.94301
BEP	CAG.110.sp900546415	tri2	height (IDE)	3.76869	28.0448	2.1477	5.38969	TRUE	3.76869
BEP	Lachnospira.eligens_B	tri2	height (IDE)	3.69089	23.038	2.2217	5.16009	TRUE	3.69089
BEP	UBA11512.sp003522145	tri2	height (IDE)	3.68142	25.0122	2.15057	5.21227	TRUE	3.68142
BEP	CAG.110.sp003525905	tri2	height (IDE)	-3.59068	26.4372	-5.16453	-2.01683	TRUE	3.59068
BEP	CAG.353.sp900066885	tri2	height (IDE)	-3.57776	18.8145	-4.90547	-2.25005	TRUE	3.57776
BEP	CAG.196.sp900549855	tri2	height (IDE)	3.50567	21.4987	2.08641	4.92493	TRUE	3.50567
BEP	RC9.sp900541925	tri2	height (IDE)	-3.49842	21.5176	-4.91831	-2.07854	TRUE	3.49842
BEP	UMGS911.sp900546695	tri2	height (IDE)	3.49687	21.1391	2.08953	4.90421	TRUE	3.49687
BEP	Agathobacter.sp900548765	tri2	height (IDE)	3.46972	19.7618	2.109	4.83044	TRUE	3.46972
BEP	Unknown_Catenibacterium	tri2	height (IDE)	3.45293	39.0531	1.54007	5.3658	TRUE	3.45293
BEP	CAG.710.sp000432595	tri2	height (IDE)	-3.40548	24.5594	-4.92241	-1.88855	TRUE	3.40548
BEP	Unknown_UMGS1326	tri2	height (IDE)	3.39722	23.7233	1.90633	4.8881	TRUE	3.39722
BEP	Veillonella.parvula_A	tri2	height (IDE)	3.39123	17.4311	2.11327	4.66919	TRUE	3.39123
BEP	Unknown_UBA1234_2	tri2	height (IDE)	3.29723	20.434	1.91356	4.68091	TRUE	3.29723
BEP	Unknown_UBA1740	tri2	height (IDE)	3.23523	20.5692	1.84699	4.62347	TRUE	3.23523
BEP	CAG.83.sp900547745	tri2	height (IDE)	3.21947	24.7414	1.69693	4.74201	TRUE	3.21947
BEP	CAG.83.sp900552475	tri2	height (IDE)	3.21895	28.4023	1.58766	4.85025	TRUE	3.21895
BEP	UBA11963.sp900552975	tri2	height (IDE)	3.19308	25.3612	1.65159	4.73457	TRUE	3.19308
BEP	CAG.390.sp000437015	tri2	height (IDE)	3.16383	18.8631	1.83441	4.49325	TRUE	3.16383
BEP	Prevotellamassilia.sp900543155	tri2	height (IDE)	3.16295	23.6155	1.67546	4.65044	TRUE	3.16295
BEP	UBA1777.sp900546515	tri2	height (IDE)	-3.13908	29.0099	-4.78773	-1.49043	TRUE	3.13908
BEP	UBA1740.sp004558975	tri2	height (IDE)	3.13137	32.1447	1.39593	4.86682	TRUE	3.13137
BEP	Unknown_CAG.127	tri2	height (IDE)	3.08765	22.5263	1.63487	4.54043	TRUE	3.08765
BEP	CAG.448.sp003150135	tri2	height (IDE)	3.06137	16.4119	1.82133	4.30141	TRUE	3.06137
BEP	CAG.269.sp000431335	tri2	height (IDE)	3.0343	25.9365	1.47543	4.59318	TRUE	3.0343
BEP	CAG.533.sp000434495	tri2	height (IDE)	-3.01801	23.6627	-4.50699	-1.52903	TRUE	3.01801
BEP	Unknown_UMGS1217	tri2	height (IDE)	2.97141	20.9021	1.57198	4.37084	TRUE	2.97141
BEP	Unknown_UMGS1487	tri2	height (IDE)	-2.96645	25.5988	-4.51515	-1.41775	TRUE	2.96645
BEP	CAG.110.sp900553805	tri2	height (IDE)	-2.9449	25.6318	-4.49459	-1.39521	TRUE	2.9449
BEP	Unknown_UMGS1603	tri2	height (IDE)	-2.90237	25.1955	-4.43882	-1.36592	TRUE	2.90237
BEP	CAG.170.sp900549635	tri2	height (IDE)	2.81179	19.8569	1.44779	4.17578	TRUE	2.81179
BEP	Unknown_Blautia_A	tri2	height (IDE)	2.75155	26.522	1.17518	4.32792	TRUE	2.75155
BEP	Unknown_CAG.81	tri2	height (IDE)	2.74097	27.2769	1.14232	4.33962	TRUE	2.74097
BEP	SFFH01.sp900548125	tri2	height (IDE)	-2.73275	41.1784	-4.69697	-0.768526	TRUE	2.73275
BEP	Unknown_CAG.1435	tri2	height (IDE)	2.72217	24.4545	1.20849	4.23586	TRUE	2.72217
BEP	UMGS902.sp003343845	tri2	height (IDE)	2.71381	19.9851	1.34542	4.0822	TRUE	2.71381
BEP	Prevotella.sp002265625	tri2	height (IDE)	2.63883	14.4553	1.47506	3.80261	TRUE	2.63883
BEP	UMGS1540.sp900552775	tri2	height (IDE)	2.61295	21.264	1.20146	4.02444	TRUE	2.61295
BEP	Dialister.sp000434475	tri2	height (IDE)	2.60704	26.6203	1.02774	4.18633	TRUE	2.60704
BEP	UBA5905.sp900549155	tri2	height (IDE)	-2.54539	22.8482	-4.00852	-1.08226	TRUE	2.54539
BEP	CAG.95.sp000436115	tri2	height (IDE)	-2.54289	25.3403	-4.08375	-1.00204	TRUE	2.54289
BEP	Unknown_Holdemanella	tri2	height (IDE)	2.51372	28.1266	0.890364	4.13709	TRUE	2.51372
BEP	Unknown_UBA6857	tri2	height (IDE)	2.49439	24.3868	0.982797	4.00598	TRUE	2.49439
BEP	UBA6382.sp900557555	tri2	height (IDE)	2.48711	21.5105	1.06746	3.90676	TRUE	2.48711
BEP	Agathobacter.sp900317585	tri2	height (IDE)	2.48257	20.3424	1.102	3.86314	TRUE	2.48257
BEP	Agathobacter.faecis	tri2	height (IDE)	-2.45605	24.2471	-3.9633	-0.948802	TRUE	2.45605
BEP	Unknown_Firm.11	tri2	height (IDE)	2.44599	21.8785	1.01424	3.87773	TRUE	2.44599
BEP	CAG.196.sp900553895	tri2	height (IDE)	2.42017	20.0422	1.04983	3.79051	TRUE	2.42017
BEP	Prevotella.sp900556795	tri2	height (IDE)	2.34715	19.6063	0.991794	3.70251	TRUE	2.34715
BEP	F23.B02.sp002472405	tri2	height (IDE)	2.33129	20.2746	0.953029	3.70956	TRUE	2.33129
BEP	Phocaeicola.dorei	tri2	height (IDE)	2.30458	21.5794	0.882654	3.7265	TRUE	2.30458
BEP	Treponema_D.berlinense	tri2	height (IDE)	2.21001	35.4061	0.388651	4.03136	TRUE	2.21001
BEP	CAG.882.sp003486385	tri2	height (IDE)	2.19471	19.4736	0.843952	3.54548	TRUE	2.19471
BEP	Unknown_UMGS2037	tri2	height (IDE)	2.18458	20.8651	0.786388	3.58277	TRUE	2.18458
BEP	Unknown_Oxalobacter	tri2	height (IDE)	-2.16749	21.4259	-3.58434	-0.750632	TRUE	2.16749
BEP	Unknown_UBA644_2	tri2	height (IDE)	2.08288	34.5785	0.282931	3.88282	TRUE	2.08288
BEP	CAG.272.sp000433515	tri2	height (IDE)	2.07628	22.4637	0.62552	3.52705	TRUE	2.07628
BEP	UMGS1590.sp900552455	tri2	height (IDE)	2.0652	26.4038	0.492339	3.63806	TRUE	2.0652
BEP	Phascolarctobacterium_A.sp900551335	tri2	height (IDE)	2.02621	11.7839	0.975454	3.07696	TRUE	2.02621
BEP	CAG.170.sp900555665	tri2	height (IDE)	1.98742	18.0907	0.685497	3.28934	TRUE	1.98742
BEP	Prevotella.sp900552965	tri2	height (IDE)	1.93913	17.7519	0.649463	3.2288	TRUE	1.93913
BEP	CAG.238.sp900542245	tri2	height (IDE)	1.92904	27.8507	0.313666	3.54442	TRUE	1.92904
BEP	Unknown_UMGS1696	tri2	height (IDE)	-1.90879	29.0458	-3.55846	-0.259114	TRUE	1.90879
BEP	CAG.103.sp900543625	tri2	height (IDE)	1.88207	17.4501	0.603414	3.16073	TRUE	1.88207
BEP	Agathobacter.sp900546625	tri2	height (IDE)	1.87934	21.4011	0.463306	3.29538	TRUE	1.87934
BEP	F23.B02.sp900545805	tri2	height (IDE)	1.87136	24.9354	0.342863	3.39985	TRUE	1.87136
BEP	Unknown_UMGS1810	tri2	height (IDE)	1.83891	18.0545	0.538289	3.13952	TRUE	1.83891
BEP	CAG.110.sp900544405	tri2	height (IDE)	1.83644	27.7157	0.22498	3.4479	TRUE	1.83644
BEP	UMGS1883.sp900555935	tri2	height (IDE)	1.8204	22.1836	0.378707	3.26209	TRUE	1.8204
BEP	V9D3004.sp002349525	tri2	height (IDE)	1.8049	20.5784	0.416349	3.19345	TRUE	1.8049
BEP	UMGS1052.sp900548115	tri2	height (IDE)	1.78732	18.6414	0.46573	3.10891	TRUE	1.78732
BEP	ER4.sp900550165	tri2	height (IDE)	1.77735	20.5203	0.390761	3.16394	TRUE	1.77735
BEP	Unknown_CAG.1193	tri2	height (IDE)	1.74786	24.7287	0.225709	3.27	TRUE	1.74786
BEP	Unknown_Borkfalkiaceae	tri2	height (IDE)	1.74403	13.7228	0.610123	2.87794	TRUE	1.74403
BEP	CAG.83.sp900550585	tri2	height (IDE)	-1.73136	23.333	-3.20992	-0.252788	TRUE	1.73136
BEP	Unknown_CAG.302_2	tri2	height (IDE)	1.71996	21.7971	0.290881	3.14903	TRUE	1.71996
BEP	Agathobacter.sp900549895	tri2	height (IDE)	-1.69807	17.7752	-2.98859	-0.407555	TRUE	1.69807
BEP	Alistipes.senegalensis	tri2	height (IDE)	1.6934	20.7612	0.298696	3.08811	TRUE	1.6934
BEP	Unknown_CAG.115	tri2	height (IDE)	1.69167	17.8648	0.397907	2.98543	TRUE	1.69167
BEP	CAG.605.sp000433475	tri2	height (IDE)	-1.61324	25.3006	-3.15289	-0.073593	TRUE	1.61324
BEP	Methanosphaera.stadtmanae	tri2	height (IDE)	-1.60392	19.9493	-2.97108	-0.236754	TRUE	1.60392
BEP	Alistipes.shahii	tri2	height (IDE)	-1.58656	21.8874	-3.01859	-0.154524	TRUE	1.58656
BEP	Unknown_RUG563	tri2	height (IDE)	1.58342	19.3855	0.235718	2.93113	TRUE	1.58342
BEP	Gemmiger.variabilis_A	tri2	height (IDE)	1.5688	20.3005	0.189652	2.94794	TRUE	1.5688
BEP	Prevotellamassilia.sp900541575	tri2	height (IDE)	1.56745	23.3942	0.0869389	3.04795	TRUE	1.56745
BEP	Unknown_CAG.95	tri2	height (IDE)	1.53985	22.3465	0.0928717	2.98682	TRUE	1.53985
BEP	Unknown_UBA4334	tri2	height (IDE)	-1.53109	17.4351	-2.8092	-0.25298	TRUE	1.53109
BEP	Unknown_Prevotellamassilia	tri2	height (IDE)	1.51416	21.1312	0.107087	2.92124	TRUE	1.51416
BEP	CAG.1024.sp000432015	tri2	height (IDE)	1.50917	21.0454	0.104952	2.91339	TRUE	1.50917
BEP	Bilophila.wadsworthia	tri2	height (IDE)	1.47965	21.8713	0.0481421	2.91116	TRUE	1.47965
BEP	Unknown_CAG.533	tri2	height (IDE)	1.47153	21.9241	0.038296	2.90476	TRUE	1.47153
BEP	Unknown_UBA2883	tri2	height (IDE)	1.42125	20.0064	0.0521373	2.79037	TRUE	1.42125
BEP	Prevotellamassilia.timonensis	tri2	height (IDE)	-1.41083	15.3449	-2.60988	-0.211775	TRUE	1.41083
BEP	Anaerovibrio.sp900548165	tri2	height (IDE)	1.40485	17.3445	0.130065	2.67964	TRUE	1.40485
BEP	Lawsonibacter.sp900550705	tri2	height (IDE)	-1.26775	11.8243	-2.3203	-0.215203	TRUE	1.26775
BEP	Eubacterium_R.sp900539325	tri2	height (IDE)	-1.24391	15.349	-2.44313	-0.0446966	TRUE	1.24391
BEP	Coprococcus.sp000433075	tri2	height (IDE)	1.20618	13.0303	0.101252	2.3111	TRUE	1.20618
BEP	CAG.83.sp900547745	tri2	height (IIE)	-5.65909	212.732	-10.1236	-1.1946	TRUE	5.65909
BEP	RC9.sp900546925	tri2	height (IIE)	-3.63859	87.5327	-6.50238	-0.774798	TRUE	3.63859
BEP	Prevotella.sp900553155	tri2	height (IIE)	-3.56253	92.8146	-6.51146	-0.613602	TRUE	3.56253
BEP	RC9.sp000434935	tri2	height (IIE)	-3.22306	98.1937	-6.25624	-0.189887	TRUE	3.22306
BEP	UMGS911.sp900545935	tri2	height (IIE)	3.07073	69.0608	0.526993	5.61446	TRUE	3.07073
BEP	Prevotellamassilia.sp900543155	tri2	height (IIE)	-1.9038	34.566	-3.70342	-0.104177	TRUE	1.9038
BEP	Butyricicoccus_A.sp002395695	tri2	height (IIE)	1.75716	22.3771	0.309197	3.20513	TRUE	1.75716
BEP	Faecalibacterium.prausnitzii_A	tri2	height (IIE)	1.74045	10.9993	0.725275	2.75562	TRUE	1.74045
BEP	Eubacterium_R.sp900539325	tri2	height (IIE)	1.35219	19.1817	0.0115875	2.69279	TRUE	1.35219
BEP	Unknown_UBA2883	tri2	height (IIE)	-1.27104	11.5244	-2.31016	-0.231922	TRUE	1.27104
BEP	Unknown_UMGS1585	tri2	height (IIE)	-1.24898	8.48847	-2.14078	-0.35717	TRUE	1.24898
BEP	Lachnospira.sp900316325	tri2	height (IIE)	1.09829	6.06567	0.344418	1.85215	TRUE	1.09829
BEP	CAG.103.sp000432375	tri2	height (IIE)	1.00365	8.84055	0.093536	1.91376	TRUE	1.00365
BEP	Faecalibacterium.prausnitzii	tri2	height (IIE)	0.992019	10.4603	0.00203685	1.982	TRUE	0.992019
BEP	Unknown_Phascolarctobacterium_A	tri2	height (IIE)	0.285496	0.684341	0.0322796	0.538713	TRUE	0.285496
BEP	Prevotellamassilia.sp900540885	tri2	height (IIE)	-0.271796	0.761113	-0.538839	-0.00475318	TRUE	0.271796
BEP	CAG.170.sp900553545	tri2	height (IIE)	0.0984099	0.0757628	0.0141572	0.182663	TRUE	0.0984099
BEP	Butyrivibrio_A.crossotus	tri2	height (IIE)	0.000733268	3.36e-07	0.000555832	0.000910704	TRUE	0.000733268
BEP	CAG.83.sp003539495	tri2	height (IIE)	0.000698898	3.69e-10	0.00069302	0.000704777	TRUE	0.000698898
BEP	Unknown_CAG.269	tri2	height (IIE)	-0.000617303	1.65e-06	-0.00101073	-0.000223878	TRUE	0.000617303
BEP	Evtepia.sp004556345	tri2	height (IIE)	-0.000181042	3.36e-07	-0.000358545	-3.54e-06	TRUE	0.000181042
BEP	Oscillibacter.sp900550685	tri2	height (IIE)	-1.89e-05	1.08e-12	-1.92e-05	-1.86e-05	TRUE	1.89e-05
BEP	Ruminococcus_E.sp003526955	tri2	height (IIE)	1.42e-14	4.92e-28	7.42e-15	2.1e-14	TRUE	1.42e-14
BEP	Unknown_CAG.110	tri2	height (IIE)	1.42e-14	4.92e-28	7.42e-15	2.1e-14	TRUE	1.42e-14
BEP	CAG.170.sp000436735	tri2	height (IIE)	1.42e-14	6.02e-28	6.7e-15	2.17e-14	TRUE	1.42e-14
BEP	Faecalibacterium.prausnitzii_E	tri2	height (IIE)	1.42e-14	6.02e-28	6.7e-15	2.17e-14	TRUE	1.42e-14
BEP	Firm.11.sp900548145	tri2	height (IIE)	1.42e-14	6.02e-28	6.7e-15	2.17e-14	TRUE	1.42e-14
BEP	Gemmiger.qucibialis	tri2	height (IIE)	1.42e-14	6.02e-28	6.7e-15	2.17e-14	TRUE	1.42e-14
BEP	SFJ001.sp004555865	tri2	height (IIE)	1.42e-14	6.02e-28	6.7e-15	2.17e-14	TRUE	1.42e-14
BEP	Unknown_ER4	tri2	height (IIE)	1.42e-14	6.02e-28	6.7e-15	2.17e-14	TRUE	1.42e-14
BEP	Unknown_Faecalibacterium	tri2	height (IIE)	1.42e-14	6.02e-28	6.7e-15	2.17e-14	TRUE	1.42e-14
BEP	Eubacterium_R.sp003526845	tri2	weight (IDE)	-2.89215	5.95702	-3.63924	-2.14507	TRUE	2.89215
BEP	UMGS973.sp900547295	tri2	weight (IDE)	-2.49932	2.19593	-2.95291	-2.04572	TRUE	2.49932
BEP	F23.B02.sp900556535	tri2	weight (IDE)	-2.43435	4.35933	-3.07345	-1.79525	TRUE	2.43435
BEP	CAG.460.sp000437355	tri2	weight (IDE)	2.34711	1.77699	1.93907	2.75514	TRUE	2.34711
BEP	Unknown_UBA11517	tri2	weight (IDE)	1.91659	2.38611	1.44377	2.38942	TRUE	1.91659
BEP	Firm.11.sp004556545	tri2	weight (IDE)	1.80934	2.04159	1.37197	2.2467	TRUE	1.80934
BEP	CAG.110.sp900556935	tri2	weight (IDE)	1.70416	1.6024	1.31669	2.09163	TRUE	1.70416
BEP	Holdemanella.sp900547815	tri2	weight (IDE)	1.68334	1.81332	1.27116	2.09553	TRUE	1.68334
BEP	Unknown_Firm.10	tri2	weight (IDE)	-1.27622	2.22028	-1.73232	-0.820118	TRUE	1.27622
BEP	UMGS1633.sp900553645	tri2	weight (IDE)	-1.26015	2.01342	-1.69449	-0.82582	TRUE	1.26015
BEP	Lawsonibacter.sp900549405	tri2	weight (IDE)	-1.18324	2.87384	-1.70214	-0.664333	TRUE	1.18324
BEP	RC9.sp000435075	tri2	weight (IDE)	-1.14984	1.24396	-1.49123	-0.808439	TRUE	1.14984
BEP	Oscillibacter.sp900542115	tri2	weight (IDE)	-1.08638	1.93716	-1.51241	-0.66035	TRUE	1.08638
BEP	Unknown_UBA5026	tri2	weight (IDE)	1.06738	1.21794	0.729577	1.40519	TRUE	1.06738
BEP	CAG.710.sp000432595	tri2	weight (IDE)	-1.02008	1.36537	-1.37775	-0.662414	TRUE	1.02008
BEP	Unknown_UMGS1603	tri2	weight (IDE)	-0.969825	1.15972	-1.29946	-0.64019	TRUE	0.969825
BEP	Unknown_UMGS1585	tri2	weight (IDE)	0.958334	1.42397	0.593071	1.3236	TRUE	0.958334
BEP	Unknown_UMGS1487	tri2	weight (IDE)	-0.927955	1.62063	-1.31763	-0.538284	TRUE	0.927955
BEP	UBA1777.sp900546515	tri2	weight (IDE)	-0.926625	1.62064	-1.3163	-0.536953	TRUE	0.926625
BEP	CAG.353.sp900066885	tri2	weight (IDE)	-0.921384	0.985819	-1.2253	-0.617467	TRUE	0.921384
BEP	RC9.sp900541925	tri2	weight (IDE)	-0.918712	1.00827	-1.22607	-0.611353	TRUE	0.918712
BEP	Lawsonibacter.sp900550705	tri2	weight (IDE)	-0.895027	1.14835	-1.22304	-0.567013	TRUE	0.895027
BEP	CAG.110.sp003525905	tri2	weight (IDE)	-0.87534	1.30558	-1.22509	-0.525591	TRUE	0.87534
BEP	Gemmiger.sp900540775	tri2	weight (IDE)	0.858327	1.58507	0.472954	1.2437	TRUE	0.858327
BEP	CAG.533.sp000434495	tri2	weight (IDE)	-0.85169	1.28173	-1.19823	-0.505149	TRUE	0.85169
BEP	CAG.110.sp900553805	tri2	weight (IDE)	-0.849258	1.29203	-1.19719	-0.501327	TRUE	0.849258
BEP	Prevotella.sp900553155	tri2	weight (IDE)	0.802698	1.24556	0.461083	1.14431	TRUE	0.802698
BEP	Unknown_SFFS01	tri2	weight (IDE)	-0.766396	1.69538	-1.16495	-0.36784	TRUE	0.766396
BEP	CAG.628.sp000438415	tri2	weight (IDE)	0.755934	1.32826	0.40316	1.10871	TRUE	0.755934
BEP	CAG.95.sp000436115	tri2	weight (IDE)	-0.75074	1.38565	-1.11106	-0.390426	TRUE	0.75074
BEP	Unknown_Lachnospira	tri2	weight (IDE)	0.7507	1.30994	0.400367	1.10103	TRUE	0.7507
BEP	CAG.83.sp900550585	tri2	weight (IDE)	-0.724356	1.47478	-1.09608	-0.352633	TRUE	0.724356
BEP	Unknown_UMGS1696	tri2	weight (IDE)	-0.723861	1.73675	-1.12725	-0.320471	TRUE	0.723861
BEP	UBA5905.sp900549155	tri2	weight (IDE)	-0.719902	1.08977	-1.03944	-0.400364	TRUE	0.719902
BEP	Eubacterium_R.sp000434995	tri2	weight (IDE)	0.675467	1.20099	0.340018	1.01092	TRUE	0.675467
BEP	Agathobacter.faecis	tri2	weight (IDE)	-0.671171	1.26942	-1.01604	-0.326299	TRUE	0.671171
BEP	UBA4951.sp900540385	tri2	weight (IDE)	0.661024	1.31235	0.310368	1.01168	TRUE	0.661024
BEP	RC9.sp900546925	tri2	weight (IDE)	0.658791	1.35699	0.302221	1.01536	TRUE	0.658791
BEP	RC9.sp000434935	tri2	weight (IDE)	0.658438	1.22596	0.31952	0.997355	TRUE	0.658438
BEP	Agathobacter.sp900549895	tri2	weight (IDE)	-0.654438	1.0397	-0.96655	-0.342326	TRUE	0.654438
BEP	UMGS882.sp900546385	tri2	weight (IDE)	-0.654227	0.838174	-0.934462	-0.373991	TRUE	0.654227
BEP	CAG.605.sp000433475	tri2	weight (IDE)	-0.636856	1.3002	-0.985886	-0.287827	TRUE	0.636856
BEP	SFFH01.sp900548125	tri2	weight (IDE)	-0.581487	1.75686	-0.987206	-0.175768	TRUE	0.581487
BEP	Unknown_RUG705	tri2	weight (IDE)	-0.57525	1.48614	-0.948402	-0.202098	TRUE	0.57525
BEP	CAG.433.sp000433675	tri2	weight (IDE)	-0.568201	1.07729	-0.885904	-0.250498	TRUE	0.568201
BEP	Lachnospira.eligens_B	tri2	weight (IDE)	0.56657	1.08123	0.248286	0.884855	TRUE	0.56657
BEP	Unknown_Oxalobacter	tri2	weight (IDE)	-0.553733	1.09332	-0.873792	-0.233675	TRUE	0.553733
BEP	Agathobacter.sp900550545	tri2	weight (IDE)	0.550556	0.996664	0.244972	0.85614	TRUE	0.550556
BEP	Unknown_CAG.884	tri2	weight (IDE)	-0.538113	1.28428	-0.884999	-0.191227	TRUE	0.538113
BEP	Unknown_UMGS1668	tri2	weight (IDE)	-0.53351	1.48803	-0.9069	-0.16012	TRUE	0.53351
BEP	Unknown_CAG.628	tri2	weight (IDE)	0.526618	1.57337	0.142671	0.910564	TRUE	0.526618
BEP	Unknown_UBA4334	tri2	weight (IDE)	-0.526036	0.982099	-0.829378	-0.222693	TRUE	0.526036
BEP	Unknown_UBA1259	tri2	weight (IDE)	-0.524425	1.33462	-0.878044	-0.170806	TRUE	0.524425
BEP	Prevotellamassilia.timonensis	tri2	weight (IDE)	-0.51812	0.981822	-0.82142	-0.21482	TRUE	0.51812
BEP	Methanosphaera.stadtmanae	tri2	weight (IDE)	-0.518033	1.12887	-0.843254	-0.192812	TRUE	0.518033
BEP	Butyricicoccus_A.sp002395695	tri2	weight (IDE)	-0.512372	1.20183	-0.847937	-0.176806	TRUE	0.512372
BEP	Haemophilus_D.parainfluenzae_K	tri2	weight (IDE)	-0.4878	1.30364	-0.837291	-0.138309	TRUE	0.4878
BEP	CAG.590.sp000431135	tri2	weight (IDE)	-0.486837	1.17874	-0.819164	-0.15451	TRUE	0.486837
BEP	Alistipes.shahii	tri2	weight (IDE)	-0.485626	1.15252	-0.814235	-0.157016	TRUE	0.485626
BEP	CAG.196.sp900549855	tri2	weight (IDE)	0.48524	1.29449	0.136978	0.833502	TRUE	0.48524
BEP	RUG472.sp900545265	tri2	weight (IDE)	-0.483096	1.22289	-0.821589	-0.144604	TRUE	0.483096
BEP	Unknown_CAG.127	tri2	weight (IDE)	0.48265	1.29458	0.134376	0.830924	TRUE	0.48265
BEP	Veillonella.parvula_A	tri2	weight (IDE)	0.467662	0.85282	0.184989	0.750336	TRUE	0.467662
BEP	Prevotellamassilia.sp900543155	tri2	weight (IDE)	0.464436	1.16984	0.133367	0.795505	TRUE	0.464436
BEP	Agathobacter.sp900548765	tri2	weight (IDE)	0.459001	1.10569	0.137136	0.780866	TRUE	0.459001
BEP	CAG.110.sp900546415	tri2	weight (IDE)	0.457789	1.16471	0.127445	0.788132	TRUE	0.457789
BEP	CAG.83.sp900552475	tri2	weight (IDE)	0.453332	1.16101	0.123515	0.78315	TRUE	0.453332
BEP	UBA644.sp900547165	tri2	weight (IDE)	-0.447725	1.18319	-0.780678	-0.114772	TRUE	0.447725
BEP	UBA5026.sp900550255	tri2	weight (IDE)	-0.446695	1.27256	-0.791994	-0.101397	TRUE	0.446695
BEP	Unknown_CAG.390	tri2	weight (IDE)	-0.442261	1.16635	-0.772836	-0.111686	TRUE	0.442261
BEP	Unknown_UBA1234_2	tri2	weight (IDE)	0.441337	1.17202	0.109959	0.772715	TRUE	0.441337
BEP	UBA11963.sp900552975	tri2	weight (IDE)	0.433963	1.37657	0.0748293	0.793096	TRUE	0.433963
BEP	UBA737.sp002431945	tri2	weight (IDE)	-0.427744	1.1625	-0.757773	-0.0977146	TRUE	0.427744
BEP	Parolsenella.massiliensis	tri2	weight (IDE)	-0.42636	1.13439	-0.752375	-0.100345	TRUE	0.42636
BEP	Duodenibacillus.massiliensis	tri2	weight (IDE)	-0.422371	1.37454	-0.781239	-0.0635036	TRUE	0.422371
BEP	Faecalibacterium.sp003449675	tri2	weight (IDE)	-0.41797	1.55254	-0.799367	-0.0365737	TRUE	0.41797
BEP	Unknown_UMGS1773	tri2	weight (IDE)	-0.398503	1.62418	-0.788601	-0.00840499	TRUE	0.398503
BEP	UMGS1387.sp900551295	tri2	weight (IDE)	-0.39233	0.717076	-0.651532	-0.133128	TRUE	0.39233
BEP	Eubacterium_R.sp900539325	tri2	weight (IDE)	-0.392265	0.885929	-0.680373	-0.104156	TRUE	0.392265
BEP	UMGS1815.sp900555345	tri2	weight (IDE)	-0.388017	1.19287	-0.722329	-0.0537042	TRUE	0.388017
BEP	Prevotella.sp900556795	tri2	weight (IDE)	0.386244	1.01282	0.0781934	0.694295	TRUE	0.386244
BEP	Ruminiclostridium_E.siraeum	tri2	weight (IDE)	-0.385927	1.08782	-0.70518	-0.0666737	TRUE	0.385927
BEP	Unknown_CAG.74	tri2	weight (IDE)	-0.383914	1.55804	-0.765986	-0.00184101	TRUE	0.383914
BEP	RC9.sp900545245	tri2	weight (IDE)	-0.383749	0.93213	-0.679274	-0.0882241	TRUE	0.383749
BEP	Unknown_COE1	tri2	weight (IDE)	-0.380269	1.02535	-0.69022	-0.0703188	TRUE	0.380269
BEP	Unknown_Zag1	tri2	weight (IDE)	-0.377175	1.23623	-0.71751	-0.0368414	TRUE	0.377175
BEP	Unknown_UMGS1449	tri2	weight (IDE)	-0.374933	1.41832	-0.739472	-0.0103937	TRUE	0.374933
BEP	Olsenella_E.sp003609875	tri2	weight (IDE)	-0.366125	1.13174	-0.691759	-0.0404912	TRUE	0.366125
BEP	Faecalibacterium.prausnitzii_A	tri2	weight (IDE)	-0.363334	0.942713	-0.660532	-0.0661357	TRUE	0.363334
BEP	Oscillibacter.sp004553545	tri2	weight (IDE)	-0.361342	1.05328	-0.675486	-0.0471985	TRUE	0.361342
BEP	Unknown_UMGS1326	tri2	weight (IDE)	0.360263	1.18212	0.0274595	0.693066	TRUE	0.360263
BEP	Unknown_Blautia_A	tri2	weight (IDE)	0.352137	1.20371	0.0163083	0.687965	TRUE	0.352137
BEP	Unknown_Eubacterium_F	tri2	weight (IDE)	-0.350079	1.12384	-0.674574	-0.0255832	TRUE	0.350079
BEP	CAG.390.sp000437015	tri2	weight (IDE)	0.345797	1.0071	0.0386172	0.652977	TRUE	0.345797
BEP	CAG.238.sp900551415	tri2	weight (IDE)	-0.344141	1.20665	-0.68038	-0.00790248	TRUE	0.344141
BEP	Prevotella.sp002265625	tri2	weight (IDE)	0.340807	0.705565	0.0836934	0.59792	TRUE	0.340807
BEP	Agathobacter.sp900317585	tri2	weight (IDE)	0.33415	0.954247	0.0351398	0.633161	TRUE	0.33415
BEP	UMGS911.sp900546695	tri2	weight (IDE)	0.331023	1.10031	0.00994251	0.652103	TRUE	0.331023
BEP	CAG.448.sp003150135	tri2	weight (IDE)	0.330809	0.798433	0.057298	0.604321	TRUE	0.330809
BEP	CAG.83.sp900551995	tri2	weight (IDE)	-0.325591	0.924831	-0.619957	-0.031225	TRUE	0.325591
BEP	Unknown_Bacteroides	tri2	weight (IDE)	-0.317427	0.962639	-0.61775	-0.0171045	TRUE	0.317427
BEP	CAG.83.sp000431575	tri2	weight (IDE)	-0.315847	0.961156	-0.615938	-0.0157555	TRUE	0.315847
BEP	CAG.170.sp900549635	tri2	weight (IDE)	0.314313	0.881202	0.0269745	0.601652	TRUE	0.314313
BEP	UBA1206.sp000433115	tri2	weight (IDE)	-0.279797	0.826523	-0.558078	-0.00151564	TRUE	0.279797
BEP	Unknown_UBA10281	tri2	weight (IDE)	-0.271383	0.720337	-0.531174	-0.0115917	TRUE	0.271383
BEP	CAG.83.sp900547745	tri2	weight (IIE)	-0.998047	6.61134	-1.7851	-0.211	TRUE	0.998047
BEP	Prevotella.sp900553155	tri2	weight (IIE)	-0.737976	3.3267	-1.29627	-0.179682	TRUE	0.737976
BEP	RC9.sp900546925	tri2	weight (IIE)	-0.701591	3.08082	-1.23886	-0.164325	TRUE	0.701591
BEP	RC9.sp000434935	tri2	weight (IIE)	-0.631237	3.38161	-1.19412	-0.0683545	TRUE	0.631237
BEP	UMGS911.sp900545935	tri2	weight (IIE)	0.539124	2.35437	0.0694528	1.00879	TRUE	0.539124
BEP	Butyricicoccus_A.sp002395695	tri2	weight (IIE)	0.406374	0.72798	0.145209	0.66754	TRUE	0.406374
BEP	Faecalibacterium.prausnitzii_A	tri2	weight (IIE)	0.382893	0.414783	0.185757	0.58003	TRUE	0.382893
BEP	Prevotellamassilia.sp900543155	tri2	weight (IIE)	-0.365293	1.21947	-0.703312	-0.0272739	TRUE	0.365293
BEP	Phascolarctobacterium_A.succinatutens_A	tri2	weight (IIE)	-0.317992	1.03612	-0.629566	-0.00641792	TRUE	0.317992
BEP	Unknown_UMGS1585	tri2	weight (IIE)	-0.220443	0.32767	-0.395659	-0.0452266	TRUE	0.220443
BEP	Faecalibacterium.prausnitzii	tri2	weight (IIE)	0.213735	0.349788	0.0327017	0.394768	TRUE	0.213735
BEP	CAG.103.sp000432375	tri2	weight (IIE)	0.174579	0.321329	0.00106665	0.348092	TRUE	0.174579
BEP	Lachnospira.sp900316325	tri2	weight (IIE)	0.167304	0.267087	0.00911271	0.325495	TRUE	0.167304
BEP	Phascolarctobacterium_A.sp900551335	tri2	weight (IIE)	-0.155901	0.227755	-0.301981	-0.00982155	TRUE	0.155901
BEP	Prevotella.sp900543975	tri2	weight (IIE)	0.0377583	0.0151105	0.000131667	0.075385	TRUE	0.0377583
BEP	Prevotella.sp900548745	tri2	weight (IIE)	-0.0269021	0.00717078	-0.0528224	-0.000981855	TRUE	0.0269021
BEP	Unknown_UBA7102	tri2	weight (IIE)	-0.0186504	0.00325561	-0.0361155	-0.00118527	TRUE	0.0186504
BEP	Unknown_RUG410	tri2	weight (IIE)	-0.000973926	8.386e-06	-0.00186033	-8.75185e-05	TRUE	0.000973926
BEP	SFFH01.sp900542395	tri2	weight (IIE)	-0.000966222	1.30019e-07	-0.00107659	-0.00085585	TRUE	0.000966222
BEP	Unknown_CAG.269	tri2	weight (IIE)	-0.000761598	2.92207e-06	-0.00128484	-0.000238358	TRUE	0.000761598
BEP	Unknown_Oscillospiraceae	tri2	weight (IIE)	0.000422003	4.19464e-07	0.000223758	0.000620249	TRUE	0.000422003
BEP	Gemmiger.formicilis	tri2	weight (IIE)	-0.000260929	1.50386e-07	-0.000379631	-0.000142227	TRUE	0.000260929
BEP	Oscillibacter.sp001916835	tri2	weight (IIE)	0.00019619	1.95567e-07	6.08257e-05	0.000331554	TRUE	0.00019619
BEP	Butyrivibrio_A.crossotus	tri2	weight (IIE)	0.000105451	3.44454e-08	4.86417e-05	0.000162261	TRUE	0.000105451
BEP	Oscillibacter.sp900544105	tri2	weight (IIE)	-4.2619e-05	7.88784e-09	-6.98044e-05	-1.54336e-05	TRUE	4.2619e-05
BEP	Oscillibacter.sp900544615	tri2	weight (IIE)	-7.04011e-06	4.43713e-10	-1.34878e-05	-5.92379e-07	TRUE	7.04011e-06
BEP	Unknown_UMGS902	tri2	weight (IIE)	-7.16833e-07	7.12344e-13	-9.75178e-07	-4.58487e-07	TRUE	7.16833e-07
BEP	SFJ001.sp004555865	tri2	weight (IIE)	-2.22045e-15	8.04169e-30	-3.08847e-15	-1.35243e-15	TRUE	2.22045e-15
BEP	Unknown_CAG.110	tri2	weight (IIE)	-1.77636e-15	5.62562e-30	-2.50237e-15	-1.05035e-15	TRUE	1.77636e-15
BEP	CAG.170.sp000436735	tri2	weight (IIE)	-1.33227e-15	4.47282e-30	-1.97963e-15	-6.84906e-16	TRUE	1.33227e-15
BEP	CAG.83.sp003539495	tri2	weight (IIE)	-1.33227e-15	4.47282e-30	-1.97963e-15	-6.84906e-16	TRUE	1.33227e-15
BEP	Faecalibacterium.prausnitzii_E	tri2	weight (IIE)	-1.33227e-15	4.47282e-30	-1.97963e-15	-6.84906e-16	TRUE	1.33227e-15
BEP	Faecalibacterium.sp900539885	tri2	weight (IIE)	-1.33227e-15	4.47282e-30	-1.97963e-15	-6.84906e-16	TRUE	1.33227e-15
BEP	Firm.11.sp900548145	tri2	weight (IIE)	-1.33227e-15	4.47282e-30	-1.97963e-15	-6.84906e-16	TRUE	1.33227e-15
BEP	Oscillibacter.sp900550685	tri2	weight (IIE)	-1.33227e-15	4.47282e-30	-1.97963e-15	-6.84906e-16	TRUE	1.33227e-15
BEP	Phascolarctobacterium_A.succinatutens	tri2	weight (IIE)	-1.33227e-15	4.47282e-30	-1.97963e-15	-6.84906e-16	TRUE	1.33227e-15
BEP	Unknown_ER4	tri2	weight (IIE)	-1.33227e-15	4.47282e-30	-1.97963e-15	-6.84906e-16	TRUE	1.33227e-15
BEP	Unknown_Faecalibacterium	tri2	weight (IIE)	-1.33227e-15	4.47282e-30	-1.97963e-15	-6.84906e-16	TRUE	1.33227e-15
BEP	Prevotella.sp002251295	tri2	gestational age (IDE)	-1.09544	13.447	-2.20445	0.0135723	FALSE
BEP	Coprococcus.sp000433075	tri2	gestational age (IDE)	-0.800598	7.441	-1.62557	0.0243739	FALSE
BEP	F23.B02.sp900545805	tri2	gestational age (IDE)	-1.34867	21.0796	-2.7372	0.0398625	FALSE
BEP	Prevotella.sp900552965	tri2	gestational age (IDE)	-1.01548	12.488	-2.08421	0.0532527	FALSE
BEP	Eubacterium_R.sp900539325	tri2	gestational age (IDE)	-0.81426	8.3669	-1.68905	0.0605342	FALSE
BEP	CAG.177.sp003538135	tri2	gestational age (IDE)	-1.11024	14.999	-2.28151	0.0610195	FALSE
BEP	Unknown_CAG.710	tri2	gestational age (IDE)	-1.21787	18.378	-2.51437	0.0786307	FALSE
BEP	UBA644.sp900547165	tri2	gestational age (IDE)	-1.33059	22.1789	-2.75487	0.0936779	FALSE
BEP	Parabacteroides.distasonis	tri2	gestational age (IDE)	-1.07236	14.9218	-2.2406	0.0958849	FALSE
BEP	Agathobaculum.sp003481705	tri2	gestational age (IDE)	-1.03996	14.2436	-2.18135	0.101429	FALSE
BEP	CAG.791.sp000431495	tri2	gestational age (IDE)	-1.05598	14.6891	-2.21508	0.103115	FALSE
BEP	ER4.sp900546295	tri2	gestational age (IDE)	-0.995972	13.3497	-2.10096	0.10902	FALSE
BEP	Ruminiclostridium_E.siraeum	tri2	gestational age (IDE)	-1.08533	16.0646	-2.29749	0.12683	FALSE
BEP	C941.sp004557565	tri2	gestational age (IDE)	-1.01807	14.8328	-2.18283	0.146682	FALSE
BEP	Duodenibacillus.massiliensis	tri2	gestational age (IDE)	-1.16841	19.2208	-2.49431	0.157481	FALSE
BEP	UBA1777.sp003150355	tri2	gestational age (IDE)	-0.865224	11.7346	-1.90122	0.170773	FALSE
BEP	CAG.533.sp000434495	tri2	gestational age (IDE)	-1.29825	24.2108	-2.78633	0.18984	FALSE
BEP	Unknown_CAG.605	tri2	gestational age (IDE)	-0.641802	7.87512	-1.4905	0.206894	FALSE
BEP	Agathobacter.sp900317585	tri2	gestational age (IDE)	-0.761885	10.5104	-1.74235	0.218581	FALSE
BEP	Prevotellamassilia.timonensis	tri2	gestational age (IDE)	-0.661923	8.83023	-1.56061	0.236767	FALSE
BEP	UMGS995.sp900547465	tri2	gestational age (IDE)	-0.892012	14.1374	-2.02914	0.245111	FALSE
BEP	CAG.238.sp900551415	tri2	gestational age (IDE)	-1.04679	19.1135	-2.36898	0.275402	FALSE
BEP	Zag111.sp002102825	tri2	gestational age (IDE)	-0.815611	13.1356	-1.91171	0.280485	FALSE
BEP	CAG.568.sp000434395	tri2	gestational age (IDE)	-0.992243	17.7123	-2.26504	0.280559	FALSE
BEP	SFFS01.sp004557805	tri2	gestational age (IDE)	-0.875554	16.7617	-2.11373	0.362621	FALSE
BEP	CAG.488.sp900554995	tri2	gestational age (IDE)	-0.799271	15.0717	-1.97337	0.374827	FALSE
BEP	UMGS902.sp003343845	tri2	gestational age (IDE)	-0.806399	15.5634	-1.9995	0.386698	FALSE
BEP	CAG.177.sp000431775	tri2	gestational age (IDE)	-0.74684	14.3928	-1.89419	0.400509	FALSE
BEP	Acetatifactor.sp900554205	tri2	gestational age (IDE)	-0.653072	12.9165	-1.73999	0.433844	FALSE
BEP	Unknown_UBA10281	tri2	gestational age (IDE)	-0.728716	14.8312	-1.89341	0.435977	FALSE
BEP	Unknown_CAG.302_1	tri2	gestational age (IDE)	-0.778095	16.2573	-1.9975	0.441311	FALSE
BEP	Unknown_UMGS1696	tri2	gestational age (IDE)	-0.880094	19.5463	-2.21717	0.456982	FALSE
BEP	Unknown_Rikenellaceae	tri2	gestational age (IDE)	-0.699798	14.8531	-1.86535	0.465754	FALSE
BEP	UMGS1540.sp900552775	tri2	gestational age (IDE)	-0.742899	15.997	-1.9525	0.466703	FALSE
BEP	Oscillibacter.sp900542115	tri2	gestational age (IDE)	-0.650067	14.1446	-1.78748	0.487347	FALSE
BEP	Bacteroides.uniformis	tri2	gestational age (IDE)	-0.654861	14.4776	-1.80559	0.495864	FALSE
BEP	Agathobacter.faecis	tri2	gestational age (IDE)	-0.611783	13.5644	-1.72563	0.50206	FALSE
BEP	CAG.83.sp900545495	tri2	gestational age (IDE)	-0.585502	12.9872	-1.67539	0.504383	FALSE
BEP	UBA737.sp002431945	tri2	gestational age (IDE)	-0.604025	14.0412	-1.73727	0.529223	FALSE
BEP	Unknown_UMGS1600	tri2	gestational age (IDE)	-0.717834	17.0964	-1.96831	0.532641	FALSE
BEP	CAG.302.sp001916775	tri2	gestational age (IDE)	-0.534317	12.4913	-1.60319	0.534559	FALSE
BEP	Unknown_UBA7057	tri2	gestational age (IDE)	-0.567268	13.5898	-1.68215	0.547616	FALSE
BEP	UBA5026.sp900550255	tri2	gestational age (IDE)	-0.56455	13.6196	-1.68066	0.551557	FALSE
BEP	Unknown_UBA7102	tri2	gestational age (IDE)	-0.535292	12.9305	-1.6228	0.552212	FALSE
BEP	Unknown_Roseburia	tri2	gestational age (IDE)	-0.567174	13.8694	-1.69347	0.55912	FALSE
BEP	Unknown_Zag1	tri2	gestational age (IDE)	-0.55549	13.9124	-1.68353	0.572551	FALSE
BEP	CAG.83.sp900552725	tri2	gestational age (IDE)	-0.537646	13.8866	-1.66464	0.589347	FALSE
BEP	CAG.110.sp900553805	tri2	gestational age (IDE)	-0.601145	16.15	-1.81652	0.61423	FALSE
BEP	UMGS973.sp900547295	tri2	gestational age (IDE)	-0.581273	16.4308	-1.80717	0.644623	FALSE
BEP	UBA1777.sp900549485	tri2	gestational age (IDE)	-0.446255	13.7334	-1.56702	0.674506	FALSE
BEP	Prevotella.sp000436035	tri2	gestational age (IDE)	-0.452279	14.1148	-1.5885	0.683938	FALSE
BEP	Agathobacter.rectalis	tri2	gestational age (IDE)	-0.316323	11.482	-1.34111	0.708461	FALSE
BEP	Unknown_UBA1381	tri2	gestational age (IDE)	-0.499571	16.1208	-1.71385	0.714704	FALSE
BEP	Unknown_UMGS1883_2	tri2	gestational age (IDE)	-0.346686	12.3628	-1.41005	0.716679	FALSE
BEP	Methanobrevibacter_A.smithii	tri2	gestational age (IDE)	-0.386649	13.4254	-1.49477	0.721472	FALSE
BEP	Prevotella.sp900548535	tri2	gestational age (IDE)	-0.238926	10.1928	-1.20447	0.726616	FALSE
BEP	Anaerovibrio.sp900548165	tri2	gestational age (IDE)	-0.356423	12.9957	-1.44666	0.733819	FALSE
BEP	CAG.196.sp900553895	tri2	gestational age (IDE)	-0.405611	14.2657	-1.54788	0.736662	FALSE
BEP	Dialister.sp900543165	tri2	gestational age (IDE)	-0.313765	12.1564	-1.36822	0.740687	FALSE
BEP	Unknown_UMGS902	tri2	gestational age (IDE)	-0.385845	13.9336	-1.51475	0.743055	FALSE
BEP	Faecalibacterium.prausnitzii_J	tri2	gestational age (IDE)	-0.488425	16.6777	-1.72349	0.746644	FALSE
BEP	Oscillibacter.sp004553545	tri2	gestational age (IDE)	-0.362389	13.4867	-1.47304	0.748258	FALSE
BEP	QAMX01.sp004555605	tri2	gestational age (IDE)	-0.639448	21.0966	-2.02854	0.74964	FALSE
BEP	Unknown_TF01.11	tri2	gestational age (IDE)	-0.475527	16.5885	-1.70729	0.756236	FALSE
BEP	Unknown_UBA738	tri2	gestational age (IDE)	-0.469376	16.5226	-1.69869	0.759938	FALSE
BEP	Unknown_CAG.582	tri2	gestational age (IDE)	-0.408546	14.9907	-1.57949	0.762394	FALSE
BEP	Unknown_AM51.8	tri2	gestational age (IDE)	-0.390648	14.6232	-1.54715	0.765849	FALSE
BEP	Unknown_Eubacterium_J	tri2	gestational age (IDE)	-0.364747	14.0458	-1.49818	0.768689	FALSE
BEP	CAG.110.sp900547405	tri2	gestational age (IDE)	-0.358372	14.0252	-1.49097	0.77423	FALSE
BEP	CAG.605.sp000433255	tri2	gestational age (IDE)	-0.441778	16.5256	-1.6712	0.787646	FALSE
BEP	UMGS1338.sp900550805	tri2	gestational age (IDE)	-0.328587	13.903	-1.45624	0.79907	FALSE
BEP	UMGS1600.sp900553315	tri2	gestational age (IDE)	-0.483918	18.0181	-1.76766	0.799826	FALSE
BEP	Faecalibacterium.prausnitzii_F	tri2	gestational age (IDE)	-0.287916	13.4058	-1.39523	0.819397	FALSE
BEP	RUG410.sp900553115	tri2	gestational age (IDE)	-0.288418	13.5064	-1.39988	0.823041	FALSE
BEP	CAG.488.sp000434915	tri2	gestational age (IDE)	-0.220161	12.0365	-1.2694	0.829076	FALSE
BEP	CAG.83.sp900555735	tri2	gestational age (IDE)	-0.27456	13.5636	-1.38837	0.83925	FALSE
BEP	Unknown_CAG.245	tri2	gestational age (IDE)	-0.251857	13.0682	-1.34514	0.841424	FALSE
BEP	UBA1777.sp900549865	tri2	gestational age (IDE)	-0.339036	15.2502	-1.52007	0.841994	FALSE
BEP	Phocaeicola.dorei	tri2	gestational age (IDE)	-0.292972	14.6091	-1.44891	0.862967	FALSE
BEP	Unknown_Acutalibacteraceae	tri2	gestational age (IDE)	-0.18977	12.2404	-1.24785	0.868315	FALSE
BEP	UBA4644.sp900555855	tri2	gestational age (IDE)	-0.338712	16.012	-1.54888	0.871457	FALSE
BEP	CAG.349.sp003539515	tri2	gestational age (IDE)	-0.233557	13.5811	-1.34808	0.880969	FALSE
BEP	Unknown_CAG.884	tri2	gestational age (IDE)	-0.37055	17.2392	-1.62624	0.885138	FALSE
BEP	Olsenella_E.sp003609875	tri2	gestational age (IDE)	-0.612853	24.8964	-2.12186	0.896155	FALSE
BEP	Unknown_CAG.451	tri2	gestational age (IDE)	-0.260643	14.6383	-1.41774	0.896451	FALSE
BEP	CAG.83.sp900313295	tri2	gestational age (IDE)	-0.307249	15.9727	-1.51593	0.901436	FALSE
BEP	Unknown_UBA11517	tri2	gestational age (IDE)	-0.252032	14.6677	-1.41029	0.906225	FALSE
BEP	Unknown_Lawsonibacter	tri2	gestational age (IDE)	-0.178764	13.2496	-1.27961	0.922077	FALSE
BEP	CAG.433.sp000433675	tri2	gestational age (IDE)	-0.339807	17.7059	-1.61238	0.932766	FALSE
BEP	Ruminococcus_E.sp900314705	tri2	gestational age (IDE)	-0.195271	14.2097	-1.3353	0.944757	FALSE
BEP	CAG.83.sp900548615	tri2	gestational age (IDE)	-0.152612	13.2648	-1.25409	0.948862	FALSE
BEP	CAG.279.sp000437795	tri2	gestational age (IDE)	-0.159853	13.4881	-1.27056	0.950852	FALSE
BEP	Unknown_CAG.1000_2	tri2	gestational age (IDE)	-0.154942	13.3706	-1.2608	0.950916	FALSE
BEP	Faecalibacterium.sp900539945	tri2	gestational age (IDE)	-0.157971	13.4809	-1.26838	0.952436	FALSE
BEP	Escherichia.coli	tri2	gestational age (IDE)	-0.280287	16.6692	-1.51504	0.954468	FALSE
BEP	Unknown_Phascolarctobacterium_A	tri2	gestational age (IDE)	-0.207588	14.8203	-1.37185	0.956676	FALSE
BEP	CAG.110.sp900546075	tri2	gestational age (IDE)	-0.361011	19.0502	-1.68101	0.958986	FALSE
BEP	Prevotella.sp900557405	tri2	gestational age (IDE)	0.00667631	9.95277	-0.947427	0.96078	FALSE
BEP	Faecalibacterium.prausnitzii_G	tri2	gestational age (IDE)	-0.119286	13.0887	-1.21342	0.974851	FALSE
BEP	Unknown_CAG.196	tri2	gestational age (IDE)	-0.114588	13.0197	-1.20584	0.97666	FALSE
BEP	UBA11524.sp000437595	tri2	gestational age (IDE)	-0.276173	17.2624	-1.5327	0.980359	FALSE
BEP	Gemmiger.variabilis_B	tri2	gestational age (IDE)	-0.292162	17.7738	-1.56717	0.982848	FALSE
BEP	RC9.sp900544195	tri2	gestational age (IDE)	-0.115197	13.214	-1.21456	0.984166	FALSE
BEP	Faecalibacterium.sp003449675	tri2	gestational age (IDE)	-0.233258	16.3849	-1.45744	0.990923	FALSE
BEP	CAG.83.sp900551355	tri2	gestational age (IDE)	-0.145591	14.1744	-1.2842	0.993022	FALSE
BEP	CAG.127.sp900319515	tri2	gestational age (IDE)	-0.170813	14.8731	-1.33715	0.995524	FALSE
BEP	CAG.194.sp000432915	tri2	gestational age (IDE)	-0.157166	14.6718	-1.31558	1.00125	FALSE
BEP	Dialister.sp900543455	tri2	gestational age (IDE)	-0.0199868	11.5863	-1.04942	1.00944	FALSE
BEP	CAG.177.sp003514385	tri2	gestational age (IDE)	-0.0934138	13.3152	-1.19698	1.01015	FALSE
BEP	Unknown_UBA4644	tri2	gestational age (IDE)	-0.0827517	13.0636	-1.17584	1.01033	FALSE
BEP	UMGS1387.sp900551295	tri2	gestational age (IDE)	0.0639908	9.80801	-0.883149	1.01113	FALSE
BEP	CAG.170.sp003516765	tri2	gestational age (IDE)	-0.10335	13.6229	-1.21959	1.01289	FALSE
BEP	Unknown_UBA1777	tri2	gestational age (IDE)	-0.0966802	13.5091	-1.20825	1.01489	FALSE
BEP	CAG.217.sp000436335	tri2	gestational age (IDE)	-0.139783	14.668	-1.29805	1.01848	FALSE
BEP	UMGS1820.sp900545865	tri2	gestational age (IDE)	-0.00157642	11.3776	-1.02169	1.01854	FALSE
BEP	Unknown_Faecalibacterium	tri2	gestational age (IDE)	-0.0809842	13.2497	-1.18183	1.01986	FALSE
BEP	Unknown_Ruminococcus_E	tri2	gestational age (IDE)	-0.0993753	13.7255	-1.21981	1.02106	FALSE
BEP	Prevotella.sp000434975	tri2	gestational age (IDE)	-0.159203	15.2947	-1.34196	1.02355	FALSE
BEP	Prevotella.sp900544825	tri2	gestational age (IDE)	-0.0149359	11.8894	-1.05774	1.02787	FALSE
BEP	Unknown_Prevotellamassilia	tri2	gestational age (IDE)	-0.174065	15.8371	-1.37761	1.02948	FALSE
BEP	Unknown_SFFH01	tri2	gestational age (IDE)	-0.0747083	13.3376	-1.1792	1.02978	FALSE
BEP	Unknown_UBA2883	tri2	gestational age (IDE)	-0.0986089	13.9294	-1.22734	1.03012	FALSE
BEP	Unknown_ER4	tri2	gestational age (IDE)	-0.0810546	13.5462	-1.19415	1.03204	FALSE
BEP	Gemmiger.sp900539695	tri2	gestational age (IDE)	-0.059197	13.0415	-1.15136	1.03296	FALSE
BEP	Prevotella.sp900548745	tri2	gestational age (IDE)	-0.0480144	12.8878	-1.13372	1.03769	FALSE
BEP	Unknown_CAG.269	tri2	gestational age (IDE)	-0.0667174	13.3477	-1.17163	1.03819	FALSE
BEP	Unknown_CAG.238	tri2	gestational age (IDE)	-0.102268	14.2342	-1.24328	1.03874	FALSE
BEP	CAG.83.sp003539495	tri2	gestational age (IDE)	-0.0410956	12.7503	-1.12099	1.0388	FALSE
BEP	Oscillibacter.sp001916835	tri2	gestational age (IDE)	-0.0361378	12.7221	-1.11484	1.04257	FALSE
BEP	Agathobaculum.butyriciproducens	tri2	gestational age (IDE)	-0.0362903	12.7528	-1.1163	1.04372	FALSE
BEP	CAG.83.sp900554275	tri2	gestational age (IDE)	-0.0350732	12.7308	-1.11415	1.044	FALSE
BEP	Unknown_Oscillospiraceae	tri2	gestational age (IDE)	-0.0474314	13.0466	-1.13981	1.04494	FALSE
BEP	CAG.170.sp002404795	tri2	gestational age (IDE)	-0.03727	12.8659	-1.12205	1.04751	FALSE
BEP	Unknown_Prevotella	tri2	gestational age (IDE)	-0.0383873	12.9005	-1.12463	1.04785	FALSE
BEP	Prevotella.copri_A	tri2	gestational age (IDE)	-0.0380093	12.8983	-1.12416	1.04814	FALSE
BEP	CAG.103.sp900543625	tri2	gestational age (IDE)	-0.0266997	12.6331	-1.10163	1.04823	FALSE
BEP	Gemmiger.sp004555405	tri2	gestational age (IDE)	-0.0371243	12.8819	-1.12258	1.04833	FALSE
BEP	Unknown_UBA5905	tri2	gestational age (IDE)	-0.0363307	12.8699	-1.12129	1.04862	FALSE
BEP	CAG.83.sp003487665	tri2	gestational age (IDE)	-0.0399069	12.9605	-1.12867	1.04886	FALSE
BEP	Faecalibacterium.prausnitzii_C	tri2	gestational age (IDE)	-0.0371569	12.9053	-1.1236	1.04929	FALSE
BEP	Unknown_Acetatifactor	tri2	gestational age (IDE)	-0.03727	12.9196	-1.12432	1.04978	FALSE
BEP	Ruminococcus_E.bromii_B	tri2	gestational age (IDE)	-0.0668683	13.6371	-1.18369	1.04995	FALSE
BEP	ER4.sp003522105	tri2	gestational age (IDE)	-0.03753	12.9399	-1.12543	1.05037	FALSE
BEP	Angelakisella.sp004557855	tri2	gestational age (IDE)	-0.0272136	12.7015	-1.10505	1.05062	FALSE
BEP	Oscillibacter.sp900550685	tri2	gestational age (IDE)	-0.037601	12.9507	-1.12595	1.05075	FALSE
BEP	UBA738.sp003522945	tri2	gestational age (IDE)	-0.0375696	12.9586	-1.12626	1.05112	FALSE
BEP	SFJ001.sp004555865	tri2	gestational age (IDE)	-0.0376722	12.9672	-1.12672	1.05138	FALSE
BEP	Oscillibacter.sp900544105	tri2	gestational age (IDE)	-0.0376518	12.9743	-1.127	1.05169	FALSE
BEP	Gemmiger.formicilis	tri2	gestational age (IDE)	-0.037635	12.9761	-1.12706	1.05179	FALSE
BEP	CAG.95.sp000438155	tri2	gestational age (IDE)	-0.0376628	12.9802	-1.12725	1.05193	FALSE
BEP	ER4.sp900317525	tri2	gestational age (IDE)	-0.0376605	12.9803	-1.12726	1.05193	FALSE
BEP	CAG.170.sp900553545	tri2	gestational age (IDE)	-0.037662	12.9814	-1.12731	1.05198	FALSE
BEP	CAG.83.sp900556015	tri2	gestational age (IDE)	-0.037662	12.9814	-1.12731	1.05198	FALSE
BEP	Faecalibacterium.prausnitzii_E	tri2	gestational age (IDE)	-0.037662	12.9814	-1.12731	1.05198	FALSE
BEP	Prevotella.sp900546535	tri2	gestational age (IDE)	-0.037662	12.9814	-1.12731	1.05198	FALSE
BEP	Ruminococcus_E.sp003526955	tri2	gestational age (IDE)	-0.037662	12.9814	-1.12731	1.05198	FALSE
BEP	Succinivibrio.sp000431835	tri2	gestational age (IDE)	-0.037662	12.9814	-1.12731	1.05198	FALSE
BEP	Unknown_CAG.110	tri2	gestational age (IDE)	-0.037662	12.9814	-1.12731	1.05198	FALSE
BEP	Acetatifactor.sp900066365	tri2	gestational age (IDE)	-0.0389197	13.0567	-1.13172	1.05388	FALSE
BEP	Prevotella.sp900290275	tri2	gestational age (IDE)	-0.251934	18.673	-1.5588	1.05493	FALSE
BEP	Prevotella.sp900551985	tri2	gestational age (IDE)	0.0193934	11.7254	-1.01619	1.05498	FALSE
BEP	CAG.83.sp900549395	tri2	gestational age (IDE)	-0.0124541	12.4727	-1.08053	1.05563	FALSE
BEP	ER4.sp000765235	tri2	gestational age (IDE)	-0.0342941	12.9944	-1.12448	1.05589	FALSE
BEP	Unknown_CAG.170	tri2	gestational age (IDE)	-0.0134131	12.5193	-1.08349	1.05666	FALSE
BEP	CAG.110.sp900540635	tri2	gestational age (IDE)	-0.104517	14.8338	-1.26931	1.06028	FALSE
BEP	Butyrivibrio_A.crossotus	tri2	gestational age (IDE)	-0.0288496	12.9851	-1.11865	1.06095	FALSE
BEP	Phascolarctobacterium_A.succinatutens	tri2	gestational age (IDE)	-0.0444332	13.3615	-1.14991	1.06105	FALSE
BEP	Unknown_CAG.83	tri2	gestational age (IDE)	-0.0256922	12.9242	-1.11293	1.06155	FALSE
BEP	Gemmiger.qucibialis	tri2	gestational age (IDE)	-0.0176311	12.7457	-1.09734	1.06208	FALSE
BEP	Prevotella.sp900313215	tri2	gestational age (IDE)	-0.0406692	13.3044	-1.14379	1.06245	FALSE
BEP	CAG.83.sp000435975	tri2	gestational age (IDE)	-0.0271388	13.016	-1.11823	1.06396	FALSE
BEP	Faecalibacterium.prausnitzii_H	tri2	gestational age (IDE)	-0.0712565	14.101	-1.20692	1.0644	FALSE
BEP	Unknown_Lachnospiraceae	tri2	gestational age (IDE)	0.0507304	11.2359	-0.963012	1.06447	FALSE
BEP	Prevotella.sp002251385	tri2	gestational age (IDE)	-0.0231609	12.9926	-1.11328	1.06695	FALSE
BEP	Faecalibacterium.sp900539885	tri2	gestational age (IDE)	-0.0221108	13.011	-1.113	1.06877	FALSE
BEP	Unknown_Gemmiger	tri2	gestational age (IDE)	0.0161492	12.1331	-1.03729	1.06959	FALSE
BEP	Faecalibacterium.prausnitzii_D	tri2	gestational age (IDE)	-0.0104271	12.7592	-1.0907	1.06985	FALSE
BEP	Unknown_CAG.390	tri2	gestational age (IDE)	-0.0413392	13.5703	-1.15542	1.07274	FALSE
BEP	Prevotella.sp900543975	tri2	gestational age (IDE)	-0.026415	13.2555	-1.1275	1.07467	FALSE
BEP	CAG.83.sp900551995	tri2	gestational age (IDE)	0.161811	9.18705	-0.754856	1.07848	FALSE
BEP	Prevotella.stercorea	tri2	gestational age (IDE)	-0.010345	13.0046	-1.10096	1.08027	FALSE
BEP	Oscillibacter.sp900544615	tri2	gestational age (IDE)	-0.0159675	13.1511	-1.11271	1.08078	FALSE
BEP	Unknown_Bulleidia	tri2	gestational age (IDE)	-0.057304	14.1751	-1.19595	1.08134	FALSE
BEP	Prevotella.sp900551275	tri2	gestational age (IDE)	-0.0378648	13.7472	-1.15919	1.08346	FALSE
BEP	Prevotellamassilia.sp900540885	tri2	gestational age (IDE)	-0.0295503	13.638	-1.14641	1.08731	FALSE
BEP	ER4.sp900552015	tri2	gestational age (IDE)	0.0122295	12.6545	-1.06361	1.08807	FALSE
BEP	SFFH01.sp900542395	tri2	gestational age (IDE)	-0.0454612	14.1618	-1.18357	1.09264	FALSE
BEP	Prevotella.sp003447235	tri2	gestational age (IDE)	-0.050258	14.3477	-1.19581	1.09529	FALSE
BEP	Prevotella.sp000434515	tri2	gestational age (IDE)	0.0191089	12.729	-1.05989	1.09811	FALSE
BEP	SFMI01.sp004556155	tri2	gestational age (IDE)	0.126085	10.3548	-0.847096	1.09927	FALSE
BEP	Zag1.sp001765415	tri2	gestational age (IDE)	0.0265806	12.6058	-1.04718	1.10034	FALSE
BEP	Roseburia.sp900552665	tri2	gestational age (IDE)	0.0951155	11.1062	-0.912757	1.10299	FALSE
BEP	Phil1.sp001940855	tri2	gestational age (IDE)	0.00246999	13.3333	-1.10184	1.10678	FALSE
BEP	Unknown_RUG410	tri2	gestational age (IDE)	-0.0231542	14.1	-1.15877	1.11246	FALSE
BEP	Angelakisella.sp900547385	tri2	gestational age (IDE)	0.0115046	13.2589	-1.08972	1.11273	FALSE
BEP	Prevotella.copri	tri2	gestational age (IDE)	-0.0218457	14.2309	-1.16273	1.11903	FALSE
BEP	Roseburia.hominis	tri2	gestational age (IDE)	-0.00218658	13.877	-1.12879	1.12442	FALSE
BEP	CAG.83.sp000435555	tri2	gestational age (IDE)	0.0528903	12.5987	-1.02057	1.12635	FALSE
BEP	Acetatifactor.sp900066565	tri2	gestational age (IDE)	-0.00548112	14.1429	-1.14283	1.13186	FALSE
BEP	Unknown_CAG.1193	tri2	gestational age (IDE)	-0.0941767	16.4777	-1.32182	1.13346	FALSE
BEP	Klebsiella.pneumoniae	tri2	gestational age (IDE)	-0.0264579	14.8062	-1.19017	1.13725	FALSE
BEP	Unknown_Eubacterium_F	tri2	gestational age (IDE)	0.00188933	14.1973	-1.13764	1.14142	FALSE
BEP	CAG.170.sp000436735	tri2	gestational age (IDE)	0.053269	13.033	-1.03854	1.14507	FALSE
BEP	Unknown_RC9	tri2	gestational age (IDE)	0.065395	12.8016	-1.01667	1.14746	FALSE
BEP	UBA2882.sp900549665	tri2	gestational age (IDE)	0.0168979	14.0333	-1.11603	1.14983	FALSE
BEP	CAG.594.sp000434835	tri2	gestational age (IDE)	-0.218524	20.4745	-1.58698	1.14993	FALSE
BEP	Bilophila.wadsworthia	tri2	gestational age (IDE)	0.0669024	12.9136	-1.01989	1.1537	FALSE
BEP	CAG.170.sp000432135	tri2	gestational age (IDE)	0.0058132	14.4708	-1.14464	1.15627	FALSE
BEP	Prevotella.sp002265625	tri2	gestational age (IDE)	0.229682	9.56488	-0.705645	1.16501	FALSE
BEP	CAG.448.sp003150135	tri2	gestational age (IDE)	0.310896	8.0385	-0.546558	1.16835	FALSE
BEP	Evtepia.sp004556345	tri2	gestational age (IDE)	0.0649573	13.3323	-1.03931	1.16923	FALSE
BEP	Unknown_Eubacterium_R	tri2	gestational age (IDE)	0.0497667	13.7069	-1.06991	1.16945	FALSE
BEP	CAG.110.sp000434635	tri2	gestational age (IDE)	-0.100926	17.6623	-1.37193	1.17008	FALSE
BEP	Unknown_CAG.95	tri2	gestational age (IDE)	0.0554539	13.6392	-1.06146	1.17236	FALSE
BEP	Prevotella.sp000436915	tri2	gestational age (IDE)	0.128088	11.9964	-0.919399	1.17557	FALSE
BEP	Duodenibacillus.sp900544255	tri2	gestational age (IDE)	0.0983578	12.8104	-0.984084	1.1808	FALSE
BEP	Prevotellamassilia.sp900539625	tri2	gestational age (IDE)	0.148084	11.8784	-0.894237	1.1904	FALSE
BEP	Firm.11.sp900548145	tri2	gestational age (IDE)	-0.0164394	16.0854	-1.22938	1.1965	FALSE
BEP	Treponema_D.sp900541945	tri2	gestational age (IDE)	0.0790124	13.6756	-1.03939	1.19741	FALSE
BEP	Butyrivibrio_A.sp000431815	tri2	gestational age (IDE)	0.121349	12.7552	-0.958758	1.20146	FALSE
BEP	CAG.83.sp001916855	tri2	gestational age (IDE)	0.0921846	13.4929	-1.01872	1.20309	FALSE
BEP	CAG.180.sp000432435	tri2	gestational age (IDE)	0.105318	13.2902	-0.99721	1.20785	FALSE
BEP	UBA737.sp900549055	tri2	gestational age (IDE)	0.086503	13.8987	-1.04098	1.21399	FALSE
BEP	CAG.460.sp000437315	tri2	gestational age (IDE)	0.0515317	14.8636	-1.11443	1.2175	FALSE
BEP	Agathobacter.sp900543445	tri2	gestational age (IDE)	0.0975616	13.7318	-1.02313	1.21826	FALSE
BEP	Unknown_Oribacterium	tri2	gestational age (IDE)	0.0922999	14.3569	-1.05362	1.23822	FALSE
BEP	UMGS1815.sp900555345	tri2	gestational age (IDE)	-0.0172232	17.252	-1.27338	1.23893	FALSE
BEP	Bacteroides_F.pectinophilus	tri2	gestational age (IDE)	0.0870612	14.5281	-1.06567	1.23979	FALSE
BEP	CAG.582.sp000435515	tri2	gestational age (IDE)	0.115196	13.8506	-1.01034	1.24073	FALSE
BEP	Gemmiger.sp900554145	tri2	gestational age (IDE)	0.0675036	15.2874	-1.11497	1.24997	FALSE
BEP	Unknown_UMGS1663	tri2	gestational age (IDE)	0.0987763	14.5218	-1.0537	1.25126	FALSE
BEP	Unknown_CAG.460	tri2	gestational age (IDE)	0.158365	13.2905	-0.944174	1.2609	FALSE
BEP	Unknown_Ruminococcaceae	tri2	gestational age (IDE)	0.205755	12.2063	-0.850858	1.26237	FALSE
BEP	CAG.95.sp000436115	tri2	gestational age (IDE)	0.123773	14.2146	-1.01645	1.264	FALSE
BEP	Unknown_UMGS995	tri2	gestational age (IDE)	0.0999682	14.8523	-1.06555	1.26549	FALSE
BEP	Unknown_CAG.180	tri2	gestational age (IDE)	0.156809	13.5703	-0.957277	1.27089	FALSE
BEP	Angelakisella.sp900552845	tri2	gestational age (IDE)	0.123395	14.481	-1.02747	1.27426	FALSE
BEP	UBA1752.sp900554405	tri2	gestational age (IDE)	0.138295	14.1194	-0.998106	1.2747	FALSE
BEP	SFEL01.sp004557245	tri2	gestational age (IDE)	0.0647998	16.0522	-1.14689	1.27649	FALSE
BEP	CAG.83.sp900552475	tri2	gestational age (IDE)	0.116018	14.8188	-1.04819	1.28022	FALSE
BEP	Gemmiger.sp900540595	tri2	gestational age (IDE)	0.126884	14.5498	-1.02671	1.28047	FALSE
BEP	CAG.882.sp003486385	tri2	gestational age (IDE)	0.168839	14.2169	-0.97148	1.30916	FALSE
BEP	CAG.170.sp900555665	tri2	gestational age (IDE)	0.249272	12.3565	-0.81382	1.31236	FALSE
BEP	Desulfovibrio.piger	tri2	gestational age (IDE)	0.202847	13.677	-0.915608	1.3213	FALSE
BEP	Unknown_CAG.272	tri2	gestational age (IDE)	0.211069	13.5812	-0.903463	1.3256	FALSE
BEP	Unknown_CAG.103	tri2	gestational age (IDE)	0.208538	13.6617	-0.909292	1.32637	FALSE
BEP	Unknown_CAG.508	tri2	gestational age (IDE)	0.154905	16.171	-1.06126	1.37107	FALSE
BEP	CAG.510.sp000434615	tri2	gestational age (IDE)	0.190646	15.4132	-0.99668	1.37797	FALSE
BEP	Unknown_Oscillibacter	tri2	gestational age (IDE)	0.269939	13.4655	-0.839836	1.37971	FALSE
BEP	Methanosphaera.stadtmanae	tri2	gestational age (IDE)	0.313578	12.6308	-0.761251	1.38841	FALSE
BEP	CAG.110.sp900549705	tri2	gestational age (IDE)	0.335196	12.5821	-0.73756	1.40795	FALSE
BEP	Alistipes.senegalensis	tri2	gestational age (IDE)	0.237375	15.2051	-0.94191	1.41666	FALSE
BEP	UBA4372.sp900543815	tri2	gestational age (IDE)	0.372349	11.9852	-0.674649	1.41935	FALSE
BEP	Lachnospira.sp000436535	tri2	gestational age (IDE)	0.447808	10.6307	-0.538253	1.43387	FALSE
BEP	Gemmiger.variabilis_A	tri2	gestational age (IDE)	0.389831	12.315	-0.671475	1.45114	FALSE
BEP	RC9.sp000432515	tri2	gestational age (IDE)	0.587735	8.53983	-0.296053	1.47152	FALSE
BEP	Unknown_Butyricicoccaceae	tri2	gestational age (IDE)	0.236553	16.7267	-1.00033	1.47344	FALSE
BEP	Unknown_RUG591	tri2	gestational age (IDE)	0.335087	14.2454	-0.806373	1.47655	FALSE
BEP	Holdemanella.sp003436425	tri2	gestational age (IDE)	0.452432	11.7727	-0.585242	1.49011	FALSE
BEP	Acetatifactor.sp003447295	tri2	gestational age (IDE)	0.304284	15.6364	-0.891608	1.50018	FALSE
BEP	Dialister.sp000434475	tri2	gestational age (IDE)	0.23878	17.5228	-1.0272	1.50476	FALSE
BEP	Unknown_Oxalobacter	tri2	gestational age (IDE)	0.335929	14.994	-0.83514	1.507	FALSE
BEP	Prevotella.sp900553595	tri2	gestational age (IDE)	0.347969	14.7147	-0.812141	1.50808	FALSE
BEP	Mitsuokella.multacida	tri2	gestational age (IDE)	0.570364	9.80069	-0.376422	1.51715	FALSE
BEP	CAG.170.sp900545925	tri2	gestational age (IDE)	0.229135	18.4736	-1.07073	1.529	FALSE
BEP	CAG.170.sp900549635	tri2	gestational age (IDE)	0.26595	17.4944	-0.998998	1.5309	FALSE
BEP	CAG.110.sp900544945	tri2	gestational age (IDE)	0.42057	13.5743	-0.693679	1.53482	FALSE
BEP	Prevotella.sp900556795	tri2	gestational age (IDE)	0.510174	11.5036	-0.515572	1.53592	FALSE
BEP	UMGS1826.sp900555435	tri2	gestational age (IDE)	0.520675	11.3118	-0.496484	1.53783	FALSE
BEP	Ruminococcus_F.champanellensis	tri2	gestational age (IDE)	0.403719	14.0656	-0.730515	1.53795	FALSE
BEP	Unknown_CAG.302_2	tri2	gestational age (IDE)	0.409583	13.9705	-0.72081	1.53998	FALSE
BEP	Haemophilus_D.parainfluenzae	tri2	gestational age (IDE)	0.402135	14.3652	-0.744115	1.54839	FALSE
BEP	Alistipes.shahii	tri2	gestational age (IDE)	0.386888	15.1356	-0.789696	1.56347	FALSE
BEP	UBA1777.sp900547315	tri2	gestational age (IDE)	0.462649	13.3596	-0.642753	1.56805	FALSE
BEP	UMGS2068.sp900557675	tri2	gestational age (IDE)	0.418899	14.6559	-0.738889	1.57669	FALSE
BEP	Unknown_Agathobacter	tri2	gestational age (IDE)	0.381713	15.8025	-0.820513	1.58394	FALSE
BEP	Prevotella.sp000834015	tri2	gestational age (IDE)	0.43226	14.5972	-0.723207	1.58773	FALSE
BEP	Phocaeicola.sp000434735	tri2	gestational age (IDE)	0.526758	12.552	-0.544712	1.59823	FALSE
BEP	Unknown_RUG705	tri2	gestational age (IDE)	0.350547	17.2413	-0.90522	1.60631	FALSE
BEP	CAG.95.sp900553305	tri2	gestational age (IDE)	0.469267	14.4053	-0.678581	1.61711	FALSE
BEP	Unknown_CAG.533	tri2	gestational age (IDE)	0.485638	14.3455	-0.659825	1.6311	FALSE
BEP	Unknown_UMGS1449	tri2	gestational age (IDE)	0.476925	14.626	-0.679684	1.63353	FALSE
BEP	UBA1436.sp900541355	tri2	gestational age (IDE)	0.661366	10.4846	-0.317897	1.64063	FALSE
BEP	SFHK01.sp004556395	tri2	gestational age (IDE)	0.342686	18.4631	-0.956813	1.64219	FALSE
BEP	Unknown_CAG.1000_1	tri2	gestational age (IDE)	0.51674	14.4016	-0.630959	1.66444	FALSE
BEP	UBA1777.sp900549645	tri2	gestational age (IDE)	0.358058	18.7776	-0.952462	1.66858	FALSE
BEP	UMGS1225.sp900549725	tri2	gestational age (IDE)	0.352464	19.0496	-0.967512	1.67244	FALSE
BEP	UMGS1668.sp900553955	tri2	gestational age (IDE)	0.456195	16.4296	-0.769652	1.68204	FALSE
BEP	Eubacterium_R.sp900542875	tri2	gestational age (IDE)	0.567926	13.7471	-0.553391	1.68924	FALSE
BEP	Agathobaculum.sp900544475	tri2	gestational age (IDE)	0.773681	9.52327	-0.159609	1.70697	FALSE
BEP	CAG.460.sp900551525	tri2	gestational age (IDE)	0.632798	12.9332	-0.454822	1.72042	FALSE
BEP	Agathobacter.sp900548765	tri2	gestational age (IDE)	0.605048	13.7955	-0.518243	1.72834	FALSE
BEP	Eubacterium_R.sp000434995	tri2	gestational age (IDE)	0.524664	16.4228	-0.70093	1.75026	FALSE
BEP	Unknown_Lachnospira	tri2	gestational age (IDE)	0.675259	13.3082	-0.428012	1.77853	FALSE
BEP	CAG.45.sp900066395	tri2	gestational age (IDE)	0.666442	13.7347	-0.454371	1.78726	FALSE
BEP	Prevotella.sp002300055	tri2	gestational age (IDE)	0.631126	15.0069	-0.540445	1.8027	FALSE
BEP	CAG.465.sp000433755	tri2	gestational age (IDE)	0.629325	15.1718	-0.548668	1.80732	FALSE
BEP	Unknown_Bacteroides	tri2	gestational age (IDE)	0.709794	13.431	-0.398556	1.81814	FALSE
BEP	CAG.488.sp000434055	tri2	gestational age (IDE)	0.628171	15.5077	-0.562789	1.81913	FALSE
BEP	Parabacteroides.sp900155425	tri2	gestational age (IDE)	0.464939	20.1398	-0.892284	1.82216	FALSE
BEP	Prevotella.sp900553155	tri2	gestational age (IDE)	0.817352	11.0457	-0.187773	1.82248	FALSE
BEP	CAG.83.sp900547745	tri2	gestational age (IDE)	0.445939	20.8815	-0.936049	1.82793	FALSE
BEP	Eubacterium_R.sp003526845	tri2	gestational age (IDE)	0.567723	17.9866	-0.714896	1.85034	FALSE
BEP	PeH17.sp000435055	tri2	gestational age (IDE)	0.68885	14.8726	-0.477466	1.85517	FALSE
BEP	COE1.sp001916965	tri2	gestational age (IDE)	0.764934	13.1426	-0.331454	1.86132	FALSE
BEP	UMGS1815.sp900550625	tri2	gestational age (IDE)	0.67877	15.682	-0.518864	1.8764	FALSE
BEP	ER4.sp900550165	tri2	gestational age (IDE)	0.637843	17.5214	-0.628081	1.90377	FALSE
BEP	Lachnospira.sp900547255	tri2	gestational age (IDE)	0.702984	15.9618	-0.505287	1.91125	FALSE
BEP	V9D3004.sp002349525	tri2	gestational age (IDE)	0.798251	13.9277	-0.330409	1.92691	FALSE
BEP	RC9.sp000433355	tri2	gestational age (IDE)	0.81992	13.8558	-0.305825	1.94566	FALSE
BEP	CAG.272.sp000433515	tri2	gestational age (IDE)	0.690768	17.4749	-0.573476	1.95501	FALSE
BEP	CAG.552.sp000435495	tri2	gestational age (IDE)	0.841831	14.4832	-0.309117	1.99278	FALSE
BEP	F23.B02.sp002472405	tri2	gestational age (IDE)	0.781423	16.9326	-0.463051	2.0259	FALSE
BEP	Unknown_UMGS1217	tri2	gestational age (IDE)	0.852787	16.2454	-0.366172	2.07175	FALSE
BEP	CAG.841.sp000437375	tri2	gestational age (IDE)	0.924164	14.5431	-0.229162	2.07749	FALSE
BEP	Lachnospira.sp003451515	tri2	gestational age (IDE)	0.908814	14.9348	-0.259941	2.07757	FALSE
BEP	Unknown_CAG.590	tri2	gestational age (IDE)	0.931718	15.8465	-0.272182	2.13562	FALSE
BEP	RC9.sp900546445	tri2	gestational age (IDE)	0.99998	15.6471	-0.196322	2.19628	FALSE
BEP	Agathobacter.sp900546625	tri2	gestational age (IDE)	1.01883	15.2073	-0.160534	2.1982	FALSE
BEP	CAG.110.sp900556935	tri2	gestational age (IDE)	0.863072	22.1317	-0.559685	2.28583	FALSE
BEP	Odoribacter.splanchnicus	tri2	gestational age (IDE)	1.08541	15.9846	-0.123728	2.29454	FALSE
BEP	Unknown_SFMI01	tri2	gestational age (IDE)	1.15373	14.9259	-0.01468	2.32214	FALSE
BEP	Unknown_UMGS1810	tri2	gestational age (IDE)	1.14527	15.57	-0.0480814	2.33862	FALSE
BEP	CAG.269.sp000431335	tri2	gestational age (IDE)	1.08908	17.7298	-0.184348	2.36251	FALSE
BEP	CAG.83.sp900550585	tri2	gestational age (IDE)	1.17585	17.694	-0.0962951	2.44799	FALSE
BEP	Unknown_UBA644_2	tri2	gestational age (IDE)	1.14025	20.6396	-0.233709	2.51421	FALSE
BEP	CAG.110.sp900544405	tri2	gestational age (IDE)	1.05708	23.2718	-0.40186	2.51603	FALSE
BEP	UMGS1487.sp900552225	tri2	gestational age (IDE)	1.267	18.2918	-0.0264592	2.56045	FALSE
BEP	Unknown_UMGS1773	tri2	gestational age (IDE)	1.00222	32.1702	-0.713124	2.71756	FALSE
BEP	Faecalibacterium.prausnitzii_E	tri2	gestational age (IIE)	0	1.74572e-28	-3.99586e-15	3.99586e-15	FALSE
BEP	Prevotella.sp900546535	tri2	gestational age (IIE)	0	1.74572e-28	-3.99586e-15	3.99586e-15	FALSE
BEP	Unknown_CAG.110	tri2	gestational age (IIE)	0	1.74572e-28	-3.99586e-15	3.99586e-15	FALSE
BEP	CAG.83.sp900556015	tri2	gestational age (IIE)	0	3.88189e-28	-5.95861e-15	5.95861e-15	FALSE
BEP	ER4.sp900317525	tri2	gestational age (IIE)	8.52175e-07	1.50429e-11	-3.20802e-07	2.02515e-06	FALSE
BEP	CAG.95.sp000438155	tri2	gestational age (IIE)	2.97501e-06	1.08996e-10	-1.82381e-07	6.1324e-06	FALSE
BEP	Gemmiger.formicilis	tri2	gestational age (IIE)	-2.69719e-05	1.67358e-08	-6.60962e-05	1.21524e-05	FALSE
BEP	CAG.83.sp000435975	tri2	gestational age (IIE)	7.41409e-06	6.90184e-09	-1.77109e-05	3.25391e-05	FALSE
BEP	CAG.170.sp002404795	tri2	gestational age (IIE)	-0.000202879	7.80383e-07	-0.000470042	6.42849e-05	FALSE
BEP	Faecalibacterium.prausnitzii_C	tri2	gestational age (IIE)	-0.000277297	1.44916e-06	-0.000641364	8.67698e-05	FALSE
BEP	SFJ001.sp004555865	tri2	gestational age (IIE)	1.78425e-05	1.67478e-07	-0.000105924	0.000141609	FALSE
BEP	UBA738.sp003522945	tri2	gestational age (IIE)	5.29856e-05	2.15017e-07	-8.72505e-05	0.000193222	FALSE
BEP	Unknown_Prevotella	tri2	gestational age (IIE)	-2.919e-05	5.64177e-07	-0.00025635	0.00019797	FALSE
BEP	CAG.83.sp900554275	tri2	gestational age (IIE)	-3.49246e-05	2.57089e-06	-0.000519839	0.00044999	FALSE
BEP	Gemmiger.sp004555405	tri2	gestational age (IIE)	-0.000164885	5.50102e-06	-0.00087421	0.000544439	FALSE
BEP	Oscillibacter.sp001916835	tri2	gestational age (IIE)	-0.00026673	1.19088e-05	-0.00131039	0.000776926	FALSE
BEP	CAG.83.sp003487665	tri2	gestational age (IIE)	-0.000893914	0.000729922	-0.00906466	0.00727683	FALSE
BEP	Unknown_CAG.83	tri2	gestational age (IIE)	-0.0118675	0.00544709	-0.0341881	0.010453	FALSE
BEP	ER4.sp000765235	tri2	gestational age (IIE)	-0.00242562	0.00313077	-0.0193475	0.0144963	FALSE
BEP	CAG.83.sp900549395	tri2	gestational age (IIE)	-0.025208	0.0198131	-0.0677776	0.0173617	FALSE
BEP	Angelakisella.sp004557855	tri2	gestational age (IIE)	-0.0147693	0.0118867	-0.047742	0.0182034	FALSE
BEP	Butyrivibrio_A.crossotus	tri2	gestational age (IIE)	-0.00969401	0.00944156	-0.0390803	0.0196923	FALSE
BEP	CAG.83.sp003539495	tri2	gestational age (IIE)	0.00247249	0.00378582	-0.0161357	0.0210807	FALSE
BEP	Oscillibacter.sp900544615	tri2	gestational age (IIE)	-0.00575205	0.01111	-0.0376293	0.0261252	FALSE
BEP	Gemmiger.qucibialis	tri2	gestational age (IIE)	-0.0198577	0.0237986	-0.0665128	0.0267974	FALSE
BEP	Unknown_Oscillospiraceae	tri2	gestational age (IIE)	0.00978431	0.00382572	-0.00892164	0.0284903	FALSE
BEP	Unknown_CAG.170	tri2	gestational age (IIE)	-0.0225043	0.0294815	-0.0744319	0.0294233	FALSE
BEP	Prevotella.stercorea	tri2	gestational age (IIE)	-0.0015505	0.0105284	-0.0325822	0.0294812	FALSE
BEP	Faecalibacterium.prausnitzii_D	tri2	gestational age (IIE)	-0.0264728	0.0367541	-0.0844525	0.0315069	FALSE
BEP	Prevotellamassilia.sp900543155	tri2	gestational age (IIE)	-1.32059	20.0558	-2.67498	0.0338036	FALSE
BEP	Prevotella.sp900548745	tri2	gestational age (IIE)	0.00949066	0.0084435	-0.0182991	0.0372804	FALSE
BEP	Faecalibacterium.sp900539885	tri2	gestational age (IIE)	-0.0167293	0.0331538	-0.0717961	0.0383375	FALSE
BEP	Evtepia.sp004556345	tri2	gestational age (IIE)	-0.102571	0.217882	-0.243738	0.0385964	FALSE
BEP	CAG.103.sp900543625	tri2	gestational age (IIE)	-0.0164664	0.034208	-0.0724019	0.039469	FALSE
BEP	Unknown_UMGS1585	tri2	gestational age (IIE)	-0.710008	6.18547	-1.46217	0.0421512	FALSE
BEP	Duodenibacillus.sp900544255	tri2	gestational age (IIE)	-0.068832	0.157367	-0.188804	0.0511403	FALSE
BEP	Gemmiger.sp900539695	tri2	gestational age (IIE)	0.0215351	0.00969561	-0.008244	0.0513141	FALSE
BEP	Prevotella.sp002251385	tri2	gestational age (IIE)	-0.00996395	0.0444573	-0.0737308	0.0538029	FALSE
BEP	Prevotella.sp900313215	tri2	gestational age (IIE)	0.00272574	0.0332075	-0.0523857	0.0578371	FALSE
BEP	Phascolarctobacterium_A.succinatutens	tri2	gestational age (IIE)	0.00978309	0.0320743	-0.0443799	0.063946	FALSE
BEP	Prevotella.sp900553155	tri2	gestational age (IIE)	-1.24528	18.7792	-2.55585	0.0652947	FALSE
BEP	Prevotella.sp900544825	tri2	gestational age (IIE)	-0.0268809	0.0984757	-0.121786	0.0680238	FALSE
BEP	CAG.170.sp000436735	tri2	gestational age (IIE)	-0.0871616	0.2811	-0.247506	0.073183	FALSE
BEP	Prevotellamassilia.sp900540885	tri2	gestational age (IIE)	-0.00259021	0.079071	-0.087632	0.0824515	FALSE
BEP	RC9.sp900546445	tri2	gestational age (IIE)	-0.26091	1.33192	-0.60994	0.088119	FALSE
BEP	UBA737.sp900549055	tri2	gestational age (IIE)	-0.31546	1.79731	-0.720908	0.0899881	FALSE
BEP	Prevotellamassilia.sp900539625	tri2	gestational age (IIE)	-0.424135	2.97321	-0.945613	0.0973441	FALSE
BEP	Agathobacter.sp900548765	tri2	gestational age (IIE)	-0.521543	4.32585	-1.15056	0.107469	FALSE
BEP	Unknown_UBA4644	tri2	gestational age (IIE)	0.0458105	0.0519307	-0.023108	0.114729	FALSE
BEP	Unknown_RUG563	tri2	gestational age (IIE)	-0.717975	7.66466	-1.55525	0.119303	FALSE
BEP	Unknown_Gemmiger	tri2	gestational age (IIE)	-0.481984	4.05294	-1.09083	0.126864	FALSE
BEP	CAG.170.sp000432135	tri2	gestational age (IIE)	-0.0391224	0.329919	-0.212833	0.134588	FALSE
BEP	CAG.110.sp900549705	tri2	gestational age (IIE)	-0.235428	1.52504	-0.608905	0.13805	FALSE
BEP	CAG.582.sp000435515	tri2	gestational age (IIE)	-0.206683	1.32255	-0.554484	0.141117	FALSE
BEP	Zag1.sp001765415	tri2	gestational age (IIE)	-0.129244	0.803686	-0.400367	0.141879	FALSE
BEP	Unknown_UMGS1217	tri2	gestational age (IIE)	-1.02259	14.844	-2.18778	0.14261	FALSE
BEP	CAG.196.sp900553895	tri2	gestational age (IIE)	-0.135931	0.850923	-0.414909	0.143046	FALSE
BEP	Eubacterium_R.sp000434995	tri2	gestational age (IIE)	-1.40204	26.2119	-2.9504	0.146327	FALSE
BEP	Ruminococcus_E.bromii_B	tri2	gestational age (IIE)	0.0416171	0.128413	-0.0667577	0.149992	FALSE
BEP	Unknown_Bulleidia	tri2	gestational age (IIE)	0.0261556	0.169039	-0.0981861	0.150497	FALSE
BEP	Phocaeicola.sp000434735	tri2	gestational age (IIE)	-1.13781	18.1484	-2.42618	0.15057	FALSE
BEP	Unknown_Ruminococcus_E	tri2	gestational age (IIE)	0.0620184	0.0870165	-0.0271938	0.151231	FALSE
BEP	Prevotella.sp900551275	tri2	gestational age (IIE)	0.00484469	0.234994	-0.141761	0.151451	FALSE
BEP	Bilophila.wadsworthia	tri2	gestational age (IIE)	0.0420628	0.132328	-0.0679517	0.152077	FALSE
BEP	Unknown_Agathobacter	tri2	gestational age (IIE)	-0.572479	5.78631	-1.29996	0.155006	FALSE
BEP	Unknown_UMGS1124	tri2	gestational age (IIE)	-0.14377	0.97837	-0.442911	0.15537	FALSE
BEP	Prevotella.sp003447235	tri2	gestational age (IIE)	0.0125961	0.237437	-0.13477	0.159962	FALSE
BEP	Dialister.sp900543455	tri2	gestational age (IIE)	-0.0176752	0.347092	-0.19585	0.160499	FALSE
BEP	Unknown_UBA9475	tri2	gestational age (IIE)	-0.142413	1.02364	-0.448396	0.16357	FALSE
BEP	Prevotella.copri	tri2	gestational age (IIE)	-0.137743	1.02743	-0.444292	0.168806	FALSE
BEP	CAG.177.sp003514385	tri2	gestational age (IIE)	0.0580039	0.15418	-0.0607471	0.176755	FALSE
BEP	UBA2882.sp900549665	tri2	gestational age (IIE)	-0.110992	0.921525	-0.401312	0.179328	FALSE
BEP	Prevotella.sp900551985	tri2	gestational age (IIE)	-0.0570554	0.639883	-0.298976	0.184866	FALSE
BEP	Prevotella.sp002265625	tri2	gestational age (IIE)	-0.317265	2.79776	-0.823123	0.188594	FALSE
BEP	Coprococcus.sp000433075	tri2	gestational age (IIE)	-0.259831	2.23364	-0.711822	0.19216	FALSE
BEP	UBA1752.sp900554405	tri2	gestational age (IIE)	-0.244713	2.13866	-0.686991	0.197564	FALSE
BEP	Faecalibacterium.prausnitzii_G	tri2	gestational age (IIE)	0.0817275	0.148444	-0.0347937	0.198249	FALSE
BEP	Unknown_Bacteroides	tri2	gestational age (IIE)	-0.117325	1.12306	-0.437823	0.203172	FALSE
BEP	RC9.sp000434935	tri2	gestational age (IIE)	-3.30854	134.925	-6.82147	0.20439	FALSE
BEP	Unknown_Lachnospiraceae	tri2	gestational age (IIE)	-0.0819471	0.902642	-0.369277	0.205383	FALSE
BEP	Roseburia.sp900552665	tri2	gestational age (IIE)	-0.126433	1.21182	-0.459354	0.206489	FALSE
BEP	Eubacterium_R.sp900542875	tri2	gestational age (IIE)	-0.264761	2.43474	-0.736661	0.207139	FALSE
BEP	SFFH01.sp900542395	tri2	gestational age (IIE)	-0.208062	1.91516	-0.626591	0.210468	FALSE
BEP	Unknown_CAG.460	tri2	gestational age (IIE)	-0.206667	1.92304	-0.626056	0.212723	FALSE
BEP	Unknown_CAG.95	tri2	gestational age (IIE)	-0.134021	1.33394	-0.483315	0.215273	FALSE
BEP	CAG.882.sp003486385	tri2	gestational age (IIE)	-0.167009	1.62803	-0.552891	0.218874	FALSE
BEP	Desulfovibrio.piger	tri2	gestational age (IIE)	-0.382065	4.01684	-0.988195	0.224065	FALSE
BEP	Unknown_RC9	tri2	gestational age (IIE)	0.0254369	0.450239	-0.177492	0.228366	FALSE
BEP	Prevotella.sp000436915	tri2	gestational age (IIE)	-0.174335	1.80815	-0.581003	0.232333	FALSE
BEP	Unknown_UMGS1810	tri2	gestational age (IIE)	-0.465447	5.34365	-1.16455	0.233658	FALSE
BEP	CAG.83.sp900545585	tri2	gestational age (IIE)	-0.936936	15.0066	-2.1085	0.234625	FALSE
BEP	CAG.180.sp000432435	tri2	gestational age (IIE)	-0.0386594	0.835688	-0.315128	0.237809	FALSE
BEP	Zag111.sp003258735	tri2	gestational age (IIE)	-2.72071	95.8644	-5.68181	0.240381	FALSE
BEP	Unknown_Faecalibacterium	tri2	gestational age (IIE)	0.0655671	0.33705	-0.110011	0.241145	FALSE
BEP	Prevotella.sp000834015	tri2	gestational age (IIE)	-0.736478	10.4504	-1.71414	0.241189	FALSE
BEP	Unknown_CAG.196	tri2	gestational age (IIE)	0.0894288	0.260104	-0.0648111	0.243669	FALSE
BEP	UBA6984.sp003258725	tri2	gestational age (IIE)	-0.388534	4.37359	-1.02101	0.24394	FALSE
BEP	F23.B02.sp002472405	tri2	gestational age (IIE)	-0.60601	8.15135	-1.46946	0.257442	FALSE
BEP	Agathobacter.sp900550545	tri2	gestational age (IIE)	-0.289748	3.34003	-0.84246	0.262963	FALSE
BEP	Ruminiclostridium_E.siraeum	tri2	gestational age (IIE)	-0.204299	2.45008	-0.677683	0.269086	FALSE
BEP	Unknown_CAG.269	tri2	gestational age (IIE)	-0.173561	2.1855	-0.620655	0.273534	FALSE
BEP	Unknown_CAG.508	tri2	gestational age (IIE)	-0.382411	4.72845	-1.04004	0.275221	FALSE
BEP	Gemmiger.sp900540775	tri2	gestational age (IIE)	-1.29672	27.7689	-2.8904	0.296966	FALSE
BEP	UMGS2068.sp900557675	tri2	gestational age (IIE)	-0.746795	11.9363	-1.79165	0.298065	FALSE
BEP	Agathobacter.sp900546625	tri2	gestational age (IIE)	-0.101119	1.84318	-0.511708	0.309471	FALSE
BEP	Unknown_CAG.180	tri2	gestational age (IIE)	-0.245259	3.38598	-0.80176	0.311241	FALSE
BEP	Phil1.sp001940855	tri2	gestational age (IIE)	0.0534869	0.819418	-0.220277	0.327251	FALSE
BEP	Prevotella.sp900543975	tri2	gestational age (IIE)	0.113896	0.585983	-0.117612	0.345404	FALSE
BEP	CAG.170.sp003516765	tri2	gestational age (IIE)	-0.037302	1.68103	-0.429415	0.354811	FALSE
BEP	CAG.1024.sp000432015	tri2	gestational age (IIE)	-0.190381	3.40674	-0.748585	0.367823	FALSE
BEP	CAG.83.sp001916855	tri2	gestational age (IIE)	-0.103407	2.45881	-0.577634	0.370819	FALSE
BEP	Prevotella.sp002300055	tri2	gestational age (IIE)	-0.153385	3.15541	-0.690604	0.383833	FALSE
BEP	CAG.83.sp000435555	tri2	gestational age (IIE)	-0.0152277	1.78924	-0.419764	0.389309	FALSE
BEP	Acetatifactor.sp900554205	tri2	gestational age (IIE)	-0.268411	4.80863	-0.931595	0.394774	FALSE
BEP	Unknown_CAG.245	tri2	gestational age (IIE)	-0.16573	3.45955	-0.728244	0.396784	FALSE
BEP	Holdemanella.sp003436425	tri2	gestational age (IIE)	-0.183656	3.70789	-0.76601	0.398697	FALSE
BEP	Prevotella.sp900546575	tri2	gestational age (IIE)	-0.620662	11.4015	-1.64185	0.400523	FALSE
BEP	Unknown_UBA7057	tri2	gestational age (IIE)	0.105641	0.960078	-0.19069	0.401971	FALSE
BEP	Unknown_Phascolarctobacterium_A	tri2	gestational age (IIE)	0.169926	0.610386	-0.0663538	0.406205	FALSE
BEP	Unknown_CAG.302_2	tri2	gestational age (IIE)	-0.238718	4.59911	-0.887293	0.409857	FALSE
BEP	Unknown_SFFH01	tri2	gestational age (IIE)	-0.031247	2.16294	-0.476027	0.413533	FALSE
BEP	Gemmiger.variabilis_A	tri2	gestational age (IIE)	-0.156676	3.55488	-0.726888	0.413536	FALSE
BEP	V9D3004.sp002349525	tri2	gestational age (IIE)	-0.33351	6.13653	-1.08269	0.415668	FALSE
BEP	Acetatifactor.sp900066565	tri2	gestational age (IIE)	0.0890822	1.22507	-0.245654	0.423819	FALSE
BEP	Agathobacter.sp900543445	tri2	gestational age (IIE)	0.0414837	1.62363	-0.343877	0.426844	FALSE
BEP	UBA1777.sp900549485	tri2	gestational age (IIE)	0.126336	1.00265	-0.176493	0.429166	FALSE
BEP	CAG.110.sp900544945	tri2	gestational age (IIE)	-0.213327	4.61583	-0.86308	0.436426	FALSE
BEP	Unknown_CAG.390	tri2	gestational age (IIE)	0.0999968	1.2694	-0.240743	0.440736	FALSE
BEP	UBA4372.sp900543815	tri2	gestational age (IIE)	-0.148198	3.81066	-0.738567	0.442171	FALSE
BEP	Prevotella.sp000434515	tri2	gestational age (IIE)	-0.0403654	2.557	-0.523968	0.443237	FALSE
BEP	CAG.841.sp000437375	tri2	gestational age (IIE)	-0.571007	11.3068	-1.58794	0.445929	FALSE
BEP	Prevotella.sp900556795	tri2	gestational age (IIE)	-0.546207	10.9226	-1.54572	0.453302	FALSE
BEP	UMGS902.sp003343845	tri2	gestational age (IIE)	-0.412022	8.31961	-1.28434	0.460297	FALSE
BEP	Treponema_D.sp900541945	tri2	gestational age (IIE)	0.152127	1.13198	-0.16964	0.473895	FALSE
BEP	Roseburia.hominis	tri2	gestational age (IIE)	0.157978	1.10613	-0.160096	0.476051	FALSE
BEP	Faecalibacterium.prausnitzii_F	tri2	gestational age (IIE)	0.170687	1.02326	-0.135238	0.476613	FALSE
BEP	CAG.349.sp003539515	tri2	gestational age (IIE)	0.0991006	1.5816	-0.28124	0.479441	FALSE
BEP	CAG.83.sp900555735	tri2	gestational age (IIE)	0.0645874	1.90713	-0.353064	0.482239	FALSE
BEP	Unknown_ER4	tri2	gestational age (IIE)	0.102082	1.61859	-0.282679	0.486844	FALSE
BEP	Bacteroides.uniformis	tri2	gestational age (IIE)	-0.225986	5.6089	-0.942232	0.49026	FALSE
BEP	UMGS1338.sp900550805	tri2	gestational age (IIE)	0.198825	0.934075	-0.0934658	0.491115	FALSE
BEP	Phascolarctobacterium_A.sp900551335	tri2	gestational age (IIE)	-1.00486	24.6747	-2.50714	0.497412	FALSE
BEP	UBA1777.sp900549865	tri2	gestational age (IIE)	-0.276647	6.7379	-1.06168	0.508382	FALSE
BEP	Klebsiella.pneumoniae	tri2	gestational age (IIE)	0.231106	0.854245	-0.0484155	0.510627	FALSE
BEP	UMGS995.sp900547465	tri2	gestational age (IIE)	-0.0631008	3.63278	-0.639526	0.513324	FALSE
BEP	Unknown_Borkfalkiaceae	tri2	gestational age (IIE)	-1.2667	34.7045	-3.04833	0.514921	FALSE
BEP	Unknown_CAG.81	tri2	gestational age (IIE)	-1.37459	39.6664	-3.27932	0.530151	FALSE
BEP	RC9.sp900544195	tri2	gestational age (IIE)	-0.240634	6.53243	-1.0136	0.532333	FALSE
BEP	Acetatifactor.sp003447295	tri2	gestational age (IIE)	-0.385635	9.24974	-1.30542	0.534154	FALSE
BEP	CAG.95.sp900553305	tri2	gestational age (IIE)	-0.921758	23.2984	-2.38154	0.53802	FALSE
BEP	Unknown_CAG.590	tri2	gestational age (IIE)	-0.42338	10.2694	-1.39254	0.545782	FALSE
BEP	Unknown_CAG.272	tri2	gestational age (IIE)	-0.300064	7.8648	-1.1482	0.548075	FALSE
BEP	Faecalibacterium.prausnitzii_H	tri2	gestational age (IIE)	0.176623	1.51747	-0.195927	0.549172	FALSE
BEP	Lachnospira.sp000436535	tri2	gestational age (IIE)	-0.0486622	3.93758	-0.648783	0.551458	FALSE
BEP	CAG.45.sp900066395	tri2	gestational age (IIE)	0.144287	1.89193	-0.271697	0.56027	FALSE
BEP	Lachnospira.sp003451515	tri2	gestational age (IIE)	-1.25499	36.2076	-3.07479	0.564809	FALSE
BEP	Unknown_CAG.103	tri2	gestational age (IIE)	0.162267	1.77747	-0.240937	0.56547	FALSE
BEP	CAG.95.sp000436115	tri2	gestational age (IIE)	-0.191451	6.27301	-0.948913	0.566012	FALSE
BEP	Unknown_CAG.1000_2	tri2	gestational age (IIE)	0.0506346	2.91624	-0.465824	0.567093	FALSE
BEP	Unknown_Eubacterium_F	tri2	gestational age (IIE)	0.205978	1.4923	-0.163469	0.575425	FALSE
BEP	Unknown_CAG.238	tri2	gestational age (IIE)	0.21736	1.42286	-0.143389	0.578108	FALSE
BEP	Unknown_UMGS902	tri2	gestational age (IIE)	0.187437	1.68566	-0.205215	0.580089	FALSE
BEP	Unknown_Butyricicoccaceae	tri2	gestational age (IIE)	-0.894658	23.7869	-2.36966	0.580342	FALSE
BEP	Prevotella.sp000434975	tri2	gestational age (IIE)	-0.171229	6.2591	-0.927852	0.585394	FALSE
BEP	ER4.sp900552015	tri2	gestational age (IIE)	-0.405482	10.7625	-1.39764	0.586674	FALSE
BEP	CAG.552.sp000435495	tri2	gestational age (IIE)	-0.331345	9.37836	-1.25751	0.594817	FALSE
BEP	Bacteroides_F.pectinophilus	tri2	gestational age (IIE)	-0.203116	7.07239	-1.00739	0.601162	FALSE
BEP	RUG410.sp900553115	tri2	gestational age (IIE)	0.199363	1.76527	-0.202455	0.601181	FALSE
BEP	CAG.83.sp900551995	tri2	gestational age (IIE)	-0.587895	15.5043	-1.77872	0.602933	FALSE
BEP	UMGS1668.sp900553955	tri2	gestational age (IIE)	-0.185349	6.89222	-0.979317	0.608618	FALSE
BEP	Unknown_CAG.605	tri2	gestational age (IIE)	0.17899	2.03531	-0.252468	0.610447	FALSE
BEP	Phocaeicola.dorei	tri2	gestational age (IIE)	-0.43125	11.932	-1.47592	0.613422	FALSE
BEP	Zag111.sp002102825	tri2	gestational age (IIE)	0.227419	1.64199	-0.160114	0.614952	FALSE
BEP	Prevotella.sp900290275	tri2	gestational age (IIE)	0.214094	1.76404	-0.187584	0.615772	FALSE
BEP	Unknown_Roseburia	tri2	gestational age (IIE)	0.138513	2.50148	-0.339811	0.616837	FALSE
BEP	Alistipes.senegalensis	tri2	gestational age (IIE)	-0.243434	8.16146	-1.10742	0.620553	FALSE
BEP	Unknown_UBA1234_2	tri2	gestational age (IIE)	-0.829547	23.1037	-2.28321	0.624117	FALSE
BEP	Unknown_UMGS1883_2	tri2	gestational age (IIE)	0.171385	2.28475	-0.285748	0.628518	FALSE
BEP	CAG.83.sp900548615	tri2	gestational age (IIE)	0.0108465	4.21184	-0.609822	0.631515	FALSE
BEP	Treponema_D.succinifaciens	tri2	gestational age (IIE)	0.222632	1.85845	-0.189654	0.634918	FALSE
BEP	Unknown_CAG.1000_1	tri2	gestational age (IIE)	0.192357	2.25107	-0.261395	0.646108	FALSE
BEP	Firm.11.sp900548145	tri2	gestational age (IIE)	-0.256027	8.98039	-1.16232	0.650271	FALSE
BEP	Acetatifactor.sp900066365	tri2	gestational age (IIE)	-0.182801	7.67826	-1.02082	0.65522	FALSE
BEP	UMGS1820.sp900545865	tri2	gestational age (IIE)	0.227051	2.23556	-0.225135	0.679237	FALSE
BEP	CAG.83.sp900551355	tri2	gestational age (IIE)	0.227252	2.33625	-0.235005	0.689509	FALSE
BEP	UBA11524.sp000437595	tri2	gestational age (IIE)	0.238511	2.25798	-0.215936	0.692958	FALSE
BEP	Unknown_CAG.451	tri2	gestational age (IIE)	-0.232211	9.43987	-1.1614	0.696984	FALSE
BEP	Gemmiger.sp900540595	tri2	gestational age (IIE)	-0.274423	10.3989	-1.24968	0.700831	FALSE
BEP	Unknown_CAG.115	tri2	gestational age (IIE)	-1.06372	34.0893	-2.82948	0.702044	FALSE
BEP	Unknown_CAG.533	tri2	gestational age (IIE)	-0.100666	7.13139	-0.908293	0.70696	FALSE
BEP	UMGS1052.sp900548115	tri2	gestational age (IIE)	-2.05825	83.6655	-4.82454	0.708029	FALSE
BEP	Faecalibacterium.sp900539945	tri2	gestational age (IIE)	0.112989	4.02661	-0.493878	0.719855	FALSE
BEP	Unknown_CAG.582	tri2	gestational age (IIE)	-0.134548	8.02816	-0.991451	0.722354	FALSE
BEP	Escherichia.coli	tri2	gestational age (IIE)	0.341715	1.64661	-0.0463632	0.729793	FALSE
BEP	Lachnospira.sp900547255	tri2	gestational age (IIE)	0.178011	3.36956	-0.377138	0.733161	FALSE
BEP	CAG.83.sp900545495	tri2	gestational age (IIE)	0.175793	3.56884	-0.395537	0.747123	FALSE
BEP	CAG.460.sp000437315	tri2	gestational age (IIE)	-0.309669	12.2312	-1.36736	0.748018	FALSE
BEP	Unknown_UBA1777	tri2	gestational age (IIE)	-0.0894301	7.6858	-0.927862	0.749002	FALSE
BEP	Unknown_UMGS995	tri2	gestational age (IIE)	0.175498	3.64163	-0.401629	0.752625	FALSE
BEP	CAG.353.sp900066885	tri2	gestational age (IIE)	0.21293	3.31941	-0.338073	0.763933	FALSE
BEP	Unknown_UMGS1326	tri2	gestational age (IIE)	-0.645416	21.8214	-2.05816	0.767332	FALSE
BEP	Ruminococcus_F.champanellensis	tri2	gestational age (IIE)	0.022678	6.06476	-0.722106	0.767462	FALSE
BEP	RC9.sp900541925	tri2	gestational age (IIE)	-1.2795	46.1323	-3.33362	0.774623	FALSE
BEP	Unknown_RUG591	tri2	gestational age (IIE)	-0.314473	12.9695	-1.40362	0.774671	FALSE
BEP	CAG.302.sp001916775	tri2	gestational age (IIE)	0.235906	3.25344	-0.309594	0.781406	FALSE
BEP	Unknown_Oscillibacter	tri2	gestational age (IIE)	-0.281804	12.3899	-1.34633	0.782723	FALSE
BEP	RC9.sp000432515	tri2	gestational age (IIE)	-0.224208	11.1858	-1.23569	0.78727	FALSE
BEP	Agathobacter.rectalis	tri2	gestational age (IIE)	0.0882561	5.65466	-0.630906	0.807418	FALSE
BEP	Unknown_UMGS1600	tri2	gestational age (IIE)	-1.78008	73.3328	-4.36992	0.809758	FALSE
BEP	Eubacterium_R.sp000436835	tri2	gestational age (IIE)	-0.454531	17.4915	-1.71937	0.810312	FALSE
BEP	Unknown_RUG410	tri2	gestational age (IIE)	0.161761	4.73426	-0.496275	0.819796	FALSE
BEP	Unknown_CAG.884	tri2	gestational age (IIE)	-0.966353	35.317	-2.76363	0.830926	FALSE
BEP	Ruminococcus_E.sp900314705	tri2	gestational age (IIE)	0.127006	5.61545	-0.589658	0.84367	FALSE
BEP	Unknown_Eubacterium_J	tri2	gestational age (IIE)	0.176693	4.95264	-0.496348	0.849735	FALSE
BEP	Unknown_UBA737	tri2	gestational age (IIE)	-0.726629	27.354	-2.30836	0.855106	FALSE
BEP	CAG.448.sp003150135	tri2	gestational age (IIE)	-0.465788	19.0825	-1.7869	0.85533	FALSE
BEP	Gemmiger.sp900554145	tri2	gestational age (IIE)	-0.0915157	9.85549	-1.04094	0.857913	FALSE
BEP	Unknown_Lawsonibacter	tri2	gestational age (IIE)	0.258155	3.94688	-0.342673	0.858983	FALSE
BEP	Unknown_TF01.11	tri2	gestational age (IIE)	0.117125	6.25185	-0.63906	0.873309	FALSE
BEP	Angelakisella.sp900552845	tri2	gestational age (IIE)	0.121295	6.5716	-0.653985	0.896576	FALSE
BEP	Anaerovibrio.sp900548165	tri2	gestational age (IIE)	-0.552368	23.3343	-2.01327	0.908532	FALSE
BEP	UMGS1540.sp900552775	tri2	gestational age (IIE)	0.290828	4.1889	-0.328147	0.909803	FALSE
BEP	CAG.177.sp003538135	tri2	gestational age (IIE)	0.377108	3.15897	-0.160414	0.914629	FALSE
BEP	Parabacteroides.distasonis	tri2	gestational age (IIE)	-0.233954	14.5314	-1.38682	0.918907	FALSE
BEP	CAG.196.sp900549855	tri2	gestational age (IIE)	-2.05012	96.4906	-5.02087	0.920624	FALSE
BEP	Unknown_Ruminococcaceae	tri2	gestational age (IIE)	-0.464633	21.1809	-1.85649	0.927226	FALSE
BEP	Angelakisella.sp900547385	tri2	gestational age (IIE)	0.24281	5.18577	-0.44589	0.93151	FALSE
BEP	UBA1436.sp900540405	tri2	gestational age (IIE)	-1.31959	55.5143	-3.57292	0.93375	FALSE
BEP	Prevotella.sp900548535	tri2	gestational age (IIE)	0.17718	6.35662	-0.585314	0.939675	FALSE
BEP	CAG.194.sp000432915	tri2	gestational age (IIE)	0.375338	3.95206	-0.225884	0.976561	FALSE
BEP	Unknown_UBA11517	tri2	gestational age (IIE)	0.055798	9.41916	-0.872376	0.983973	FALSE
BEP	Prevotella.sp000436035	tri2	gestational age (IIE)	0.372669	4.38203	-0.260415	1.00575	FALSE
BEP	CAG.488.sp000434915	tri2	gestational age (IIE)	0.409038	3.91726	-0.189531	1.00761	FALSE
BEP	Unknown_SFMI01	tri2	gestational age (IIE)	-0.140629	14.4744	-1.29123	1.00997	FALSE
BEP	Unknown_Eubacterium_R	tri2	gestational age (IIE)	0.0171267	10.8032	-0.976903	1.01116	FALSE
BEP	CAG.83.sp900552725	tri2	gestational age (IIE)	0.420218	3.83457	-0.172001	1.01244	FALSE
BEP	Alistipes.shahii	tri2	gestational age (IIE)	0.299254	5.58806	-0.41566	1.01417	FALSE
BEP	Unknown_CAG.127	tri2	gestational age (IIE)	-2.82323	162.503	-6.6785	1.03204	FALSE
BEP	UBA1777.sp900547315	tri2	gestational age (IIE)	0.0694385	10.5216	-0.911549	1.05043	FALSE
BEP	Unknown_Oribacterium	tri2	gestational age (IIE)	0.113782	9.67149	-0.826742	1.05431	FALSE
BEP	CAG.488.sp000434055	tri2	gestational age (IIE)	-0.30321	20.4784	-1.6718	1.06538	FALSE
BEP	ER4.sp900546295	tri2	gestational age (IIE)	0.501776	3.58506	-0.0708504	1.0744	FALSE
BEP	Prevotella.sp900553595	tri2	gestational age (IIE)	-0.082	14.6824	-1.24084	1.07684	FALSE
BEP	CAG.460.sp900551525	tri2	gestational age (IIE)	0.0514265	11.5873	-0.978048	1.0809	FALSE
BEP	Veillonella.parvula_A	tri2	gestational age (IIE)	-1.10112	52.6181	-3.29489	1.09265	FALSE
BEP	UMGS1815.sp900550625	tri2	gestational age (IIE)	-0.115127	16.0697	-1.32747	1.09722	FALSE
BEP	CAG.127.sp900319515	tri2	gestational age (IIE)	0.125514	10.8009	-0.868408	1.11944	FALSE
BEP	CAG.269.sp000431335	tri2	gestational age (IIE)	-0.770623	39.6216	-2.67428	1.13304	FALSE
BEP	CAG.83.sp000431575	tri2	gestational age (IIE)	0.318207	7.31681	-0.499851	1.13627	FALSE
BEP	Unknown_UMGS1484	tri2	gestational age (IIE)	0.302057	7.63435	-0.533565	1.13768	FALSE
BEP	UBA1436.sp900541355	tri2	gestational age (IIE)	-0.449205	27.5535	-2.0367	1.13829	FALSE
BEP	CAG.170.sp900549635	tri2	gestational age (IIE)	-3.1168	200.143	-7.39532	1.16172	FALSE
BEP	Butyrivibrio_A.sp000431815	tri2	gestational age (IIE)	0.245463	9.21453	-0.672574	1.1635	FALSE
BEP	CAG.177.sp000431775	tri2	gestational age (IIE)	0.0424942	14.1015	-1.09319	1.17818	FALSE
BEP	Methanobrevibacter_A.smithii	tri2	gestational age (IIE)	0.230132	9.98191	-0.725367	1.18563	FALSE
BEP	CAG.217.sp000436335	tri2	gestational age (IIE)	0.394285	7.4362	-0.43042	1.21899	FALSE
BEP	Prevotella.sp002251295	tri2	gestational age (IIE)	0.0623486	14.7793	-1.10031	1.225	FALSE
BEP	Unknown_UMGS1002	tri2	gestational age (IIE)	-0.91313	50.0502	-3.0527	1.22644	FALSE
BEP	Oscillibacter.sp004553545	tri2	gestational age (IIE)	0.0387185	15.6292	-1.1569	1.23433	FALSE
BEP	Unknown_UBA1259	tri2	gestational age (IIE)	-0.906583	50.8052	-3.06223	1.24906	FALSE
BEP	CAG.110.sp000434635	tri2	gestational age (IIE)	-0.148142	21.4555	-1.549	1.25271	FALSE
BEP	UMGS1387.sp900551295	tri2	gestational age (IIE)	0.154371	13.4542	-0.954938	1.26368	FALSE
BEP	Unknown_UBA10281	tri2	gestational age (IIE)	-0.149186	21.9279	-1.56538	1.26701	FALSE
BEP	CAG.170.sp900545925	tri2	gestational age (IIE)	-0.461388	32.754	-2.19222	1.26945	FALSE
BEP	Unknown_Blautia_A	tri2	gestational age (IIE)	-1.35294	75.5297	-3.98129	1.2754	FALSE
BEP	Eisenbergiella.sp900066775	tri2	gestational age (IIE)	-2.85037	186.612	-6.98173	1.281	FALSE
BEP	Agathobacter.faecis	tri2	gestational age (IIE)	0.595578	5.42167	-0.108612	1.29977	FALSE
BEP	UBA737.sp002431945	tri2	gestational age (IIE)	0.481666	7.57928	-0.350936	1.31427	FALSE
BEP	CAG.791.sp000431495	tri2	gestational age (IIE)	0.0925383	17.0857	-1.15755	1.34262	FALSE
BEP	Unknown_COE1	tri2	gestational age (IIE)	-1.18294	70.3319	-3.71924	1.35335	FALSE
BEP	Dialister.sp000434475	tri2	gestational age (IIE)	0.38412	10.3966	-0.591022	1.35926	FALSE
BEP	UBA11963.sp900552975	tri2	gestational age (IIE)	-0.480557	37.4008	-2.3301	1.36898	FALSE
BEP	CAG.110.sp900540635	tri2	gestational age (IIE)	0.343389	12.1637	-0.711375	1.39815	FALSE
BEP	C941.sp004557565	tri2	gestational age (IIE)	0.293428	13.678	-0.82507	1.41193	FALSE
BEP	CAG.510.sp000434615	tri2	gestational age (IIE)	0.248597	14.97	-0.921532	1.41873	FALSE
BEP	Unknown_CAG.302_1	tri2	gestational age (IIE)	0.481052	9.75516	-0.463532	1.42564	FALSE
BEP	UMGS1826.sp900555435	tri2	gestational age (IIE)	-0.429071	38.0267	-2.29402	1.43588	FALSE
BEP	UMGS1815.sp900555345	tri2	gestational age (IIE)	0.178841	18.192	-1.11108	1.46876	FALSE
BEP	UMGS1883.sp900555935	tri2	gestational age (IIE)	0.0584247	22.4493	-1.37451	1.49135	FALSE
BEP	CAG.605.sp000433255	tri2	gestational age (IIE)	0.176436	19.0087	-1.14212	1.49499	FALSE
BEP	Unknown_Lachnospira	tri2	gestational age (IIE)	-0.829833	59.2328	-3.15741	1.49775	FALSE
BEP	Unknown_Prevotellamassilia	tri2	gestational age (IIE)	0.134688	20.8135	-1.24505	1.51443	FALSE
BEP	Dialister.sp900543165	tri2	gestational age (IIE)	0.718859	6.93276	-0.0774403	1.51516	FALSE
BEP	CAG.605.sp000433475	tri2	gestational age (IIE)	0.547298	10.6859	-0.441319	1.53591	FALSE
BEP	Mitsuokella.multacida	tri2	gestational age (IIE)	-0.147682	31.0785	-1.83367	1.5383	FALSE
BEP	CAG.110.sp900546075	tri2	gestational age (IIE)	-0.536405	47.2696	-2.61569	1.54288	FALSE
BEP	Gemmiger.variabilis_B	tri2	gestational age (IIE)	0.17275	20.7734	-1.20566	1.55116	FALSE
BEP	Unknown_UBA738	tri2	gestational age (IIE)	0.448494	14.2917	-0.694822	1.59181	FALSE
BEP	CAG.460.sp000437355	tri2	gestational age (IIE)	-2.79755	211.267	-7.19337	1.59827	FALSE
BEP	Unknown_UMGS1603	tri2	gestational age (IIE)	0.58108	11.3527	-0.437919	1.60008	FALSE
BEP	Odoribacter.splanchnicus	tri2	gestational age (IIE)	0.658303	9.81262	-0.289059	1.60566	FALSE
BEP	PeH17.sp000435055	tri2	gestational age (IIE)	0.515211	13.6119	-0.600582	1.631	FALSE
BEP	Faecalibacterium.prausnitzii_J	tri2	gestational age (IIE)	-0.0738025	32.2907	-1.79235	1.64475	FALSE
BEP	Unknown_Zag1	tri2	gestational age (IIE)	0.248978	21.8362	-1.16425	1.66221	FALSE
BEP	UBA737.sp900549755	tri2	gestational age (IIE)	-1.2924	95.4454	-4.24701	1.66222	FALSE
BEP	UMGS1487.sp900552225	tri2	gestational age (IIE)	0.353181	18.8684	-0.960504	1.66687	FALSE
BEP	UBA1777.sp003150355	tri2	gestational age (IIE)	0.195149	24.0162	-1.28694	1.67724	FALSE
BEP	UMGS973.sp900547295	tri2	gestational age (IIE)	0.0857497	28.5591	-1.53045	1.70195	FALSE
BEP	SFEL01.sp004557245	tri2	gestational age (IIE)	0.415913	18.6845	-0.891355	1.72318	FALSE
BEP	Agathobaculum.sp003481705	tri2	gestational age (IIE)	-0.195584	40.6431	-2.12363	1.73246	FALSE
BEP	Unknown_UBA7102	tri2	gestational age (IIE)	0.53117	15.7966	-0.670831	1.73317	FALSE
BEP	UBA644.sp900547165	tri2	gestational age (IIE)	0.149151	27.917	-1.44878	1.74708	FALSE
BEP	RC9.sp000433355	tri2	gestational age (IIE)	0.333396	23.3335	-1.12748	1.79427	FALSE
BEP	Unknown_UMGS1449	tri2	gestational age (IIE)	-0.618716	64.638	-3.05018	1.81275	FALSE
BEP	CAG.484.sp900321895	tri2	gestational age (IIE)	0.278979	25.7773	-1.25649	1.81445	FALSE
BEP	ER4.sp900550165	tri2	gestational age (IIE)	-0.473874	57.785	-2.77283	1.82508	FALSE
BEP	UBA6382.sp900557555	tri2	gestational age (IIE)	-1.69815	135.731	-5.22156	1.82527	FALSE
BEP	Methanosphaera.stadtmanae	tri2	gestational age (IIE)	0.239153	28.2348	-1.36785	1.84615	FALSE
BEP	UMGS1600.sp900553315	tri2	gestational age (IIE)	0.0216668	37.0524	-1.81924	1.86257	FALSE
BEP	Parabacteroides.sp900549585	tri2	gestational age (IIE)	-0.171324	45.5569	-2.21259	1.86995	FALSE
BEP	Prevotellamassilia.sp900541575	tri2	gestational age (IIE)	0.014485	39.3214	-1.88195	1.91092	FALSE
BEP	SFMI01.sp004556155	tri2	gestational age (IIE)	0.251048	31.5466	-1.44759	1.94968	FALSE
BEP	Unknown_Acutalibacteraceae	tri2	gestational age (IIE)	-0.612208	73.2282	-3.2002	1.97578	FALSE
BEP	Unknown_UBA4334	tri2	gestational age (IIE)	0.189075	35.244	-1.60635	1.9845	FALSE
BEP	Unknown_RUG705	tri2	gestational age (IIE)	0.167957	36.9263	-1.66981	2.00573	FALSE
BEP	CAG.594.sp000434835	tri2	gestational age (IIE)	-0.0762134	47.6234	-2.16327	2.01084	FALSE
BEP	Unknown_UBA1381	tri2	gestational age (IIE)	0.509598	24.875	-0.998762	2.01796	FALSE
BEP	Prevotella.sp900557405	tri2	gestational age (IIE)	0.111391	40.4038	-1.81097	2.03375	FALSE
BEP	CAG.488.sp900554995	tri2	gestational age (IIE)	0.289512	33.9713	-1.47319	2.05222	FALSE
BEP	Unknown_UMGS1663	tri2	gestational age (IIE)	0.566574	24.7336	-0.937493	2.07064	FALSE
BEP	Unknown_CAG.1193	tri2	gestational age (IIE)	0.0894352	43.5599	-1.90659	2.08546	FALSE
BEP	UMGS1225.sp900549725	tri2	gestational age (IIE)	-0.0358953	49.2357	-2.15798	2.08619	FALSE
BEP	Parolsenella.massiliensis	tri2	gestational age (IIE)	0.775457	18.9396	-0.540704	2.09162	FALSE
BEP	Unknown_UMGS2037	tri2	gestational age (IIE)	0.236277	38.5359	-1.64112	2.11367	FALSE
BEP	CAG.110.sp900546415	tri2	gestational age (IIE)	-0.959157	104.074	-4.04444	2.12613	FALSE
BEP	SFFS01.sp004557805	tri2	gestational age (IIE)	0.189759	41.1372	-1.74997	2.12949	FALSE
BEP	Unknown_Desulfovibrio	tri2	gestational age (IIE)	-1.49492	145.046	-5.13722	2.14739	FALSE
BEP	CAG.83.sp900550585	tri2	gestational age (IIE)	-2.44345	231.608	-7.04602	2.15911	FALSE
BEP	CAG.83.sp900313295	tri2	gestational age (IIE)	0.918746	16.8661	-0.323279	2.16077	FALSE
BEP	CAG.568.sp000434395	tri2	gestational age (IIE)	0.168447	43.5744	-1.82791	2.16481	FALSE
BEP	Haemophilus_D.parainfluenzae	tri2	gestational age (IIE)	0.795478	20.6272	-0.578067	2.16902	FALSE
BEP	Unknown_AM51.8	tri2	gestational age (IIE)	0.539635	29.3593	-1.09905	2.17832	FALSE
BEP	RC9.sp900545245	tri2	gestational age (IIE)	-0.0435521	55.5871	-2.29836	2.21126	FALSE
BEP	RUG472.sp900545265	tri2	gestational age (IIE)	0.683877	25.5942	-0.846133	2.21389	FALSE
BEP	Unknown_CAG.594	tri2	gestational age (IIE)	0.183569	45.9974	-1.86755	2.23468	FALSE
BEP	Unknown_CAG.877	tri2	gestational age (IIE)	0.540116	31.8307	-1.16615	2.24638	FALSE
BEP	Faecalibacterium.prausnitzii_I	tri2	gestational age (IIE)	0.767225	24.0054	-0.714533	2.24898	FALSE
BEP	Unknown_Rikenellaceae	tri2	gestational age (IIE)	0.440806	36.7314	-1.39211	2.27372	FALSE
BEP	Unknown_UMGS1696	tri2	gestational age (IIE)	0.872034	21.6743	-0.535943	2.28001	FALSE
BEP	Prevotella.sp002299635	tri2	gestational age (IIE)	0.423556	39.7081	-1.48218	2.32929	FALSE
BEP	Eubacterium_R.sp900539325	tri2	gestational age (IIE)	1.13706	15.8275	-0.0661171	2.34024	FALSE
BEP	CAG.170.sp900555665	tri2	gestational age (IIE)	-0.654629	100.292	-3.68334	2.37408	FALSE
BEP	SFHK01.sp004556395	tri2	gestational age (IIE)	0.330892	46.521	-1.73186	2.39365	FALSE
BEP	Unknown_UBA6857	tri2	gestational age (IIE)	-0.644438	106.903	-3.77137	2.48249	FALSE
BEP	Agathobacter.sp900317585	tri2	gestational age (IIE)	0.215228	57.2021	-2.07211	2.50256	FALSE
BEP	Unknown_Megasphaera	tri2	gestational age (IIE)	-0.139134	76.3332	-2.78142	2.50315	FALSE
BEP	F23.B02.sp003533405	tri2	gestational age (IIE)	0.29291	54.0422	-1.93035	2.51617	FALSE
BEP	UBA4644.sp900555855	tri2	gestational age (IIE)	0.729108	36.3662	-1.09467	2.55289	FALSE
BEP	Unknown_Holdemanella	tri2	gestational age (IIE)	-1.82055	212.636	-6.23058	2.58948	FALSE
BEP	QAMX01.sp004555605	tri2	gestational age (IIE)	0.770591	36.2027	-1.04909	2.59027	FALSE
BEP	Prevotellamassilia.timonensis	tri2	gestational age (IIE)	0.799978	36.2345	-1.0205	2.62045	FALSE
BEP	Treponema_D.berlinense	tri2	gestational age (IIE)	0.883352	33.3176	-0.86231	2.62901	FALSE
BEP	Duodenibacillus.massiliensis	tri2	gestational age (IIE)	0.731568	40.5258	-1.19369	2.65683	FALSE
BEP	UMGS2055.sp900557635	tri2	gestational age (IIE)	-1.0002	146.55	-4.66134	2.66094	FALSE
BEP	Unknown_Firm.11	tri2	gestational age (IIE)	-0.0333032	80.1597	-2.74101	2.6744	FALSE
BEP	CAG.465.sp000433755	tri2	gestational age (IIE)	0.907317	35.9215	-0.905277	2.71991	FALSE
BEP	UBA1777.sp900549645	tri2	gestational age (IIE)	0.252502	68.1003	-2.24323	2.74823	FALSE
BEP	UBA5905.sp900549155	tri2	gestational age (IIE)	0.124623	76.1311	-2.51417	2.76341	FALSE
BEP	CAG.110.sp900553805	tri2	gestational age (IIE)	0.892271	38.5466	-0.985386	2.76993	FALSE
BEP	UBA4951.sp900540385	tri2	gestational age (IIE)	-1.46467	197.946	-5.71964	2.79031	FALSE
BEP	Prevotella.sp900552965	tri2	gestational age (IIE)	0.804554	43.1132	-1.18121	2.79032	FALSE
BEP	Parabacteroides.sp900155425	tri2	gestational age (IIE)	0.131581	79.7281	-2.56882	2.83199	FALSE
BEP	Unknown_CAG.1435	tri2	gestational age (IIE)	-3.26219	411.217	-9.39499	2.87061	FALSE
BEP	CAG.103.sp900317855	tri2	gestational age (IIE)	1.02197	40.3107	-0.898175	2.94211	FALSE
BEP	Unknown_UMGS1826	tri2	gestational age (IIE)	0.957488	44.143	-1.05186	2.96683	FALSE
BEP	Faecalibacterium.prausnitzii	tri2	gestational age (IIE)	1.3124	30.0977	-0.346765	2.97157	FALSE
BEP	CAG.110.sp900544405	tri2	gestational age (IIE)	-0.945564	170.581	-4.89549	3.00436	FALSE
BEP	Unknown_CAG.74	tri2	gestational age (IIE)	0.837709	51.9771	-1.34266	3.01808	FALSE
BEP	Unknown_Catenibacterium	tri2	gestational age (IIE)	-0.81775	161.601	-4.6623	3.0268	FALSE
BEP	RUG572.sp900547945	tri2	gestational age (IIE)	1.3063	33.7136	-0.449711	3.0623	FALSE
BEP	CAG.590.sp000431135	tri2	gestational age (IIE)	0.385623	79.6201	-2.31295	3.0842	FALSE
BEP	CAG.710.sp000432595	tri2	gestational age (IIE)	1.33771	34.2633	-0.432556	3.10797	FALSE
BEP	Unknown_UBA5026	tri2	gestational age (IIE)	-1.63147	246.465	-6.37937	3.11642	FALSE
BEP	SFFH01.sp900542445	tri2	gestational age (IIE)	0.370539	88.8957	-2.4809	3.22198	FALSE
BEP	Unknown_UBA644_2	tri2	gestational age (IIE)	-0.374483	141.744	-3.97509	3.22613	FALSE
BEP	Haemophilus_D.parainfluenzae_K	tri2	gestational age (IIE)	1.27393	43.9291	-0.730542	3.2784	FALSE
BEP	Holdemanella.sp900547815	tri2	gestational age (IIE)	-1.16625	218.918	-5.64095	3.30845	FALSE
BEP	UBA1740.sp004558975	tri2	gestational age (IIE)	0.525502	88.43	-2.31846	3.36946	FALSE
BEP	CAG.110.sp900556935	tri2	gestational age (IIE)	-1.89045	303.347	-7.15781	3.37691	FALSE
BEP	F23.B02.sp900545805	tri2	gestational age (IIE)	0.671897	82.6794	-2.07804	3.42183	FALSE
BEP	CAG.390.sp000437015	tri2	gestational age (IIE)	1.42142	48.4253	-0.683131	3.52597	FALSE
BEP	RC9.sp000435075	tri2	gestational age (IIE)	-0.71157	201.689	-5.00658	3.58344	FALSE
BEP	Lachnospira.eligens_B	tri2	gestational age (IIE)	-2.19822	375.397	-8.05783	3.6614	FALSE
BEP	Unknown_SFFS01	tri2	gestational age (IIE)	-0.501399	190.536	-4.67597	3.67317	FALSE
BEP	Faecalibacterium.sp003449675	tri2	gestational age (IIE)	0.502274	113.89	-2.72522	3.72977	FALSE
BEP	CAG.628.sp000438415	tri2	gestational age (IIE)	0.623132	107.39	-2.51091	3.75718	FALSE
BEP	CAG.238.sp900551415	tri2	gestational age (IIE)	1.3609	63.5744	-1.05048	3.77227	FALSE
BEP	UBA1777.sp900546515	tri2	gestational age (IIE)	0.74525	103.714	-2.33468	3.82519	FALSE
BEP	F23.B02.sp900556535	tri2	gestational age (IIE)	1.51174	65.1751	-0.929802	3.95328	FALSE
BEP	Ruminococcus.sp900540005	tri2	gestational age (IIE)	-0.414551	212.507	-4.82324	3.99414	FALSE
BEP	Unknown_CAG.710	tri2	gestational age (IIE)	1.66756	61.9803	-0.713394	4.04851	FALSE
BEP	Olsenella_E.sp003609875	tri2	gestational age (IIE)	1.61406	68.898	-0.896246	4.12437	FALSE
BEP	UBA1206.sp000433115	tri2	gestational age (IIE)	0.624116	139.236	-2.9445	4.19273	FALSE
BEP	Eubacterium_R.sp003526845	tri2	gestational age (IIE)	1.24323	97.7086	-1.74621	4.23267	FALSE
BEP	CAG.272.sp000433515	tri2	gestational age (IIE)	0.896975	122.115	-2.44503	4.23898	FALSE
BEP	Agathobaculum.sp900544475	tri2	gestational age (IIE)	-1.62749	378.073	-7.50795	4.25297	FALSE
BEP	UBA11512.sp003522145	tri2	gestational age (IIE)	0.48212	160.981	-3.35504	4.31928	FALSE
BEP	CAG.110.sp003525905	tri2	gestational age (IIE)	0.94193	134.179	-2.56128	4.44514	FALSE
BEP	Unknown_CAG.628	tri2	gestational age (IIE)	0.90326	144.394	-2.73085	4.53737	FALSE
BEP	Lachnospira.sp003537285	tri2	gestational age (IIE)	0.835378	153.819	-2.91546	4.58622	FALSE
BEP	CAG.433.sp000433675	tri2	gestational age (IIE)	-1.52392	429.504	-7.79161	4.74376	FALSE
BEP	Unknown_Oxalobacter	tri2	gestational age (IIE)	1.1051	152.905	-2.63457	4.84478	FALSE
BEP	Unknown_UMGS1773	tri2	gestational age (IIE)	-2.303	574.467	-9.55164	4.94563	FALSE
BEP	UBA5026.sp900550255	tri2	gestational age (IIE)	1.57422	127.522	-1.84098	4.98942	FALSE
BEP	CAG.238.sp900542245	tri2	gestational age (IIE)	-0.246739	307.285	-5.54818	5.0547	FALSE
BEP	CAG.533.sp000434495	tri2	gestational age (IIE)	1.62397	138.012	-1.92892	5.17686	FALSE
BEP	UMGS882.sp900546385	tri2	gestational age (IIE)	1.41728	164.092	-2.45679	5.29135	FALSE
BEP	Clostridium_Q.sp003024715	tri2	gestational age (IIE)	0.467323	268.025	-4.48389	5.41853	FALSE
BEP	Unknown_Firm.10	tri2	gestational age (IIE)	2.28945	122.513	-1.058	5.6369	FALSE
BEP	Agathobacter.sp900549895	tri2	gestational age (IIE)	2.71936	94.4061	-0.219128	5.65784	FALSE
BEP	Lawsonibacter.sp900550705	tri2	gestational age (IIE)	2.14431	180.326	-1.91688	6.20549	FALSE
BEP	Firm.11.sp004556545	tri2	gestational age (IIE)	-0.0350682	436.46	-6.3533	6.28317	FALSE
BEP	Unknown_UMGS1668	tri2	gestational age (IIE)	0.870684	355.173	-4.8289	6.57027	FALSE
BEP	UMGS1590.sp900552455	tri2	gestational age (IIE)	0.221706	465.339	-6.30221	6.74562	FALSE
BEP	Oscillibacter.sp900542115	tri2	gestational age (IIE)	2.28045	348.468	-3.36508	7.92598	FALSE
BEP	Unknown_SFJ001	tri2	gestational age (IIE)	0.266048	930.615	-8.95984	9.49194	FALSE
BEP	Unknown_UMGS1487	tri2	gestational age (IIE)	2.19004	739.515	-6.03423	10.4143	FALSE
BEP	Lawsonibacter.sp900549405	tri2	gestational age (IIE)	4.9412	353.009	-0.74099	10.6234	FALSE
BEP	UMGS1633.sp900553645	tri2	gestational age (IIE)	5.39799	692.78	-2.56216	13.3581	FALSE
BEP	SFFH01.sp900548125	tri2	gestational age (IIE)	7.88521	980.783	-1.5861	17.3565	FALSE
BEP	RUG472.sp900545265	tri2	height (IDE)	-1.44823	23.9039	-2.94477	0.0483215	FALSE
BEP	Butyricicoccus_A.sp002395695	tri2	height (IDE)	-1.41566	23.466	-2.89844	0.0671132	FALSE
BEP	UBA737.sp002431945	tri2	height (IDE)	-1.31999	22.0775	-2.75823	0.118252	FALSE
BEP	Unknown_RUG705	tri2	height (IDE)	-1.40718	25.1009	-2.94074	0.12638	FALSE
BEP	Haemophilus_D.parainfluenzae_K	tri2	height (IDE)	-1.3556	25.0632	-2.88801	0.176806	FALSE
BEP	Unknown_CAG.390	tri2	height (IDE)	-1.20286	21.8409	-2.63337	0.227652	FALSE
BEP	Unknown_CAG.884	tri2	height (IDE)	-1.24562	24.9951	-2.77594	0.284709	FALSE
BEP	Faecalibacterium.prausnitzii_A	tri2	height (IDE)	-0.935741	16.5769	-2.182	0.310517	FALSE
BEP	CAG.433.sp000433675	tri2	height (IDE)	-1.11374	24.0456	-2.61472	0.387234	FALSE
BEP	UMGS882.sp900546385	tri2	height (IDE)	-0.729482	13.4547	-1.85226	0.393294	FALSE
BEP	UMGS1387.sp900551295	tri2	height (IDE)	-0.737904	13.8232	-1.87595	0.400143	FALSE
BEP	Unknown_UBA1259	tri2	height (IDE)	-1.01674	22.0599	-2.4544	0.420927	FALSE
BEP	Oscillibacter.sp004553545	tri2	height (IDE)	-0.905859	19.0033	-2.24021	0.428496	FALSE
BEP	Olsenella_E.sp003609875	tri2	height (IDE)	-1.08285	24.8318	-2.60817	0.442466	FALSE
BEP	Unknown_SFFS01	tri2	height (IDE)	-1.26593	31.3691	-2.98032	0.448447	FALSE
BEP	CAG.590.sp000431135	tri2	height (IDE)	-1.07011	25.3267	-2.61055	0.47033	FALSE
BEP	Ruminiclostridium_E.siraeum	tri2	height (IDE)	-0.906793	21.2479	-2.31775	0.504166	FALSE
BEP	Duodenibacillus.massiliensis	tri2	height (IDE)	-1.12004	28.9417	-2.76676	0.52667	FALSE
BEP	Unknown_Zag1	tri2	height (IDE)	-1.01315	25.3417	-2.55404	0.52775	FALSE
BEP	CAG.103.sp000432375	tri2	height (IDE)	-0.821198	19.4249	-2.17027	0.527877	FALSE
BEP	Faecalibacterium.sp003449675	tri2	height (IDE)	-1.08066	27.8188	-2.69511	0.533792	FALSE
BEP	UBA1206.sp000433115	tri2	height (IDE)	-0.460992	11.0301	-1.47758	0.5556	FALSE
BEP	Unknown_UMGS1773	tri2	height (IDE)	-1.04281	27.2808	-2.64157	0.555956	FALSE
BEP	Unknown_CAG.103	tri2	height (IDE)	-0.812463	21.5938	-2.23486	0.609933	FALSE
BEP	UBA5026.sp900550255	tri2	height (IDE)	-0.871196	23.6956	-2.36121	0.618816	FALSE
BEP	Unknown_Eubacterium_F	tri2	height (IDE)	-0.760956	20.6923	-2.15334	0.631431	FALSE
BEP	Angelakisella.sp900552845	tri2	height (IDE)	-0.803026	22.0853	-2.24152	0.635466	FALSE
BEP	RC9.sp900545245	tri2	height (IDE)	-0.573036	15.8003	-1.78975	0.643679	FALSE
BEP	CAG.83.sp000431575	tri2	height (IDE)	-0.708331	20.4533	-2.09266	0.675994	FALSE
BEP	Unknown_Bacteroides	tri2	height (IDE)	-0.654769	19.395	-2.0028	0.693264	FALSE
BEP	Unknown_CAG.605	tri2	height (IDE)	-0.422221	13.2978	-1.53843	0.693991	FALSE
BEP	UBA644.sp900547165	tri2	height (IDE)	-0.778623	23.3952	-2.25916	0.701915	FALSE
BEP	CAG.83.sp900551995	tri2	height (IDE)	-0.489167	15.6284	-1.69925	0.720911	FALSE
BEP	UMGS1815.sp900555345	tri2	height (IDE)	-0.772698	24.6206	-2.29152	0.746121	FALSE
BEP	UMGS1338.sp900550805	tri2	height (IDE)	-0.584601	19.3104	-1.92969	0.760491	FALSE
BEP	CAG.488.sp000434915	tri2	height (IDE)	-0.560898	18.7931	-1.88785	0.766055	FALSE
BEP	Parolsenella.massiliensis	tri2	height (IDE)	-0.747049	24.5142	-2.26258	0.768484	FALSE
BEP	Unknown_CAG.74	tri2	height (IDE)	-0.922974	30.6513	-2.61763	0.771679	FALSE
BEP	CAG.238.sp900551415	tri2	height (IDE)	-0.721605	24.5866	-2.23937	0.796163	FALSE
BEP	UMGS1826.sp900555435	tri2	height (IDE)	-0.491773	18.6957	-1.81528	0.831738	FALSE
BEP	Unknown_UMGS1883_2	tri2	height (IDE)	-0.486861	19.252	-1.82992	0.856193	FALSE
BEP	C941.sp004557565	tri2	height (IDE)	-0.521225	22.693	-1.97937	0.936923	FALSE
BEP	Unknown_UBA10281	tri2	height (IDE)	-0.164517	13.1071	-1.27269	0.943659	FALSE
BEP	Unknown_CAG.238	tri2	height (IDE)	-0.465338	21.3524	-1.87976	0.949087	FALSE
BEP	Unknown_SFMI01	tri2	height (IDE)	-0.388953	20.7608	-1.78364	1.00574	FALSE
BEP	Unknown_UMGS995	tri2	height (IDE)	-0.3927	21.3605	-1.80739	1.02199	FALSE
BEP	UBA1777.sp900549485	tri2	height (IDE)	-0.340262	20.015	-1.70967	1.02915	FALSE
BEP	Lachnospira.sp900316325	tri2	height (IDE)	-0.291443	18.9265	-1.6231	1.04021	FALSE
BEP	Haemophilus_D.parainfluenzae	tri2	height (IDE)	-0.315766	20.3907	-1.69797	1.06644	FALSE
BEP	Prevotella.sp900557405	tri2	height (IDE)	-0.189544	17.7532	-1.47926	1.10017	FALSE
BEP	Unknown_Eubacterium_R	tri2	height (IDE)	-0.270156	20.1315	-1.64355	1.10323	FALSE
BEP	UBA1777.sp900549865	tri2	height (IDE)	-0.302356	21.9647	-1.73691	1.1322	FALSE
BEP	CAG.460.sp900551525	tri2	height (IDE)	-0.152985	17.8856	-1.4475	1.14153	FALSE
BEP	UMGS1487.sp900552225	tri2	height (IDE)	-0.287762	22.8917	-1.75228	1.17676	FALSE
BEP	Prevotella.sp003447235	tri2	height (IDE)	-0.139188	18.4983	-1.45569	1.17732	FALSE
BEP	CAG.45.sp900066395	tri2	height (IDE)	-0.123177	18.1111	-1.42583	1.17948	FALSE
BEP	Unknown_UMGS1668	tri2	height (IDE)	-0.357621	25.7286	-1.91024	1.195	FALSE
BEP	CAG.177.sp003538135	tri2	height (IDE)	-0.154821	19.579	-1.50924	1.19959	FALSE
BEP	Prevotella.sp900546575	tri2	height (IDE)	-0.086968	18.3348	-1.39764	1.22371	FALSE
BEP	Unknown_COE1	tri2	height (IDE)	-0.0421245	17.3434	-1.31687	1.23262	FALSE
BEP	Unknown_CAG.590	tri2	height (IDE)	-0.227801	23.344	-1.70672	1.25112	FALSE
BEP	CAG.103.sp900317855	tri2	height (IDE)	-0.0523552	18.619	-1.37315	1.26844	FALSE
BEP	Unknown_UBA737	tri2	height (IDE)	-0.192251	23.3124	-1.67017	1.28567	FALSE
BEP	CAG.83.sp900313295	tri2	height (IDE)	-0.0718147	19.9367	-1.43855	1.29492	FALSE
BEP	Acetatifactor.sp900554205	tri2	height (IDE)	0.0632166	16.644	-1.18556	1.31199	FALSE
BEP	UBA1436.sp900540405	tri2	height (IDE)	-0.131328	22.5005	-1.58328	1.32063	FALSE
BEP	Butyrivibrio_A.sp000431815	tri2	height (IDE)	-0.0495439	20.3845	-1.43154	1.33245	FALSE
BEP	Unknown_UBA738	tri2	height (IDE)	-0.0994605	22.0007	-1.53519	1.33627	FALSE
BEP	UMGS911.sp900545935	tri2	height (IDE)	0.125292	15.6572	-1.0859	1.33649	FALSE
BEP	UBA4372.sp900543815	tri2	height (IDE)	0.152435	15.2404	-1.04253	1.3474	FALSE
BEP	Faecalibacterium.prausnitzii	tri2	height (IDE)	0.00790403	19.154	-1.33173	1.34754	FALSE
BEP	Unknown_CAG.710	tri2	height (IDE)	-0.130352	23.3998	-1.61103	1.35033	FALSE
BEP	Acetatifactor.sp900066565	tri2	height (IDE)	-0.19207	25.8798	-1.74924	1.3651	FALSE
BEP	CAG.605.sp000433255	tri2	height (IDE)	-0.0962647	22.8778	-1.56034	1.36781	FALSE
BEP	Ruminococcus_F.champanellensis	tri2	height (IDE)	-0.0293293	21.0789	-1.43466	1.37601	FALSE
BEP	Unknown_UBA4644	tri2	height (IDE)	0.194396	14.9525	-0.989226	1.37802	FALSE
BEP	Faecalibacterium.prausnitzii_I	tri2	height (IDE)	-0.0412283	21.6366	-1.46503	1.38258	FALSE
BEP	UBA4644.sp900555855	tri2	height (IDE)	0.0967627	17.7383	-1.19241	1.38594	FALSE
BEP	CAG.465.sp000433755	tri2	height (IDE)	-0.194687	26.8815	-1.78171	1.39234	FALSE
BEP	RC9.sp000432515	tri2	height (IDE)	0.349301	11.6127	-0.693792	1.39239	FALSE
BEP	Angelakisella.sp004557855	tri2	height (IDE)	0.0686476	19.1283	-1.27009	1.40738	FALSE
BEP	Prevotella.sp002251295	tri2	height (IDE)	0.175273	16.6879	-1.07515	1.42569	FALSE
BEP	Unknown_RC9	tri2	height (IDE)	0.168895	16.9082	-1.08976	1.42755	FALSE
BEP	Bacteroides_F.pectinophilus	tri2	height (IDE)	0.0664076	19.9236	-1.29987	1.43269	FALSE
BEP	CAG.83.sp003487665	tri2	height (IDE)	0.225145	16.1894	-1.00646	1.45675	FALSE
BEP	Unknown_TF01.11	tri2	height (IDE)	-0.243451	30.924	-1.94562	1.45872	FALSE
BEP	UBA1777.sp003150355	tri2	height (IDE)	0.233884	16.088	-0.993858	1.46163	FALSE
BEP	CAG.177.sp003514385	tri2	height (IDE)	0.109827	19.7808	-1.25155	1.4712	FALSE
BEP	Unknown_Phascolarctobacterium_A	tri2	height (IDE)	0.139385	19.044	-1.1964	1.47517	FALSE
BEP	Faecalibacterium.sp900539945	tri2	height (IDE)	0.114494	19.8295	-1.24856	1.47754	FALSE
BEP	Escherichia.coli	tri2	height (IDE)	0.118547	19.746	-1.24163	1.47873	FALSE
BEP	CAG.552.sp000435495	tri2	height (IDE)	0.0143944	22.9286	-1.4513	1.48009	FALSE
BEP	Unknown_CAG.508	tri2	height (IDE)	0.0749056	21.0786	-1.33042	1.48023	FALSE
BEP	Treponema_D.succinifaciens	tri2	height (IDE)	0.416266	12.1468	-0.650545	1.48308	FALSE
BEP	SFFS01.sp004557805	tri2	height (IDE)	-0.0551771	25.3193	-1.5954	1.48504	FALSE
BEP	Unknown_UBA1381	tri2	height (IDE)	0.0925973	20.8538	-1.30521	1.49041	FALSE
BEP	Dialister.sp900543165	tri2	height (IDE)	0.241239	16.656	-1.00799	1.49047	FALSE
BEP	CAG.510.sp000434615	tri2	height (IDE)	0.138954	19.5024	-1.21281	1.49072	FALSE
BEP	SFEL01.sp004557245	tri2	height (IDE)	0.074369	21.4373	-1.34286	1.4916	FALSE
BEP	UBA6398.sp003150315	tri2	height (IDE)	0.245357	16.8634	-1.01162	1.50234	FALSE
BEP	Zag111.sp002102825	tri2	height (IDE)	0.172705	18.8835	-1.15744	1.50285	FALSE
BEP	Agathobacter.sp900543445	tri2	height (IDE)	0.13804	19.9818	-1.23023	1.50631	FALSE
BEP	UMGS1225.sp900549725	tri2	height (IDE)	0.0343226	23.1781	-1.43933	1.50798	FALSE
BEP	UBA1777.sp900547315	tri2	height (IDE)	0.258346	16.6874	-0.992057	1.50875	FALSE
BEP	Unknown_UBA1777	tri2	height (IDE)	0.187873	18.6389	-1.13363	1.50937	FALSE
BEP	Faecalibacterium.prausnitzii_D	tri2	height (IDE)	0.298329	15.6559	-0.912813	1.50947	FALSE
BEP	Agathobaculum.sp900544475	tri2	height (IDE)	0.219328	18.3184	-1.09076	1.52942	FALSE
BEP	Unknown_UMGS1449	tri2	height (IDE)	0.0187058	24.6773	-1.50186	1.53927	FALSE
BEP	UBA6984.sp003258725	tri2	height (IDE)	0.199684	19.2084	-1.14185	1.54122	FALSE
BEP	UMGS1820.sp900545865	tri2	height (IDE)	0.310019	16.4956	-0.933179	1.55322	FALSE
BEP	PeH17.sp000435055	tri2	height (IDE)	0.208971	19.3567	-1.13773	1.55567	FALSE
BEP	Dialister.sp900543455	tri2	height (IDE)	0.31199	16.7033	-0.939011	1.56299	FALSE
BEP	CAG.83.sp900555735	tri2	height (IDE)	0.248736	18.4545	-1.06621	1.56368	FALSE
BEP	Unknown_RUG591	tri2	height (IDE)	0.101454	22.841	-1.36144	1.56435	FALSE
BEP	Angelakisella.sp900547385	tri2	height (IDE)	0.271106	17.983	-1.02693	1.56914	FALSE
BEP	CAG.83.sp000435555	tri2	height (IDE)	0.280868	18.6703	-1.04174	1.60348	FALSE
BEP	Zag1.sp001765415	tri2	height (IDE)	0.300463	18.2403	-1.00683	1.60775	FALSE
BEP	Faecalibacterium.prausnitzii_F	tri2	height (IDE)	0.276429	18.9227	-1.05509	1.60795	FALSE
BEP	Unknown_UMGS1663	tri2	height (IDE)	0.165376	22.2667	-1.27901	1.60977	FALSE
BEP	CAG.484.sp900321895	tri2	height (IDE)	0.205258	21.4259	-1.2116	1.62211	FALSE
BEP	Prevotella.sp900290275	tri2	height (IDE)	0.254496	20.0456	-1.11596	1.62495	FALSE
BEP	Unknown_UBA7057	tri2	height (IDE)	0.280039	19.4586	-1.0702	1.63028	FALSE
BEP	Holdemanella.sp003436425	tri2	height (IDE)	0.331201	18.1437	-0.972624	1.63503	FALSE
BEP	CAG.170.sp900553545	tri2	height (IDE)	0.326927	18.3065	-0.982734	1.63659	FALSE
BEP	Roseburia.hominis	tri2	height (IDE)	0.275322	19.8139	-1.08719	1.63784	FALSE
BEP	SFMI01.sp004556155	tri2	height (IDE)	0.361509	17.5733	-0.921659	1.64468	FALSE
BEP	UMGS2068.sp900557675	tri2	height (IDE)	0.314764	18.8991	-1.01592	1.64545	FALSE
BEP	Methanobrevibacter_A.smithii	tri2	height (IDE)	0.324229	18.8627	-1.00518	1.65364	FALSE
BEP	Prevotella.sp900543975	tri2	height (IDE)	0.323906	18.91	-1.00717	1.65498	FALSE
BEP	Klebsiella.pneumoniae	tri2	height (IDE)	0.328885	18.7827	-0.997702	1.65547	FALSE
BEP	Clostridium_Q.sp003024715	tri2	height (IDE)	0.51321	13.9446	-0.629826	1.65625	FALSE
BEP	Prevotella.sp000436035	tri2	height (IDE)	0.270012	20.5422	-1.11732	1.65734	FALSE
BEP	Unknown_CAG.1000_1	tri2	height (IDE)	0.326255	18.9937	-1.00776	1.66027	FALSE
BEP	Unknown_CAG.245	tri2	height (IDE)	0.329229	18.9473	-1.00316	1.66162	FALSE
BEP	Gemmiger.sp004555405	tri2	height (IDE)	0.394619	17.303	-0.878641	1.66788	FALSE
BEP	CAG.170.sp900545925	tri2	height (IDE)	0.201242	22.9591	-1.26543	1.66792	FALSE
BEP	Prevotellamassilia.sp900539625	tri2	height (IDE)	0.378691	17.7837	-0.912133	1.66952	FALSE
BEP	CAG.460.sp000437315	tri2	height (IDE)	0.283808	20.7455	-1.11037	1.67799	FALSE
BEP	UBA11524.sp000437595	tri2	height (IDE)	0.229334	22.4266	-1.22023	1.6789	FALSE
BEP	Prevotella.sp000834015	tri2	height (IDE)	0.349311	18.8807	-0.980731	1.67935	FALSE
BEP	Prevotella.sp002251385	tri2	height (IDE)	0.318388	19.851	-1.0454	1.68218	FALSE
BEP	CAG.110.sp900544945	tri2	height (IDE)	0.400498	17.724	-0.88816	1.68915	FALSE
BEP	CAG.194.sp000432915	tri2	height (IDE)	0.348649	19.1918	-0.992306	1.6896	FALSE
BEP	UMGS1600.sp900553315	tri2	height (IDE)	0.254769	21.9756	-1.18015	1.68969	FALSE
BEP	Succinivibrio.sp000431835	tri2	height (IDE)	0.319858	20.0972	-1.05236	1.69208	FALSE
BEP	UBA738.sp003522945	tri2	height (IDE)	0.376273	18.5326	-0.94145	1.694	FALSE
BEP	CAG.83.sp900549395	tri2	height (IDE)	0.387733	18.2905	-0.921357	1.69682	FALSE
BEP	CAG.349.sp003539515	tri2	height (IDE)	0.365606	18.9745	-0.967734	1.69895	FALSE
BEP	Unknown_Oscillibacter	tri2	height (IDE)	0.391765	18.2675	-0.9165	1.70003	FALSE
BEP	CAG.170.sp000432135	tri2	height (IDE)	0.334987	19.9356	-1.03171	1.70168	FALSE
BEP	Prevotella.sp900548535	tri2	height (IDE)	0.389356	18.4232	-0.924474	1.70319	FALSE
BEP	Faecalibacterium.prausnitzii_C	tri2	height (IDE)	0.384542	18.7424	-0.940619	1.7097	FALSE
BEP	Unknown_Roseburia	tri2	height (IDE)	0.404737	18.3414	-0.906172	1.71565	FALSE
BEP	Parabacteroides.distasonis	tri2	height (IDE)	0.347114	20.0317	-1.02287	1.7171	FALSE
BEP	Phascolarctobacterium_A.succinatutens	tri2	height (IDE)	0.434143	17.5978	-0.849916	1.7182	FALSE
BEP	Faecalibacterium.sp900539885	tri2	height (IDE)	0.429915	17.9232	-0.865963	1.72579	FALSE
BEP	Prevotella.sp900553595	tri2	height (IDE)	0.422669	18.1586	-0.881692	1.72703	FALSE
BEP	Eubacterium_R.sp900542875	tri2	height (IDE)	0.395654	18.9345	-0.936281	1.72759	FALSE
BEP	CAG.110.sp900547405	tri2	height (IDE)	0.339057	20.5945	-1.05004	1.72815	FALSE
BEP	Unknown_Lachnospiraceae	tri2	height (IDE)	0.401763	18.7902	-0.925087	1.72861	FALSE
BEP	Unknown_UMGS1826	tri2	height (IDE)	0.115121	27.8364	-1.49984	1.73008	FALSE
BEP	CAG.83.sp900545495	tri2	height (IDE)	0.429021	18.0715	-0.872205	1.73025	FALSE
BEP	Unknown_UBA7102	tri2	height (IDE)	0.441626	17.8491	-0.85157	1.73482	FALSE
BEP	Unknown_CAG.170	tri2	height (IDE)	0.435092	18.0865	-0.866676	1.73686	FALSE
BEP	Unknown_RUG410	tri2	height (IDE)	0.42538	18.3874	-0.887172	1.73793	FALSE
BEP	Faecalibacterium.prausnitzii_H	tri2	height (IDE)	0.413963	18.7259	-0.910614	1.73854	FALSE
BEP	Prevotella.stercorea	tri2	height (IDE)	0.421737	18.5328	-0.895993	1.73947	FALSE
BEP	CAG.279.sp000437795	tri2	height (IDE)	0.420935	18.5943	-0.898979	1.74085	FALSE
BEP	Gemmiger.formicilis	tri2	height (IDE)	0.425252	18.4819	-0.890669	1.74117	FALSE
BEP	Butyrivibrio_A.crossotus	tri2	height (IDE)	0.425121	18.49	-0.891087	1.74133	FALSE
BEP	Unknown_Oscillospiraceae	tri2	height (IDE)	0.424889	18.5004	-0.89169	1.74147	FALSE
BEP	Unknown_CAG.269	tri2	height (IDE)	0.426934	18.4434	-0.887615	1.74148	FALSE
BEP	UMGS995.sp900547465	tri2	height (IDE)	0.425506	18.492	-0.890774	1.74179	FALSE
BEP	Gemmiger.sp900539695	tri2	height (IDE)	0.422003	18.5962	-0.897978	1.74198	FALSE
BEP	Agathobaculum.butyriciproducens	tri2	height (IDE)	0.423447	18.5596	-0.895238	1.74213	FALSE
BEP	CAG.83.sp900556015	tri2	height (IDE)	0.421892	18.6061	-0.898441	1.74222	FALSE
BEP	Acetatifactor.sp900066365	tri2	height (IDE)	0.424686	18.5292	-0.892917	1.74229	FALSE
BEP	Oscillibacter.sp001916835	tri2	height (IDE)	0.425283	18.5247	-0.892158	1.74272	FALSE
BEP	Oscillibacter.sp900544105	tri2	height (IDE)	0.424829	18.5699	-0.894221	1.74388	FALSE
BEP	Unknown_CAG.83	tri2	height (IDE)	0.429975	18.4415	-0.884507	1.74446	FALSE
BEP	Oscillibacter.sp900550685	tri2	height (IDE)	0.424754	18.5899	-0.895004	1.74451	FALSE
BEP	Evtepia.sp004556345	tri2	height (IDE)	0.425085	18.5837	-0.894455	1.74463	FALSE
BEP	Oscillibacter.sp900544615	tri2	height (IDE)	0.424779	18.6011	-0.895376	1.74493	FALSE
BEP	CAG.83.sp003539495	tri2	height (IDE)	0.426048	18.5684	-0.892947	1.74504	FALSE
BEP	Prevotella.sp900313215	tri2	height (IDE)	0.424651	18.6078	-0.895742	1.74504	FALSE
BEP	CAG.170.sp000436735	tri2	height (IDE)	0.424641	18.6089	-0.895791	1.74507	FALSE
BEP	CAG.83.sp900554275	tri2	height (IDE)	0.424641	18.6089	-0.895791	1.74507	FALSE
BEP	Faecalibacterium.prausnitzii_E	tri2	height (IDE)	0.424641	18.6089	-0.895791	1.74507	FALSE
BEP	Firm.11.sp900548145	tri2	height (IDE)	0.424641	18.6089	-0.895791	1.74507	FALSE
BEP	Gemmiger.qucibialis	tri2	height (IDE)	0.424641	18.6089	-0.895791	1.74507	FALSE
BEP	Prevotella.sp900544825	tri2	height (IDE)	0.424641	18.6089	-0.895791	1.74507	FALSE
BEP	Ruminococcus_E.sp003526955	tri2	height (IDE)	0.424641	18.6089	-0.895791	1.74507	FALSE
BEP	SFJ001.sp004555865	tri2	height (IDE)	0.424641	18.6089	-0.895791	1.74507	FALSE
BEP	Unknown_CAG.110	tri2	height (IDE)	0.424641	18.6089	-0.895791	1.74507	FALSE
BEP	Unknown_ER4	tri2	height (IDE)	0.424641	18.6089	-0.895791	1.74507	FALSE
BEP	Unknown_Faecalibacterium	tri2	height (IDE)	0.424641	18.6089	-0.895791	1.74507	FALSE
BEP	CAG.95.sp000438155	tri2	height (IDE)	0.428279	18.5072	-0.888541	1.7451	FALSE
BEP	Unknown_UMGS902	tri2	height (IDE)	0.425215	18.5981	-0.894835	1.74526	FALSE
BEP	Prevotella.sp000436915	tri2	height (IDE)	0.425308	18.608	-0.895094	1.74571	FALSE
BEP	CAG.170.sp002404795	tri2	height (IDE)	0.425941	18.5995	-0.894159	1.74604	FALSE
BEP	Ruminococcus_E.sp900314705	tri2	height (IDE)	0.440488	18.2029	-0.865461	1.74644	FALSE
BEP	CAG.110.sp900540635	tri2	height (IDE)	0.432157	18.468	-0.883267	1.74758	FALSE
BEP	SFFH01.sp900542395	tri2	height (IDE)	0.434155	18.4795	-0.88168	1.74999	FALSE
BEP	Prevotella.sp900546535	tri2	height (IDE)	0.428093	18.6532	-0.89391	1.7501	FALSE
BEP	CAG.83.sp900551355	tri2	height (IDE)	0.446539	18.1727	-0.858326	1.7514	FALSE
BEP	CAG.110.sp000434635	tri2	height (IDE)	0.374507	20.551	-1.01312	1.76213	FALSE
BEP	CAG.83.sp900548615	tri2	height (IDE)	0.35755	21.1632	-1.05059	1.76569	FALSE
BEP	CAG.83.sp000435975	tri2	height (IDE)	0.446378	18.6196	-0.874434	1.76719	FALSE
BEP	Prevotella.sp000434975	tri2	height (IDE)	0.434263	19.1624	-0.905663	1.77419	FALSE
BEP	CAG.217.sp000436335	tri2	height (IDE)	0.400619	20.2068	-0.975338	1.77658	FALSE
BEP	Ruminococcus_E.bromii_B	tri2	height (IDE)	0.532162	16.592	-0.714662	1.77899	FALSE
BEP	Agathobacter.rectalis	tri2	height (IDE)	0.551319	16.1273	-0.677923	1.78056	FALSE
BEP	Unknown_Bulleidia	tri2	height (IDE)	0.461743	18.5783	-0.857605	1.78109	FALSE
BEP	Prevotella.copri_A	tri2	height (IDE)	0.458482	18.7071	-0.865431	1.78239	FALSE
BEP	Prevotella.copri	tri2	height (IDE)	0.463282	18.9131	-0.867901	1.79447	FALSE
BEP	Acetatifactor.sp003447295	tri2	height (IDE)	0.447455	19.4136	-0.901225	1.79614	FALSE
BEP	Unknown_Acetatifactor	tri2	height (IDE)	0.479026	18.5561	-0.839531	1.79758	FALSE
BEP	Unknown_UBA9475	tri2	height (IDE)	0.470392	18.8484	-0.858511	1.79929	FALSE
BEP	Unknown_CAG.460	tri2	height (IDE)	0.455533	19.2874	-0.888756	1.79982	FALSE
BEP	CAG.841.sp000437375	tri2	height (IDE)	0.453728	19.3692	-0.893411	1.80087	FALSE
BEP	Unknown_UBA5905	tri2	height (IDE)	0.487033	18.4362	-0.827258	1.80132	FALSE
BEP	UBA1752.sp900554405	tri2	height (IDE)	0.48162	18.7387	-0.84341	1.80665	FALSE
BEP	CAG.127.sp900319515	tri2	height (IDE)	0.418074	20.7571	-0.976495	1.81264	FALSE
BEP	SFFH01.sp900542445	tri2	height (IDE)	0.412545	21.3125	-1.00056	1.82565	FALSE
BEP	Unknown_Megasphaera	tri2	height (IDE)	0.342643	23.5421	-1.14254	1.82782	FALSE
BEP	ER4.sp000765235	tri2	height (IDE)	0.444952	20.4277	-0.938507	1.82841	FALSE
BEP	Phocaeicola.sp000434735	tri2	height (IDE)	0.466307	19.8371	-0.897005	1.82962	FALSE
BEP	Prevotella.sp900551275	tri2	height (IDE)	0.478769	19.6101	-0.876721	1.83426	FALSE
BEP	Unknown_Gemmiger	tri2	height (IDE)	0.508035	18.8521	-0.821	1.83707	FALSE
BEP	Unknown_CAG.180	tri2	height (IDE)	0.525295	18.6769	-0.797551	1.84814	FALSE
BEP	Mitsuokella.multacida	tri2	height (IDE)	0.630935	15.865	-0.58827	1.85014	FALSE
BEP	UMGS1815.sp900550625	tri2	height (IDE)	0.403111	22.3536	-1.04409	1.85032	FALSE
BEP	Eubacterium_R.sp000436835	tri2	height (IDE)	0.430235	21.7555	-0.997477	1.85795	FALSE
BEP	Duodenibacillus.sp900544255	tri2	height (IDE)	0.558969	18.1052	-0.743472	1.86141	FALSE
BEP	Unknown_Ruminococcus_E	tri2	height (IDE)	0.541386	18.7702	-0.784757	1.86753	FALSE
BEP	Desulfovibrio.piger	tri2	height (IDE)	0.576608	18.0659	-0.724418	1.87763	FALSE
BEP	ER4.sp900317525	tri2	height (IDE)	0.527816	19.4488	-0.822088	1.87772	FALSE
BEP	Prevotella.sp900548745	tri2	height (IDE)	0.522099	19.6809	-0.835835	1.88003	FALSE
BEP	UBA1436.sp900541355	tri2	height (IDE)	0.716357	14.6974	-0.457124	1.88984	FALSE
BEP	RUG410.sp900553115	tri2	height (IDE)	0.454979	22.3782	-0.993023	1.90298	FALSE
BEP	Prevotella.sp000434515	tri2	height (IDE)	0.562564	19.1836	-0.778105	1.90323	FALSE
BEP	COE1.sp001916965	tri2	height (IDE)	0.594506	18.2958	-0.71477	1.90378	FALSE
BEP	CAG.568.sp000434395	tri2	height (IDE)	0.404049	24.1443	-1.10001	1.9081	FALSE
BEP	Prevotella.sp900551985	tri2	height (IDE)	0.567415	19.2055	-0.774019	1.90885	FALSE
BEP	Odoribacter.splanchnicus	tri2	height (IDE)	0.485515	21.6409	-0.938431	1.90946	FALSE
BEP	Unknown_SFFH01	tri2	height (IDE)	0.523344	20.5636	-0.864707	1.91139	FALSE
BEP	Lachnospira.sp900547255	tri2	height (IDE)	0.544207	20.0488	-0.826358	1.91477	FALSE
BEP	Unknown_Prevotella	tri2	height (IDE)	0.641163	17.402	-0.635733	1.91806	FALSE
BEP	Roseburia.sp900552665	tri2	height (IDE)	0.547678	20.5151	-0.838737	1.93409	FALSE
BEP	CAG.488.sp900554995	tri2	height (IDE)	0.507333	22.2222	-0.935611	1.95028	FALSE
BEP	SFHK01.sp004556395	tri2	height (IDE)	0.481564	23.1572	-0.991422	1.95455	FALSE
BEP	CAG.83.sp900552725	tri2	height (IDE)	0.550454	21.1712	-0.857956	1.95886	FALSE
BEP	QAMX01.sp004555605	tri2	height (IDE)	0.371773	27.0805	-1.22111	1.96466	FALSE
BEP	Eisenbergiella.sp900066775	tri2	height (IDE)	0.381412	26.891	-1.20589	1.96871	FALSE
BEP	CAG.177.sp000431775	tri2	height (IDE)	0.675037	18.181	-0.630125	1.9802	FALSE
BEP	CAG.180.sp000432435	tri2	height (IDE)	0.65299	19.1141	-0.685247	1.99123	FALSE
BEP	Gemmiger.variabilis_B	tri2	height (IDE)	0.60008	21.2653	-0.811456	2.01161	FALSE
BEP	Treponema_D.sp900541945	tri2	height (IDE)	0.675524	19.0932	-0.661983	2.01303	FALSE
BEP	Bacteroides.uniformis	tri2	height (IDE)	0.69318	19.0714	-0.643563	2.02992	FALSE
BEP	Unknown_Oribacterium	tri2	height (IDE)	0.720448	18.3884	-0.592138	2.03303	FALSE
BEP	CAG.110.sp900549705	tri2	height (IDE)	0.789945	16.5893	-0.45678	2.03667	FALSE
BEP	Unknown_UMGS1484	tri2	height (IDE)	0.701876	19.1919	-0.639082	2.04283	FALSE
BEP	Lachnospira.sp000436535	tri2	height (IDE)	0.759404	17.659	-0.526886	2.04569	FALSE
BEP	Prevotellamassilia.sp900540885	tri2	height (IDE)	0.738957	18.5602	-0.579747	2.05766	FALSE
BEP	ER4.sp003522105	tri2	height (IDE)	0.71487	19.2832	-0.629272	2.05901	FALSE
BEP	CAG.791.sp000431495	tri2	height (IDE)	0.651781	21.1783	-0.756866	2.06043	FALSE
BEP	CAG.302.sp001916775	tri2	height (IDE)	0.82468	16.3015	-0.411181	2.06054	FALSE
BEP	Phil1.sp001940855	tri2	height (IDE)	0.748843	18.706	-0.57503	2.07272	FALSE
BEP	Prevotella.sp002299635	tri2	height (IDE)	1.04842	11.824	-0.00411435	2.10096	FALSE
BEP	Unknown_CAG.594	tri2	height (IDE)	0.75489	19.8087	-0.607445	2.11722	FALSE
BEP	Unknown_CAG.272	tri2	height (IDE)	0.79429	19.2553	-0.548879	2.13746	FALSE
BEP	ER4.sp900552015	tri2	height (IDE)	0.861959	18.2447	-0.44549	2.16941	FALSE
BEP	Unknown_CAG.451	tri2	height (IDE)	0.796908	20.3542	-0.58406	2.17788	FALSE
BEP	Unknown_Ruminococcaceae	tri2	height (IDE)	0.940778	16.5075	-0.302867	2.18442	FALSE
BEP	F23.B02.sp003533405	tri2	height (IDE)	0.731888	22.5695	-0.722287	2.18606	FALSE
BEP	CAG.83.sp900545585	tri2	height (IDE)	0.974216	15.6992	-0.238601	2.18703	FALSE
BEP	Faecalibacterium.prausnitzii_G	tri2	height (IDE)	0.635558	26.2639	-0.933128	2.20424	FALSE
BEP	Unknown_CAG.302_1	tri2	height (IDE)	0.700514	24.465	-0.813497	2.21452	FALSE
BEP	Lachnospira.sp003451515	tri2	height (IDE)	0.907036	18.3507	-0.404207	2.21828	FALSE
BEP	Unknown_Rikenellaceae	tri2	height (IDE)	0.750884	23.3729	-0.728948	2.23072	FALSE
BEP	Agathobaculum.sp003481705	tri2	height (IDE)	0.832214	21.4496	-0.585425	2.24985	FALSE
BEP	Unknown_Lawsonibacter	tri2	height (IDE)	0.758531	24.0837	-0.743635	2.2607	FALSE
BEP	UBA2882.sp900549665	tri2	height (IDE)	0.938388	19.1028	-0.399454	2.27623	FALSE
BEP	CAG.582.sp000435515	tri2	height (IDE)	0.950785	19.2	-0.390456	2.29203	FALSE
BEP	RC9.sp000433355	tri2	height (IDE)	0.939058	19.6357	-0.417315	2.29543	FALSE
BEP	Unknown_UMGS1124	tri2	height (IDE)	0.922086	20.3168	-0.457613	2.30178	FALSE
BEP	Lachnospira.sp003537285	tri2	height (IDE)	1.03482	17.2623	-0.236944	2.30658	FALSE
BEP	Faecalibacterium.prausnitzii_J	tri2	height (IDE)	0.820881	23.875	-0.674761	2.31652	FALSE
BEP	UBA737.sp900549055	tri2	height (IDE)	0.860422	22.9491	-0.605934	2.32678	FALSE
BEP	RUG572.sp900547945	tri2	height (IDE)	0.777669	25.6763	-0.773368	2.32871	FALSE
BEP	CAG.83.sp001916855	tri2	height (IDE)	0.957134	20.2534	-0.420408	2.33468	FALSE
BEP	CAG.488.sp000434055	tri2	height (IDE)	0.945683	20.8239	-0.451125	2.34249	FALSE
BEP	Unknown_Acutalibacteraceae	tri2	height (IDE)	1.04556	18.0393	-0.254504	2.34563	FALSE
BEP	Unknown_Butyricicoccaceae	tri2	height (IDE)	0.999211	19.5536	-0.354325	2.35275	FALSE
BEP	Unknown_UMGS1600	tri2	height (IDE)	0.85262	24.328	-0.657144	2.36238	FALSE
BEP	Parabacteroides.sp900549585	tri2	height (IDE)	1.00944	20.0868	-0.362424	2.3813	FALSE
BEP	UBA1777.sp900549645	tri2	height (IDE)	0.792114	28.1067	-0.830672	2.4149	FALSE
BEP	CAG.170.sp003516765	tri2	height (IDE)	1.18941	17.8916	-0.105325	2.48414	FALSE
BEP	ER4.sp900546295	tri2	height (IDE)	1.05741	23.753	-0.434402	2.54923	FALSE
BEP	UBA737.sp900549755	tri2	height (IDE)	1.14074	21.531	-0.27959	2.56106	FALSE
BEP	UMGS1668.sp900553955	tri2	height (IDE)	1.21088	19.8701	-0.153569	2.57532	FALSE
BEP	Gemmiger.sp900540595	tri2	height (IDE)	1.28089	18.0524	-0.0196487	2.58143	FALSE
BEP	Unknown_CAG.196	tri2	height (IDE)	1.28368	18.1135	-0.0190571	2.58642	FALSE
BEP	Gemmiger.sp900554145	tri2	height (IDE)	1.18005	21.6195	-0.243194	2.60329	FALSE
BEP	Unknown_Eubacterium_J	tri2	height (IDE)	0.998264	27.9059	-0.618716	2.61524	FALSE
BEP	RC9.sp900544195	tri2	height (IDE)	1.25682	19.8864	-0.108188	2.62182	FALSE
BEP	Unknown_CAG.582	tri2	height (IDE)	1.23061	21.2853	-0.181588	2.64281	FALSE
BEP	Bacteroides.fragilis_A	tri2	height (IDE)	1.28523	21.3091	-0.127758	2.69822	FALSE
BEP	Unknown_CAG.1000_2	tri2	height (IDE)	1.22854	23.1901	-0.245498	2.70257	FALSE
BEP	Unknown_Agathobacter	tri2	height (IDE)	1.28296	21.6197	-0.140284	2.70621	FALSE
BEP	Unknown_CAG.877	tri2	height (IDE)	1.3124	20.9871	-0.0898751	2.71467	FALSE
BEP	Ruminococcus.sp900540005	tri2	height (IDE)	0.967427	32.7357	-0.783899	2.71875	FALSE
BEP	Parabacteroides.sp900155425	tri2	height (IDE)	1.21517	25.4876	-0.330157	2.7605	FALSE
BEP	CAG.95.sp900553305	tri2	height (IDE)	1.37298	20.8287	-0.023991	2.76995	FALSE
BEP	Zag111.sp003258735	tri2	height (IDE)	1.29628	23.3955	-0.184265	2.77683	FALSE
BEP	RC9.sp900546445	tri2	height (IDE)	1.3819	21.9948	-0.0536415	2.81745	FALSE
BEP	Unknown_AM51.8	tri2	height (IDE)	1.35295	23.6047	-0.1342	2.8401	FALSE
BEP	Prevotella.sp002300055	tri2	height (IDE)	1.41588	22.6619	-0.041265	2.87303	FALSE
BEP	CAG.594.sp000434835	tri2	height (IDE)	1.38898	24.4724	-0.12526	2.90322	FALSE
BEP	Unknown_Desulfovibrio	tri2	height (IDE)	1.42849	23.2488	-0.0474054	2.90439	FALSE
BEP	Phascolarctobacterium_A.succinatutens_A	tri2	height (IDE)	1.43137	24.7929	-0.0927481	2.9555	FALSE
BEP	Unknown_UMGS1002	tri2	height (IDE)	1.44464	24.5765	-0.0728135	2.9621	FALSE
BEP	CAG.110.sp900546075	tri2	height (IDE)	1.56505	26.2254	-0.00248179	3.13259	FALSE
BEP	Unknown_SFJ001	tri2	height (IDE)	1.3365	36.1947	-0.505029	3.17803	FALSE
BEP	Prevotella.sp900544825	tri2	height (IIE)	0	9.59e-29	-3e-15	3e-15	FALSE
BEP	CAG.83.sp900554275	tri2	height (IIE)	0	3.24e-28	-5.51e-15	5.51e-15	FALSE
BEP	Prevotella.sp900313215	tri2	height (IIE)	7.59e-07	6.93e-10	-7.3e-06	8.82e-06	FALSE
BEP	Oscillibacter.sp900544615	tri2	height (IIE)	1.19e-05	6.79e-09	-1.33e-05	3.71e-05	FALSE
BEP	Unknown_UMGS902	tri2	height (IIE)	1.1e-05	1.13e-08	-2.15e-05	4.35e-05	FALSE
BEP	Gemmiger.formicilis	tri2	height (IIE)	-0.000174841	7.04e-07	-0.000431611	8.19e-05	FALSE
BEP	Oscillibacter.sp900544105	tri2	height (IIE)	-3.91e-05	6.1e-07	-0.000278089	0.000199934	FALSE
BEP	Oscillibacter.sp001916835	tri2	height (IIE)	-0.000230319	2.29e-06	-0.000693223	0.000232585	FALSE
BEP	UMGS995.sp900547465	tri2	height (IIE)	4.35e-05	1.29e-06	-0.000303504	0.000390556	FALSE
BEP	Acetatifactor.sp900066365	tri2	height (IIE)	-2.16e-05	4.25e-06	-0.000652343	0.000609113	FALSE
BEP	CAG.83.sp900545495	tri2	height (IIE)	-0.00324453	0.000163095	-0.00715363	0.00066457	FALSE
BEP	Prevotella.sp000436915	tri2	height (IIE)	-0.000531614	1.61e-05	-0.00176006	0.000696833	FALSE
BEP	Unknown_Oscillospiraceae	tri2	height (IIE)	0.000535532	4.15e-06	-8.81e-05	0.0011592	FALSE
BEP	Unknown_UBA7102	tri2	height (IIE)	-0.0761585	0.0644465	-0.153865	0.00154772	FALSE
BEP	Phascolarctobacterium_A.succinatutens	tri2	height (IIE)	-0.000289056	5e-05	-0.00245359	0.00187548	FALSE
BEP	Unknown_CAG.170	tri2	height (IIE)	-0.0052059	0.000538147	-0.0123067	0.00189489	FALSE
BEP	Faecalibacterium.sp900539885	tri2	height (IIE)	0.00119869	4.28e-05	-0.000802894	0.00320028	FALSE
BEP	Prevotella.sp900548745	tri2	height (IIE)	-0.0974577	0.108893	-0.198466	0.00355027	FALSE
BEP	SFFH01.sp900542395	tri2	height (IIE)	-0.00321238	0.000536683	-0.0103035	0.00387875	FALSE
BEP	Unknown_RUG410	tri2	height (IIE)	0.00234906	0.000177569	-0.00172981	0.00642792	FALSE
BEP	CAG.170.sp002404795	tri2	height (IIE)	0.000307462	0.000523217	-0.00669414	0.00730906	FALSE
BEP	Prevotella.stercorea	tri2	height (IIE)	0.000639514	0.000778801	-0.00790268	0.00918171	FALSE
BEP	CAG.279.sp000437795	tri2	height (IIE)	0.00384673	0.000356286	-0.00193098	0.00962444	FALSE
BEP	CAG.83.sp900556015	tri2	height (IIE)	0.00274961	0.000660667	-0.00511808	0.0106173	FALSE
BEP	Agathobaculum.butyriciproducens	tri2	height (IIE)	-0.0129456	0.00633521	-0.0373089	0.0114177	FALSE
BEP	Prevotella.sp900553595	tri2	height (IIE)	0.00289846	0.000905649	-0.00631316	0.0121101	FALSE
BEP	CAG.110.sp900540635	tri2	height (IIE)	-0.00751538	0.00480835	-0.0287407	0.0137099	FALSE
BEP	ER4.sp900317525	tri2	height (IIE)	-0.103174	0.148211	-0.221015	0.0146667	FALSE
BEP	Prevotella.sp900551985	tri2	height (IIE)	-0.154701	0.322052	-0.328409	0.0190063	FALSE
BEP	Prevotella.sp900546535	tri2	height (IIE)	0.00547904	0.00206114	-0.00841759	0.0193757	FALSE
BEP	Ruminococcus_E.sp900314705	tri2	height (IIE)	-0.00497936	0.00661939	-0.0298831	0.0199244	FALSE
BEP	Gemmiger.sp900539695	tri2	height (IIE)	0.00972611	0.00448293	-0.0107684	0.0302206	FALSE
BEP	CAG.83.sp900551355	tri2	height (IIE)	-0.019132	0.0316312	-0.0735714	0.0353075	FALSE
BEP	Unknown_UBA1740	tri2	height (IIE)	-2.30736	58.7564	-4.65366	0.0389418	FALSE
BEP	CAG.95.sp000438155	tri2	height (IIE)	0.0012199	0.0175002	-0.0392728	0.0417127	FALSE
BEP	Unknown_Roseburia	tri2	height (IIE)	0.0225743	0.00616454	-0.00145862	0.0466072	FALSE
BEP	Unknown_CAG.508	tri2	height (IIE)	-0.725504	6.4991	-1.50584	0.0548342	FALSE
BEP	Phascolarctobacterium_A.succinatutens_A	tri2	height (IIE)	-1.62801	30.2924	-3.31271	0.0566928	FALSE
BEP	Unknown_CAG.83	tri2	height (IIE)	0.016676	0.0174447	-0.0237525	0.0571044	FALSE
BEP	UBA1752.sp900554405	tri2	height (IIE)	-0.0800478	0.208393	-0.21978	0.0596846	FALSE
BEP	Prevotellamassilia.sp900539625	tri2	height (IIE)	0.0153968	0.0236373	-0.0316636	0.0624572	FALSE
BEP	Faecalibacterium.prausnitzii_H	tri2	height (IIE)	0.0106788	0.0291843	-0.0416126	0.0629702	FALSE
BEP	Unknown_Acetatifactor	tri2	height (IIE)	-0.0263905	0.0903581	-0.118401	0.0656205	FALSE
BEP	Prevotella.sp002265625	tri2	height (IIE)	-1.51945	27.1516	-3.11443	0.0755248	FALSE
BEP	Phascolarctobacterium_A.sp900551335	tri2	height (IIE)	-0.620771	5.20263	-1.31895	0.077409	FALSE
BEP	Acetatifactor.sp003447295	tri2	height (IIE)	-0.0228139	0.111448	-0.125	0.0793723	FALSE
BEP	Prevotella.copri_A	tri2	height (IIE)	0.0197261	0.0413797	-0.0425398	0.0819919	FALSE
BEP	CAG.83.sp000435975	tri2	height (IIE)	-0.0127	0.10661	-0.112643	0.0872434	FALSE
BEP	Duodenibacillus.sp900544255	tri2	height (IIE)	-0.182742	0.791451	-0.455055	0.0895709	FALSE
BEP	CAG.110.sp900544945	tri2	height (IIE)	0.0372334	0.0331193	-0.018472	0.0929387	FALSE
BEP	Unknown_Agathobacter	tri2	height (IIE)	-0.831497	9.20998	-1.76043	0.0974389	FALSE
BEP	Eubacterium_R.sp900542875	tri2	height (IIE)	0.0289873	0.0574318	-0.0443682	0.102343	FALSE
BEP	Unknown_Bulleidia	tri2	height (IIE)	-0.0365273	0.208746	-0.176378	0.103324	FALSE
BEP	RC9.sp900546445	tri2	height (IIE)	-0.334785	2.11602	-0.780047	0.110478	FALSE
BEP	Unknown_Lawsonibacter	tri2	height (IIE)	-0.33381	2.13168	-0.780717	0.113098	FALSE
BEP	Unknown_UBA9475	tri2	height (IIE)	-0.0969666	0.495243	-0.312376	0.118443	FALSE
BEP	Prevotella.sp900551275	tri2	height (IIE)	-0.053974	0.344688	-0.233683	0.125735	FALSE
BEP	Unknown_CAG.180	tri2	height (IIE)	-0.107485	0.618593	-0.348231	0.133261	FALSE
BEP	Faecalibacterium.prausnitzii_C	tri2	height (IIE)	0.0400996	0.104838	-0.0590099	0.139209	FALSE
BEP	Prevotella.sp900548535	tri2	height (IIE)	0.0284787	0.152235	-0.0909514	0.147909	FALSE
BEP	CAG.196.sp900553895	tri2	height (IIE)	-0.179046	1.15052	-0.507371	0.149278	FALSE
BEP	COE1.sp001916965	tri2	height (IIE)	-0.169344	1.10803	-0.491549	0.152861	FALSE
BEP	CAG.582.sp000435515	tri2	height (IIE)	-0.222079	1.50591	-0.597705	0.153548	FALSE
BEP	Prevotella.copri	tri2	height (IIE)	-0.0378415	0.410294	-0.233908	0.158225	FALSE
BEP	Unknown_Oscillibacter	tri2	height (IIE)	-0.0446745	0.450597	-0.250145	0.160796	FALSE
BEP	CAG.83.sp900552475	tri2	height (IIE)	-2.57344	79.9133	-5.30975	0.162874	FALSE
BEP	Unknown_CAG.196	tri2	height (IIE)	-0.402707	3.42159	-0.968907	0.163494	FALSE
BEP	Unknown_RUG563	tri2	height (IIE)	-0.880351	11.678	-1.92637	0.165671	FALSE
BEP	Roseburia.sp900552665	tri2	height (IIE)	-0.121152	0.900539	-0.411626	0.169322	FALSE
BEP	Zag1.sp001765415	tri2	height (IIE)	-0.148369	1.08977	-0.467908	0.17117	FALSE
BEP	Prevotella.sp000434975	tri2	height (IIE)	-0.0500971	0.523097	-0.271482	0.171287	FALSE
BEP	Unknown_UMGS1124	tri2	height (IIE)	-0.153671	1.13212	-0.479359	0.172018	FALSE
BEP	Unknown_CAG.460	tri2	height (IIE)	-0.169191	1.34766	-0.524533	0.186151	FALSE
BEP	Prevotella.sp000434515	tri2	height (IIE)	-0.0752188	0.786816	-0.346733	0.196296	FALSE
BEP	Agathobacter.sp900546625	tri2	height (IIE)	-0.265669	2.29161	-0.729038	0.197699	FALSE
BEP	CAG.110.sp900547405	tri2	height (IIE)	-0.674104	8.26463	-1.55407	0.205866	FALSE
BEP	UBA738.sp003522945	tri2	height (IIE)	-0.0116996	0.510998	-0.230509	0.20711	FALSE
BEP	UBA2882.sp900549665	tri2	height (IIE)	-0.231417	2.07999	-0.672873	0.210038	FALSE
BEP	Coprococcus.sp000433075	tri2	height (IIE)	-0.246285	2.33679	-0.714199	0.221629	FALSE
BEP	CAG.194.sp000432915	tri2	height (IIE)	0.0766265	0.265853	-0.0811989	0.234452	FALSE
BEP	UMGS911.sp900546695	tri2	height (IIE)	-2.94397	108.036	-6.12553	0.237584	FALSE
BEP	Ruminiclostridium_E.siraeum	tri2	height (IIE)	-0.201766	2.09499	-0.644811	0.241278	FALSE
BEP	F23.B02.sp002472405	tri2	height (IIE)	-0.463389	5.31469	-1.16905	0.24227	FALSE
BEP	SFMI01.sp004556155	tri2	height (IIE)	0.0405812	0.450914	-0.164962	0.246124	FALSE
BEP	Bacteroides.fragilis_A	tri2	height (IIE)	-0.940168	15.061	-2.12808	0.247743	FALSE
BEP	CAG.110.sp900549705	tri2	height (IIE)	-0.356429	3.93617	-0.963715	0.250856	FALSE
BEP	Agathobacter.sp900550545	tri2	height (IIE)	-0.281158	3.0303	-0.814001	0.251685	FALSE
BEP	Unknown_UBA5905	tri2	height (IIE)	0.0519009	0.428627	-0.148498	0.2523	FALSE
BEP	Unknown_Bacteroides	tri2	height (IIE)	-0.125107	1.56155	-0.507609	0.257395	FALSE
BEP	CAG.180.sp000432435	tri2	height (IIE)	-0.035013	0.93876	-0.331587	0.261561	FALSE
BEP	Unknown_Lachnospiraceae	tri2	height (IIE)	0.0250092	0.612761	-0.214599	0.264618	FALSE
BEP	CAG.882.sp003486385	tri2	height (IIE)	-0.187701	2.19446	-0.641141	0.26574	FALSE
BEP	Unknown_UMGS1810	tri2	height (IIE)	-0.445118	5.40485	-1.15674	0.266502	FALSE
BEP	Unknown_Gemmiger	tri2	height (IIE)	-0.603844	8.11346	-1.47573	0.268041	FALSE
BEP	CAG.170.sp000432135	tri2	height (IIE)	-0.0779685	1.45706	-0.447452	0.291515	FALSE
BEP	CAG.83.sp000435555	tri2	height (IIE)	0.0235038	0.847417	-0.258273	0.30528	FALSE
BEP	Prevotella.sp000834015	tri2	height (IIE)	-0.868549	14.7569	-2.04441	0.307307	FALSE
BEP	Lachnospira.sp003451515	tri2	height (IIE)	-0.657926	9.98826	-1.62531	0.309463	FALSE
BEP	Phocaeicola.sp000434735	tri2	height (IIE)	-0.0352963	1.28009	-0.381615	0.311022	FALSE
BEP	Unknown_CAG.1000_1	tri2	height (IIE)	0.0893379	0.560791	-0.139884	0.31856	FALSE
BEP	Dialister.sp900543455	tri2	height (IIE)	0.112651	0.521266	-0.108345	0.333648	FALSE
BEP	Bacteroides.uniformis	tri2	height (IIE)	-0.141943	2.49458	-0.625397	0.341511	FALSE
BEP	Faecalibacterium.prausnitzii_D	tri2	height (IIE)	0.129057	0.483362	-0.0837531	0.341867	FALSE
BEP	Unknown_UBA4644	tri2	height (IIE)	-0.241063	3.75456	-0.834173	0.352048	FALSE
BEP	Prevotella.sp900543975	tri2	height (IIE)	0.156402	0.413155	-0.0403473	0.353151	FALSE
BEP	Gemmiger.sp004555405	tri2	height (IIE)	-0.132561	2.60974	-0.627048	0.361926	FALSE
BEP	Faecalibacterium.prausnitzii_G	tri2	height (IIE)	-0.210916	3.50258	-0.783778	0.361946	FALSE
BEP	Prevotella.sp900556795	tri2	height (IIE)	-1.21065	26.4689	-2.78544	0.364148	FALSE
BEP	Agathobacter.sp900548765	tri2	height (IIE)	-0.824886	15.1376	-2.01581	0.366041	FALSE
BEP	Eubacterium_R.sp000434995	tri2	height (IIE)	-3.43306	154.523	-7.23804	0.371917	FALSE
BEP	UBA737.sp900549055	tri2	height (IIE)	-0.203164	3.56619	-0.781205	0.374876	FALSE
BEP	UBA6984.sp003258725	tri2	height (IIE)	-0.435668	7.0684	-1.24947	0.37813	FALSE
BEP	Prevotella.sp900290275	tri2	height (IIE)	0.171989	0.475388	-0.0390582	0.383037	FALSE
BEP	Angelakisella.sp900547385	tri2	height (IIE)	0.114066	0.854806	-0.168936	0.397068	FALSE
BEP	CAG.83.sp003487665	tri2	height (IIE)	-0.0265862	1.96301	-0.455448	0.402275	FALSE
BEP	CAG.349.sp003539515	tri2	height (IIE)	0.0863529	1.08152	-0.231975	0.404681	FALSE
BEP	CAG.95.sp900553305	tri2	height (IIE)	-0.640377	11.7615	-1.69013	0.409376	FALSE
BEP	Unknown_CAG.245	tri2	height (IIE)	-0.163038	3.50214	-0.735864	0.409788	FALSE
BEP	Prevotella.sp000436035	tri2	height (IIE)	0.154629	0.707201	-0.102782	0.41204	FALSE
BEP	CAG.83.sp900545585	tri2	height (IIE)	-0.736558	14.2014	-1.89007	0.416955	FALSE
BEP	Prevotella.sp900546575	tri2	height (IIE)	-0.826877	16.7601	-2.08	0.426246	FALSE
BEP	UMGS2068.sp900557675	tri2	height (IIE)	-0.723765	14.1674	-1.87589	0.428363	FALSE
BEP	Holdemanella.sp003436425	tri2	height (IIE)	-0.154316	3.66048	-0.739948	0.431316	FALSE
BEP	CAG.1024.sp000432015	tri2	height (IIE)	-0.178048	4.01376	-0.79129	0.435193	FALSE
BEP	Prevotella.sp002300055	tri2	height (IIE)	-0.233307	4.8763	-0.909236	0.442623	FALSE
BEP	Unknown_UMGS1217	tri2	height (IIE)	-1.46932	39.3323	-3.38901	0.450366	FALSE
BEP	Klebsiella.pneumoniae	tri2	height (IIE)	0.197759	0.758148	-0.0687633	0.464281	FALSE
BEP	Bilophila.wadsworthia	tri2	height (IIE)	-0.274708	5.87708	-1.01676	0.467349	FALSE
BEP	Unknown_Prevotella	tri2	height (IIE)	-0.175734	4.64589	-0.835501	0.484033	FALSE
BEP	Unknown_UBA7057	tri2	height (IIE)	0.131054	1.34349	-0.223737	0.485845	FALSE
BEP	Desulfovibrio.piger	tri2	height (IIE)	-0.464706	9.66608	-1.41637	0.486953	FALSE
BEP	Treponema_D.sp900541945	tri2	height (IIE)	0.162134	1.13178	-0.163505	0.487773	FALSE
BEP	Unknown_Borkfalkiaceae	tri2	height (IIE)	-1.05238	25.648	-2.60256	0.497802	FALSE
BEP	Acetatifactor.sp900554205	tri2	height (IIE)	-0.372704	8.22553	-1.25059	0.505182	FALSE
BEP	UBA1777.sp900549485	tri2	height (IIE)	0.152997	1.37929	-0.206491	0.512485	FALSE
BEP	Zag111.sp002102825	tri2	height (IIE)	0.17534	1.23175	-0.164377	0.515057	FALSE
BEP	Roseburia.hominis	tri2	height (IIE)	0.175623	1.23864	-0.165042	0.516289	FALSE
BEP	Angelakisella.sp004557855	tri2	height (IIE)	0.138009	1.54641	-0.242634	0.518653	FALSE
BEP	Unknown_CAG.238	tri2	height (IIE)	0.18337	1.22518	-0.15544	0.52218	FALSE
BEP	ER4.sp003522105	tri2	height (IIE)	0.0257434	2.63164	-0.470814	0.5223	FALSE
BEP	CAG.510.sp000434615	tri2	height (IIE)	0.0517436	2.393	-0.421765	0.525252	FALSE
BEP	Unknown_Butyricicoccaceae	tri2	height (IIE)	-0.650575	15.0071	-1.83636	0.535205	FALSE
BEP	Unknown_UBA1234_2	tri2	height (IIE)	-0.780763	18.7764	-2.10712	0.545598	FALSE
BEP	Unknown_CAG.115	tri2	height (IIE)	-0.51036	12.1176	-1.57589	0.555168	FALSE
BEP	UBA11524.sp000437595	tri2	height (IIE)	0.0901602	2.30832	-0.374895	0.555215	FALSE
BEP	Bacteroides_F.pectinophilus	tri2	height (IIE)	-0.16156	5.48491	-0.878431	0.55531	FALSE
BEP	Ruminococcus_E.bromii_B	tri2	height (IIE)	0.178391	1.51636	-0.198536	0.555319	FALSE
BEP	Unknown_UMGS1883_2	tri2	height (IIE)	0.159024	1.72673	-0.2432	0.561249	FALSE
BEP	Unknown_CAG.302_2	tri2	height (IIE)	-0.278359	7.64838	-1.12489	0.568169	FALSE
BEP	Zag111.sp003258735	tri2	height (IIE)	-1.61429	51.0253	-3.80079	0.572205	FALSE
BEP	Unknown_SFFH01	tri2	height (IIE)	0.00148744	3.51813	-0.572645	0.57562	FALSE
BEP	Lachnospira.sp000436535	tri2	height (IIE)	-0.0359843	3.99617	-0.647881	0.575913	FALSE
BEP	Dialister.sp900543165	tri2	height (IIE)	0.28328	0.960809	-0.0167574	0.583317	FALSE
BEP	CAG.177.sp003514385	tri2	height (IIE)	0.200345	1.61041	-0.188095	0.588786	FALSE
BEP	CAG.841.sp000437375	tri2	height (IIE)	-0.719374	18.5814	-2.03883	0.600082	FALSE
BEP	UMGS1338.sp900550805	tri2	height (IIE)	0.237019	1.42587	-0.128488	0.602527	FALSE
BEP	CAG.552.sp000435495	tri2	height (IIE)	-0.369087	10.088	-1.34129	0.603118	FALSE
BEP	CAG.460.sp000437315	tri2	height (IIE)	-0.24152	7.85746	-1.09954	0.6165	FALSE
BEP	RC9.sp900544195	tri2	height (IIE)	-0.24796	8.01506	-1.11454	0.618622	FALSE
BEP	Methanobrevibacter_A.smithii	tri2	height (IIE)	0.128968	2.59737	-0.364346	0.622282	FALSE
BEP	Unknown_COE1	tri2	height (IIE)	-1.51936	49.4388	-3.6716	0.632874	FALSE
BEP	Unknown_CAG.103	tri2	height (IIE)	0.188454	2.15869	-0.261275	0.638183	FALSE
BEP	V9D3004.sp002349525	tri2	height (IIE)	-0.609565	16.6618	-1.85901	0.639881	FALSE
BEP	UMGS1668.sp900553955	tri2	height (IIE)	-0.164293	6.92182	-0.969609	0.641023	FALSE
BEP	Parabacteroides.distasonis	tri2	height (IIE)	-0.128739	6.33308	-0.899046	0.641568	FALSE
BEP	Prevotella.sp002251295	tri2	height (IIE)	-0.173172	7.08728	-0.988057	0.641712	FALSE
BEP	Gemmiger.sp900540775	tri2	height (IIE)	-1.98108	73.4396	-4.60422	0.64206	FALSE
BEP	Unknown_CAG.95	tri2	height (IIE)	-0.545843	15.2183	-1.73994	0.648255	FALSE
BEP	CAG.83.sp900551995	tri2	height (IIE)	-0.631146	17.5745	-1.91436	0.652066	FALSE
BEP	Unknown_CAG.884	tri2	height (IIE)	-0.844953	24.2327	-2.35176	0.661853	FALSE
BEP	Unknown_CAG.590	tri2	height (IIE)	-0.287883	9.85704	-1.2489	0.67313	FALSE
BEP	Faecalibacterium.sp900539945	tri2	height (IIE)	0.132169	3.16546	-0.412427	0.676766	FALSE
BEP	CAG.45.sp900066395	tri2	height (IIE)	0.180142	2.70288	-0.323091	0.683375	FALSE
BEP	Treponema_D.succinifaciens	tri2	height (IIE)	0.249092	2.25544	-0.210605	0.708788	FALSE
BEP	ER4.sp900552015	tri2	height (IIE)	-0.472722	15.0057	-1.65845	0.713003	FALSE
BEP	Unknown_CAG.605	tri2	height (IIE)	0.218777	2.78264	-0.291828	0.729381	FALSE
BEP	Unknown_RC9	tri2	height (IIE)	0.104962	4.3462	-0.533171	0.743095	FALSE
BEP	Unknown_Eubacterium_F	tri2	height (IIE)	0.27605	2.3768	-0.195852	0.747952	FALSE
BEP	Unknown_CAG.533	tri2	height (IIE)	-0.119705	8.35373	-1.00441	0.764995	FALSE
BEP	UBA1777.sp003150355	tri2	height (IIE)	0.114986	4.65543	-0.545458	0.775431	FALSE
BEP	CAG.83.sp900549395	tri2	height (IIE)	0.116998	4.64909	-0.542996	0.776992	FALSE
BEP	Phil1.sp001940855	tri2	height (IIE)	0.14513	4.27603	-0.487831	0.77809	FALSE
BEP	Unknown_RUG591	tri2	height (IIE)	-0.422586	15.4417	-1.62542	0.780245	FALSE
BEP	UMGS902.sp003343845	tri2	height (IIE)	-0.48847	17.2208	-1.7587	0.781762	FALSE
BEP	Lachnospira.sp900547255	tri2	height (IIE)	0.20018	3.71675	-0.389936	0.790297	FALSE
BEP	Ruminococcus_F.champanellensis	tri2	height (IIE)	0.00121273	6.76972	-0.795206	0.797632	FALSE
BEP	Unknown_CAG.127	tri2	height (IIE)	-2.00469	83.9161	-4.80869	0.799319	FALSE
BEP	Unknown_UMGS1326	tri2	height (IIE)	-0.644629	22.8803	-2.10878	0.819527	FALSE
BEP	Unknown_CAG.451	tri2	height (IIE)	-0.245677	12.1224	-1.31141	0.82006	FALSE
BEP	Faecalibacterium.prausnitzii_F	tri2	height (IIE)	0.378337	2.11388	-0.0667007	0.823374	FALSE
BEP	UBA1777.sp900549865	tri2	height (IIE)	-0.372808	15.3888	-1.57358	0.82796	FALSE
BEP	Escherichia.coli	tri2	height (IIE)	0.41391	1.95379	-0.0139429	0.841764	FALSE
BEP	Unknown_UMGS995	tri2	height (IIE)	0.218472	4.2159	-0.410023	0.846966	FALSE
BEP	UMGS1820.sp900545865	tri2	height (IIE)	0.282703	3.39989	-0.281698	0.847105	FALSE
BEP	Unknown_UBA737	tri2	height (IIE)	-0.563694	21.3448	-1.97786	0.850477	FALSE
BEP	Gemmiger.variabilis_B	tri2	height (IIE)	0.110754	6.21758	-0.652497	0.874004	FALSE
BEP	CAG.353.sp900066885	tri2	height (IIE)	0.257253	4.24013	-0.373044	0.887551	FALSE
BEP	Unknown_Ruminococcus_E	tri2	height (IIE)	0.291085	3.81604	-0.306862	0.889032	FALSE
BEP	CAG.103.sp900543625	tri2	height (IIE)	-0.338479	16.2149	-1.57105	0.894094	FALSE
BEP	CAG.83.sp900555735	tri2	height (IIE)	0.117988	6.67775	-0.673002	0.908978	FALSE
BEP	RC9.sp000432515	tri2	height (IIE)	-0.207317	13.3634	-1.32628	0.911645	FALSE
BEP	CAG.196.sp900549855	tri2	height (IIE)	-1.34149	54.3316	-3.59771	0.914736	FALSE
BEP	CAG.177.sp003538135	tri2	height (IIE)	0.385077	3.1828	-0.161009	0.931162	FALSE
BEP	RC9.sp900541925	tri2	height (IIE)	-0.650036	26.7305	-2.23259	0.932521	FALSE
BEP	Unknown_CAG.81	tri2	height (IIE)	-1.80058	79.739	-4.53391	0.932745	FALSE
BEP	Gemmiger.variabilis_A	tri2	height (IIE)	-0.285172	15.8831	-1.50507	0.934726	FALSE
BEP	CAG.83.sp001916855	tri2	height (IIE)	-0.209507	14.0065	-1.35508	0.93606	FALSE
BEP	Eubacterium_R.sp000436835	tri2	height (IIE)	-0.483317	21.5545	-1.90442	0.937786	FALSE
BEP	UMGS1052.sp900548115	tri2	height (IIE)	-1.60107	69.02	-4.14405	0.941919	FALSE
BEP	UBA4644.sp900555855	tri2	height (IIE)	0.282553	4.71965	-0.38243	0.947537	FALSE
BEP	Alistipes.shahii	tri2	height (IIE)	0.31575	4.42136	-0.327877	0.959377	FALSE
BEP	Unknown_Lachnospira	tri2	height (IIE)	-1.87197	85.575	-4.70356	0.959616	FALSE
BEP	CAG.127.sp900319515	tri2	height (IIE)	0.102616	7.99616	-0.762944	0.968175	FALSE
BEP	UBA1436.sp900540405	tri2	height (IIE)	-1.10085	45.8091	-3.17257	0.970878	FALSE
BEP	Alistipes.senegalensis	tri2	height (IIE)	-0.272167	16.5257	-1.5165	0.972165	FALSE
BEP	Unknown_Eubacterium_R	tri2	height (IIE)	0.0352599	9.7639	-0.921202	0.991722	FALSE
BEP	CAG.170.sp900549635	tri2	height (IIE)	-2.11162	104.42	-5.23948	1.01624	FALSE
BEP	CAG.488.sp000434055	tri2	height (IIE)	-0.233276	16.7901	-1.48752	1.02097	FALSE
BEP	ER4.sp900550165	tri2	height (IIE)	-0.273752	18.0887	-1.5756	1.0281	FALSE
BEP	UMGS1826.sp900555435	tri2	height (IIE)	-0.346631	20.2043	-1.7225	1.02924	FALSE
BEP	Unknown_UBA1777	tri2	height (IIE)	-0.0652039	12.7934	-1.16004	1.02963	FALSE
BEP	Unknown_UMGS1600	tri2	height (IIE)	-1.58437	73.6936	-4.21205	1.0433	FALSE
BEP	Unknown_UBA1259	tri2	height (IIE)	-0.670097	31.5168	-2.38851	1.04831	FALSE
BEP	CAG.460.sp900551525	tri2	height (IIE)	0.0855807	9.94439	-0.879681	1.05084	FALSE
BEP	Mitsuokella.multacida	tri2	height (IIE)	-0.0288351	12.639	-1.11704	1.05937	FALSE
BEP	CAG.110.sp000434635	tri2	height (IIE)	-0.0535389	13.2895	-1.1694	1.06232	FALSE
BEP	Unknown_CAG.582	tri2	height (IIE)	-0.148651	15.9212	-1.37001	1.07271	FALSE
BEP	UBA11963.sp900552975	tri2	height (IIE)	-0.45854	26.102	-2.02238	1.1053	FALSE
BEP	Unknown_UMGS1484	tri2	height (IIE)	0.305685	6.97458	-0.502695	1.11406	FALSE
BEP	UBA4372.sp900543815	tri2	height (IIE)	-0.337767	22.7333	-1.79721	1.12168	FALSE
BEP	ER4.sp900546295	tri2	height (IIE)	0.19803	9.35474	-0.738177	1.13424	FALSE
BEP	CAG.83.sp900552725	tri2	height (IIE)	0.443919	5.3933	-0.26694	1.15478	FALSE
BEP	UBA6382.sp900557555	tri2	height (IIE)	-1.34338	67.0459	-3.84973	1.16297	FALSE
BEP	CAG.177.sp000431775	tri2	height (IIE)	0.0847134	12.4537	-0.995488	1.16491	FALSE
BEP	UMGS1600.sp900553315	tri2	height (IIE)	0.0887319	12.4328	-0.990563	1.16803	FALSE
BEP	CAG.95.sp000436115	tri2	height (IIE)	-0.368984	25.2228	-1.90626	1.1683	FALSE
BEP	Succinivibrio.sp000431835	tri2	height (IIE)	0.263369	8.75173	-0.642162	1.1689	FALSE
BEP	Faecalibacterium.prausnitzii_I	tri2	height (IIE)	0.417812	6.09916	-0.338135	1.17376	FALSE
BEP	Unknown_Prevotellamassilia	tri2	height (IIE)	-0.0699184	16.966	-1.33072	1.19088	FALSE
BEP	Gemmiger.sp900554145	tri2	height (IIE)	-0.0967549	17.9992	-1.39538	1.20187	FALSE
BEP	Veillonella.parvula_A	tri2	height (IIE)	-1.08669	56.0626	-3.37857	1.2052	FALSE
BEP	CAG.488.sp000434915	tri2	height (IIE)	0.422801	6.62526	-0.365075	1.21068	FALSE
BEP	Prevotella.sp003447235	tri2	height (IIE)	0.473655	5.99638	-0.275895	1.22321	FALSE
BEP	Unknown_CAG.594	tri2	height (IIE)	0.150672	12.4152	-0.927858	1.2292	FALSE
BEP	Angelakisella.sp900552845	tri2	height (IIE)	0.19896	11.439	-0.836302	1.23422	FALSE
BEP	UMGS1815.sp900550625	tri2	height (IIE)	-0.130756	20.1817	-1.50586	1.24435	FALSE
BEP	CAG.83.sp000431575	tri2	height (IIE)	0.377412	8.02603	-0.489763	1.24459	FALSE
BEP	UBA1436.sp900541355	tri2	height (IIE)	-0.391848	28.6024	-2.02888	1.24518	FALSE
BEP	CAG.83.sp900313295	tri2	height (IIE)	0.485727	6.21695	-0.277484	1.24894	FALSE
BEP	CAG.269.sp000431335	tri2	height (IIE)	-0.812181	48.7166	-2.94864	1.32428	FALSE
BEP	Anaerovibrio.sp900548165	tri2	height (IIE)	-1.05184	61.4433	-3.45119	1.34751	FALSE
BEP	Phocaeicola.dorei	tri2	height (IIE)	-0.348175	30.8868	-2.04932	1.35297	FALSE
BEP	Butyrivibrio_A.sp000431815	tri2	height (IIE)	0.310688	11.6744	-0.735171	1.35655	FALSE
BEP	Unknown_TF01.11	tri2	height (IIE)	0.192647	15.156	-0.999001	1.38429	FALSE
BEP	Prevotella.sp002251385	tri2	height (IIE)	0.233051	14.3593	-0.926854	1.39296	FALSE
BEP	Unknown_CAG.302_1	tri2	height (IIE)	0.502914	9.03611	-0.417212	1.42304	FALSE
BEP	Agathobacter.rectalis	tri2	height (IIE)	0.161912	17.6859	-1.12536	1.44918	FALSE
BEP	Unknown_CAG.390	tri2	height (IIE)	0.346917	14.0211	-0.799247	1.49308	FALSE
BEP	Unknown_UMGS1663	tri2	height (IIE)	0.364769	13.6971	-0.768077	1.49761	FALSE
BEP	Unknown_Ruminococcaceae	tri2	height (IIE)	-0.673774	50.96	-2.85887	1.51133	FALSE
BEP	UMGS1540.sp900552775	tri2	height (IIE)	0.564647	9.62468	-0.384972	1.51427	FALSE
BEP	CAG.448.sp003150135	tri2	height (IIE)	-0.654145	51.5237	-2.8513	1.543	FALSE
BEP	UBA737.sp002431945	tri2	height (IIE)	0.571772	10.4751	-0.418914	1.56246	FALSE
BEP	CAG.594.sp000434835	tri2	height (IIE)	-0.0212213	27.3081	-1.62079	1.57834	FALSE
BEP	Unknown_SFMI01	tri2	height (IIE)	-0.214352	34.6461	-2.01606	1.58735	FALSE
BEP	Unknown_CAG.1435	tri2	height (IIE)	-1.5455	105.039	-4.68262	1.59162	FALSE
BEP	UMGS1815.sp900555345	tri2	height (IIE)	0.272001	18.7082	-1.05195	1.59595	FALSE
BEP	Unknown_CAG.877	tri2	height (IIE)	0.419401	14.9935	-0.765844	1.60465	FALSE
BEP	Unknown_UMGS1002	tri2	height (IIE)	-1.2305	87.6724	-4.09658	1.63557	FALSE
BEP	RUG410.sp900553115	tri2	height (IIE)	0.626977	10.8926	-0.383255	1.63721	FALSE
BEP	CAG.170.sp003516765	tri2	height (IIE)	-0.0449772	30.59	-1.73794	1.64798	FALSE
BEP	UMGS1387.sp900551295	tri2	height (IIE)	0.239991	21.5035	-1.17943	1.65941	FALSE
BEP	Prevotellamassilia.sp900541575	tri2	height (IIE)	0.0591287	27.9462	-1.55902	1.67727	FALSE
BEP	ER4.sp000765235	tri2	height (IIE)	0.131009	25.5304	-1.41562	1.67763	FALSE
BEP	RC9.sp000433355	tri2	height (IIE)	0.36127	18.4964	-0.955164	1.6777	FALSE
BEP	CAG.484.sp900321895	tri2	height (IIE)	0.287926	21.3665	-1.12697	1.70282	FALSE
BEP	CAG.302.sp001916775	tri2	height (IIE)	0.526718	15.3934	-0.674228	1.72766	FALSE
BEP	Unknown_CAG.1000_2	tri2	height (IIE)	0.162643	26.4922	-1.41285	1.73813	FALSE
BEP	Unknown_Desulfovibrio	tri2	height (IIE)	-1.07733	84.6872	-3.89419	1.73953	FALSE
BEP	Agathobacter.sp900543445	tri2	height (IIE)	0.198082	25.5917	-1.3504	1.74656	FALSE
BEP	Unknown_UBA10281	tri2	height (IIE)	-0.0639224	35.203	-1.88005	1.7522	FALSE
BEP	Eisenbergiella.sp900066775	tri2	height (IIE)	-2.40294	184.294	-6.55833	1.75246	FALSE
BEP	Unknown_AM51.8	tri2	height (IIE)	0.415607	20.1713	-0.959141	1.79035	FALSE
BEP	Unknown_Firm.11	tri2	height (IIE)	0.0497728	32.3596	-1.69146	1.79101	FALSE
BEP	UBA737.sp900549755	tri2	height (IIE)	-1.26111	100.351	-4.32743	1.80521	FALSE
BEP	Unknown_CAG.272	tri2	height (IIE)	-0.826987	75.1298	-3.48014	1.82617	FALSE
BEP	Unknown_Blautia_A	tri2	height (IIE)	-1.73399	135.424	-5.29607	1.8281	FALSE
BEP	CAG.791.sp000431495	tri2	height (IIE)	0.11502	32.1156	-1.61964	1.84968	FALSE
BEP	Unknown_UBA1381	tri2	height (IIE)	0.510521	19.1635	-0.829446	1.85049	FALSE
BEP	PeH17.sp000435055	tri2	height (IIE)	0.559248	17.9933	-0.739163	1.85766	FALSE
BEP	Dialister.sp000434475	tri2	height (IIE)	0.530828	18.8482	-0.79807	1.85973	FALSE
BEP	Gemmiger.sp900540595	tri2	height (IIE)	-0.503639	59.6375	-2.86747	1.86019	FALSE
BEP	Unknown_Oribacterium	tri2	height (IIE)	0.119965	32.5622	-1.62671	1.86664	FALSE
BEP	UMGS1225.sp900549725	tri2	height (IIE)	0.043312	35.5829	-1.78259	1.86921	FALSE
BEP	Agathobacter.faecis	tri2	height (IIE)	0.807254	12.0663	-0.256015	1.87052	FALSE
BEP	Unknown_Megasphaera	tri2	height (IIE)	-0.304091	50.7112	-2.48385	1.87567	FALSE
BEP	Acetatifactor.sp900066565	tri2	height (IIE)	0.383494	23.9288	-1.11383	1.88082	FALSE
BEP	CAG.217.sp000436335	tri2	height (IIE)	0.707406	15.7786	-0.508475	1.92329	FALSE
BEP	UMGS1487.sp900552225	tri2	height (IIE)	0.163048	33.2342	-1.60156	1.92766	FALSE
BEP	Unknown_UBA4334	tri2	height (IIE)	0.0518102	38.4926	-1.84728	1.9509	FALSE
BEP	RC9.sp900545245	tri2	height (IIE)	-0.227756	50.7731	-2.40884	1.95333	FALSE
BEP	Unknown_Acutalibacteraceae	tri2	height (IIE)	-0.431768	60.7455	-2.81745	1.95392	FALSE
BEP	CAG.110.sp900544405	tri2	height (IIE)	-0.667979	73.908	-3.29947	1.96351	FALSE
BEP	Agathobaculum.sp003481705	tri2	height (IIE)	-0.0855307	44.997	-2.13881	1.96775	FALSE
BEP	Unknown_UMGS1449	tri2	height (IIE)	-0.950743	93.1695	-3.9053	2.00382	FALSE
BEP	CAG.488.sp900554995	tri2	height (IIE)	0.335207	30.9061	-1.36648	2.03689	FALSE
BEP	CAG.170.sp900545925	tri2	height (IIE)	-0.570959	73.973	-3.20361	2.06169	FALSE
BEP	Unknown_Rikenellaceae	tri2	height (IIE)	0.438513	28.8487	-1.20555	2.08258	FALSE
BEP	CAG.83.sp900548615	tri2	height (IIE)	0.0189288	46.1457	-2.06039	2.09825	FALSE
BEP	Faecalibacterium.prausnitzii_J	tri2	height (IIE)	-0.0419991	49.2994	-2.1912	2.1072	FALSE
BEP	Haemophilus_D.parainfluenzae	tri2	height (IIE)	0.792453	18.6676	-0.530062	2.11497	FALSE
BEP	CAG.605.sp000433255	tri2	height (IIE)	0.315264	35.3875	-1.50562	2.13614	FALSE
BEP	Unknown_RUG705	tri2	height (IIE)	0.170052	41.3395	-1.79801	2.13811	FALSE
BEP	UMGS1883.sp900555935	tri2	height (IIE)	0.12643	44.6342	-1.91855	2.17141	FALSE
BEP	Prevotella.sp002299635	tri2	height (IIE)	0.223468	43.8089	-1.80252	2.24946	FALSE
BEP	Oscillibacter.sp004553545	tri2	height (IIE)	0.218535	44.2226	-1.817	2.25407	FALSE
BEP	Unknown_UMGS1603	tri2	height (IIE)	0.864544	20.6749	-0.527259	2.25635	FALSE
BEP	CAG.605.sp000433475	tri2	height (IIE)	0.850618	21.7593	-0.577218	2.27845	FALSE
BEP	CAG.460.sp000437355	tri2	height (IIE)	-6.29859	793.698	-14.9221	2.32492	FALSE
BEP	Unknown_UBA738	tri2	height (IIE)	0.657276	30.2609	-1.02655	2.3411	FALSE
BEP	SFHK01.sp004556395	tri2	height (IIE)	0.420023	39.5393	-1.50471	2.34476	FALSE
BEP	CAG.110.sp900553805	tri2	height (IIE)	0.752585	27.3273	-0.847543	2.35271	FALSE
BEP	Unknown_UMGS1773	tri2	height (IIE)	-0.743686	103.173	-3.85282	2.36545	FALSE
BEP	Parolsenella.massiliensis	tri2	height (IIE)	0.905451	22.9144	-0.559793	2.37069	FALSE
BEP	SFEL01.sp004557245	tri2	height (IIE)	0.624508	33.7304	-1.15323	2.40224	FALSE
BEP	Methanosphaera.stadtmanae	tri2	height (IIE)	0.432485	43.011	-1.57497	2.43994	FALSE
BEP	UBA644.sp900547165	tri2	height (IIE)	0.349334	46.9217	-1.7474	2.44607	FALSE
BEP	Unknown_Zag1	tri2	height (IIE)	0.421117	44.1616	-1.61301	2.45525	FALSE
BEP	CAG.390.sp000437015	tri2	height (IIE)	1.08168	20.4697	-0.303195	2.46657	FALSE
BEP	Odoribacter.splanchnicus	tri2	height (IIE)	0.95401	26.4001	-0.618736	2.52676	FALSE
BEP	CAG.83.sp900550585	tri2	height (IIE)	-2.41106	260.298	-7.34953	2.5274	FALSE
BEP	Unknown_UBA6857	tri2	height (IIE)	-0.57171	107.934	-3.75178	2.60836	FALSE
BEP	C941.sp004557565	tri2	height (IIE)	0.643382	41.4549	-1.32743	2.61419	FALSE
BEP	Prevotella.sp900552965	tri2	height (IIE)	0.434912	50.7675	-1.74605	2.61588	FALSE
BEP	Haemophilus_D.parainfluenzae_K	tri2	height (IIE)	1.00286	29.8283	-0.668883	2.67461	FALSE
BEP	UBA5905.sp900549155	tri2	height (IIE)	0.201127	67.4885	-2.31349	2.71574	FALSE
BEP	CAG.110.sp900546415	tri2	height (IIE)	-1.20234	169.492	-5.18737	2.78268	FALSE
BEP	CAG.568.sp000434395	tri2	height (IIE)	0.328902	65.0523	-2.13991	2.79771	FALSE
BEP	Unknown_UMGS2037	tri2	height (IIE)	0.294077	67.5439	-2.22157	2.80972	FALSE
BEP	Parabacteroides.sp900549585	tri2	height (IIE)	-0.0945777	90.805	-3.01141	2.82225	FALSE
BEP	UBA1206.sp000433115	tri2	height (IIE)	0.560503	54.6426	-1.70217	2.82318	FALSE
BEP	Olsenella_E.sp003609875	tri2	height (IIE)	1.14739	30.6887	-0.548299	2.84307	FALSE
BEP	Agathobaculum.sp900544475	tri2	height (IIE)	-0.835909	147.156	-4.54908	2.87726	FALSE
BEP	Prevotella.sp900557405	tri2	height (IIE)	-0.0293906	91.3422	-2.95484	2.89605	FALSE
BEP	Unknown_UMGS1696	tri2	height (IIE)	1.32008	27.1585	-0.275095	2.91526	FALSE
BEP	Unknown_Eubacterium_J	tri2	height (IIE)	0.591443	62.3746	-1.82602	3.00891	FALSE
BEP	UBA1777.sp900549645	tri2	height (IIE)	0.389377	73.5018	-2.23487	3.01363	FALSE
BEP	Parabacteroides.sp900155425	tri2	height (IIE)	0.266268	80.5934	-2.48166	3.0142	FALSE
BEP	UBA6398.sp003150315	tri2	height (IIE)	1.33255	30.9634	-0.37071	3.03581	FALSE
BEP	Unknown_UBA5026	tri2	height (IIE)	-1.34728	205.959	-5.74013	3.04557	FALSE
BEP	RUG472.sp900545265	tri2	height (IIE)	0.962512	47.195	-1.14032	3.06534	FALSE
BEP	Unknown_Holdemanella	tri2	height (IIE)	-1.78757	254.384	-6.66961	3.09446	FALSE
BEP	Prevotellamassilia.timonensis	tri2	height (IIE)	1.0242	46.7951	-1.0697	3.1181	FALSE
BEP	CAG.103.sp900317855	tri2	height (IIE)	1.12787	42.3018	-0.862964	3.11871	FALSE
BEP	UBA1777.sp900547315	tri2	height (IIE)	0.328931	84.9876	-2.49292	3.15078	FALSE
BEP	F23.B02.sp003533405	tri2	height (IIE)	0.455565	82.5406	-2.32536	3.23649	FALSE
BEP	CAG.110.sp900546075	tri2	height (IIE)	-0.844911	181.033	-4.96338	3.27355	FALSE
BEP	Unknown_CAG.1193	tri2	height (IIE)	0.125493	107.626	-3.05002	3.30101	FALSE
BEP	SFFS01.sp004557805	tri2	height (IIE)	0.395626	90.4882	-2.51611	3.30736	FALSE
BEP	QAMX01.sp004555605	tri2	height (IIE)	1.07284	57.8977	-1.25626	3.40193	FALSE
BEP	CAG.590.sp000431135	tri2	height (IIE)	0.246337	106.594	-2.91392	3.4066	FALSE
BEP	Unknown_Oxalobacter	tri2	height (IIE)	0.75368	75.744	-1.9103	3.41766	FALSE
BEP	UMGS973.sp900547295	tri2	height (IIE)	0.368189	104.272	-2.75746	3.49384	FALSE
BEP	RC9.sp000435075	tri2	height (IIE)	-0.556086	180.949	-4.67359	3.56142	FALSE
BEP	Unknown_UMGS1826	tri2	height (IIE)	1.24939	64.7336	-1.21336	3.71215	FALSE
BEP	RUG572.sp900547945	tri2	height (IIE)	1.67532	48.5108	-0.456623	3.80726	FALSE
BEP	Duodenibacillus.massiliensis	tri2	height (IIE)	1.15079	76.5423	-1.52719	3.82877	FALSE
BEP	CAG.628.sp000438415	tri2	height (IIE)	-0.0818974	164.338	-4.00586	3.84206	FALSE
BEP	UBA1777.sp900546515	tri2	height (IIE)	0.709423	106.576	-2.45057	3.86942	FALSE
BEP	F23.B02.sp900545805	tri2	height (IIE)	0.839891	101.665	-2.24643	3.92621	FALSE
BEP	CAG.238.sp900551415	tri2	height (IIE)	1.52119	64.4806	-0.936746	3.97913	FALSE
BEP	CAG.710.sp000432595	tri2	height (IIE)	1.45071	69.3881	-1.09905	4.00046	FALSE
BEP	UMGS2055.sp900557635	tri2	height (IIE)	-1.44583	318.65	-6.90986	4.0182	FALSE
BEP	SFFH01.sp900542445	tri2	height (IIE)	0.712826	116.83	-2.59569	4.02135	FALSE
BEP	CAG.533.sp000434495	tri2	height (IIE)	1.17196	88.5568	-1.70853	4.05246	FALSE
BEP	UBA4951.sp900540385	tri2	height (IIE)	-1.68263	352.464	-7.42927	4.064	FALSE
BEP	Unknown_UBA644_2	tri2	height (IIE)	0.000407995	194.77	-4.27146	4.27227	FALSE
BEP	Unknown_CAG.628	tri2	height (IIE)	0.350817	166.313	-3.59666	4.2983	FALSE
BEP	Lachnospira.eligens_B	tri2	height (IIE)	-1.981	422.472	-8.27252	4.31051	FALSE
BEP	CAG.110.sp900556935	tri2	height (IIE)	-1.91387	414.559	-8.14619	4.31845	FALSE
BEP	CAG.465.sp000433755	tri2	height (IIE)	1.4687	91.5022	-1.4593	4.39671	FALSE
BEP	CAG.433.sp000433675	tri2	height (IIE)	-1.04352	326.28	-6.57259	4.48554	FALSE
BEP	UBA1740.sp004558975	tri2	height (IIE)	0.815593	145.906	-2.88178	4.51297	FALSE
BEP	Treponema_D.berlinense	tri2	height (IIE)	1.57643	92.3467	-1.36506	4.51791	FALSE
BEP	Faecalibacterium.sp003449675	tri2	height (IIE)	0.782693	150.573	-2.97335	4.53873	FALSE
BEP	CAG.170.sp900555665	tri2	height (IIE)	-0.787074	315.495	-6.22399	4.64984	FALSE
BEP	Holdemanella.sp900547815	tri2	height (IIE)	-1.3349	389.97	-7.37956	4.70975	FALSE
BEP	Unknown_SFFS01	tri2	height (IIE)	-0.248691	276.707	-5.34043	4.84305	FALSE
BEP	Unknown_UMGS1668	tri2	height (IIE)	0.577519	201.278	-3.76512	4.92016	FALSE
BEP	Lachnospira.sp003537285	tri2	height (IIE)	1.03593	166.312	-2.91153	4.98339	FALSE
BEP	Unknown_CAG.74	tri2	height (IIE)	1.54428	134.203	-2.00171	5.09026	FALSE
BEP	Unknown_UBA11517	tri2	height (IIE)	0.29131	246.339	-4.51291	5.09553	FALSE
BEP	Ruminococcus.sp900540005	tri2	height (IIE)	-1.01813	402.09	-7.156	5.11974	FALSE
BEP	CAG.272.sp000433515	tri2	height (IIE)	1.19898	166.487	-2.75056	5.14852	FALSE
BEP	Unknown_UMGS1487	tri2	height (IIE)	1.21964	168.539	-2.75416	5.19343	FALSE
BEP	Unknown_CAG.710	tri2	height (IIE)	2.2468	94.4729	-0.728353	5.22196	FALSE
BEP	F23.B02.sp900556535	tri2	height (IIE)	1.9941	121.939	-1.38599	5.37418	FALSE
BEP	Unknown_Firm.10	tri2	height (IIE)	2.10178	116.637	-1.204	5.40755	FALSE
BEP	Agathobacter.sp900317585	tri2	height (IIE)	0.694501	251.464	-4.15943	5.54843	FALSE
BEP	Eubacterium_R.sp003526845	tri2	height (IIE)	1.661	171.821	-2.35131	5.67331	FALSE
BEP	UBA5026.sp900550255	tri2	height (IIE)	1.95638	162.157	-1.94146	5.85421	FALSE
BEP	Unknown_Catenibacterium	tri2	height (IIE)	-1.06892	516.142	-8.02301	5.88518	FALSE
BEP	Oscillibacter.sp900542115	tri2	height (IIE)	1.88638	179.926	-2.21946	5.99223	FALSE
BEP	CAG.238.sp900542245	tri2	height (IIE)	-0.0243585	391.929	-6.08418	6.03546	FALSE
BEP	Clostridium_Q.sp003024715	tri2	height (IIE)	0.397084	340.023	-5.24722	6.04138	FALSE
BEP	CAG.110.sp003525905	tri2	height (IIE)	1.74206	333.063	-3.84418	7.3283	FALSE
BEP	Firm.11.sp004556545	tri2	height (IIE)	0.182641	574.713	-7.15543	7.52071	FALSE
BEP	Unknown_SFJ001	tri2	height (IIE)	0.649018	541.73	-6.47537	7.77341	FALSE
BEP	Lawsonibacter.sp900549405	tri2	height (IIE)	3.83832	175.105	-0.212146	7.88879	FALSE
BEP	Agathobacter.sp900549895	tri2	height (IIE)	3.39284	242.782	-1.37656	8.16224	FALSE
BEP	UBA11512.sp003522145	tri2	height (IIE)	1.13736	536.954	-5.95556	8.23027	FALSE
BEP	UMGS882.sp900546385	tri2	height (IIE)	2.4535	379.019	-3.50569	8.41269	FALSE
BEP	UMGS1633.sp900553645	tri2	height (IIE)	4.02137	346.475	-1.67623	9.71898	FALSE
BEP	UMGS1590.sp900552455	tri2	height (IIE)	0.830071	1013.66	-8.91541	10.5756	FALSE
BEP	Lawsonibacter.sp900550705	tri2	height (IIE)	3.24468	1688.22	-9.33214	15.8215	FALSE
BEP	SFFH01.sp900548125	tri2	height (IIE)	8.01531	890.989	-1.12146	17.1521	FALSE
BEP	Unknown_CAG.103	tri2	weight (IDE)	-0.315441	1.07052	-0.632146	0.00126341	FALSE
BEP	CAG.103.sp000432375	tri2	weight (IDE)	-0.288524	0.927809	-0.583363	0.00631566	FALSE
BEP	UMGS1826.sp900555435	tri2	weight (IDE)	-0.286504	0.958732	-0.586217	0.0132082	FALSE
BEP	Angelakisella.sp900552845	tri2	weight (IDE)	-0.307608	1.13017	-0.633015	0.0177998	FALSE
BEP	Unknown_UMGS1883_2	tri2	weight (IDE)	-0.288152	1.01539	-0.596594	0.0202901	FALSE
BEP	Unknown_CAG.605	tri2	weight (IDE)	-0.252306	0.794562	-0.525154	0.0205414	FALSE
BEP	UMGS1487.sp900552225	tri2	weight (IDE)	-0.319341	1.26758	-0.663965	0.0252818	FALSE
BEP	Haemophilus_D.parainfluenzae	tri2	weight (IDE)	-0.291266	1.11684	-0.614748	0.0322173	FALSE
BEP	Unknown_CAG.238	tri2	weight (IDE)	-0.273278	1.07689	-0.590923	0.0443674	FALSE
BEP	UMGS1338.sp900550805	tri2	weight (IDE)	-0.261611	1.00392	-0.568304	0.045083	FALSE
BEP	C941.sp004557565	tri2	weight (IDE)	-0.267614	1.05515	-0.582036	0.0468082	FALSE
BEP	Acetatifactor.sp900554205	tri2	weight (IDE)	-0.263569	1.03699	-0.575274	0.048136	FALSE
BEP	UBA1777.sp900549865	tri2	weight (IDE)	-0.288255	1.21067	-0.625053	0.0485431	FALSE
BEP	Unknown_CAG.710	tri2	weight (IDE)	-0.295421	1.26443	-0.639614	0.0487731	FALSE
BEP	Unknown_UMGS995	tri2	weight (IDE)	-0.278076	1.16704	-0.608749	0.0525967	FALSE
BEP	QAMX01.sp004555605	tri2	weight (IDE)	-0.303415	1.40696	-0.666491	0.0596611	FALSE
BEP	CAG.488.sp000434915	tri2	weight (IDE)	-0.225579	0.870571	-0.511179	0.0600211	FALSE
BEP	CAG.552.sp000435495	tri2	weight (IDE)	-0.264094	1.15601	-0.593201	0.0650136	FALSE
BEP	CAG.460.sp900551525	tri2	weight (IDE)	-0.234834	0.964772	-0.535489	0.0658212	FALSE
BEP	SFFS01.sp004557805	tri2	weight (IDE)	-0.282894	1.34596	-0.638012	0.0722244	FALSE
BEP	UBA1777.sp900549485	tri2	weight (IDE)	-0.241033	1.05958	-0.556115	0.0740489	FALSE
BEP	Prevotella.sp900557405	tri2	weight (IDE)	-0.199972	0.818922	-0.476971	0.0770264	FALSE
BEP	Unknown_SFMI01	tri2	weight (IDE)	-0.259619	1.21487	-0.597001	0.0777616	FALSE
BEP	CAG.465.sp000433755	tri2	weight (IDE)	-0.288678	1.43333	-0.65514	0.0777834	FALSE
BEP	Unknown_UBA737	tri2	weight (IDE)	-0.248611	1.19901	-0.583784	0.0865607	FALSE
BEP	Unknown_CAG.590	tri2	weight (IDE)	-0.247625	1.23558	-0.587869	0.0926196	FALSE
BEP	Unknown_CAG.508	tri2	weight (IDE)	-0.218848	1.08347	-0.537461	0.0997653	FALSE
BEP	Unknown_Eubacterium_R	tri2	weight (IDE)	-0.22066	1.10202	-0.54199	0.10067	FALSE
BEP	Unknown_UMGS1826	tri2	weight (IDE)	-0.24293	1.27813	-0.588983	0.103123	FALSE
BEP	CAG.103.sp900317855	tri2	weight (IDE)	-0.185987	0.914018	-0.478627	0.106652	FALSE
BEP	Agathobaculum.sp900544475	tri2	weight (IDE)	-0.179479	0.874037	-0.465647	0.106689	FALSE
BEP	Unknown_TF01.11	tri2	weight (IDE)	-0.24392	1.32074	-0.595695	0.107855	FALSE
BEP	CAG.605.sp000433255	tri2	weight (IDE)	-0.223575	1.17425	-0.555268	0.108119	FALSE
BEP	UBA1436.sp900540405	tri2	weight (IDE)	-0.237018	1.28803	-0.584409	0.110373	FALSE
BEP	Acetatifactor.sp900066565	tri2	weight (IDE)	-0.223513	1.20138	-0.559017	0.11199	FALSE
BEP	Lachnospira.sp900316325	tri2	weight (IDE)	-0.203976	1.09098	-0.523692	0.11574	FALSE
BEP	CAG.45.sp900066395	tri2	weight (IDE)	-0.192511	1.03303	-0.50362	0.118598	FALSE
BEP	UBA6984.sp003258725	tri2	weight (IDE)	-0.19498	1.07954	-0.513015	0.123055	FALSE
BEP	UBA4372.sp900543815	tri2	weight (IDE)	-0.156365	0.871518	-0.44212	0.129391	FALSE
BEP	Unknown_RUG591	tri2	weight (IDE)	-0.198143	1.16231	-0.528146	0.131859	FALSE
BEP	CAG.177.sp003538135	tri2	weight (IDE)	-0.16353	0.949409	-0.461782	0.134721	FALSE
BEP	Ruminococcus_F.champanellensis	tri2	weight (IDE)	-0.185534	1.10069	-0.50667	0.135602	FALSE
BEP	Agathobacter.sp900543445	tri2	weight (IDE)	-0.187083	1.13134	-0.51266	0.138494	FALSE
BEP	Unknown_UBA738	tri2	weight (IDE)	-0.186993	1.15112	-0.515404	0.141417	FALSE
BEP	Prevotella.sp003447235	tri2	weight (IDE)	-0.177213	1.09029	-0.496829	0.142402	FALSE
BEP	Bacteroides_F.pectinophilus	tri2	weight (IDE)	-0.16493	1.03217	-0.47591	0.146049	FALSE
BEP	UMGS1225.sp900549725	tri2	weight (IDE)	-0.177535	1.11845	-0.501251	0.146181	FALSE
BEP	CAG.83.sp900313295	tri2	weight (IDE)	-0.155833	0.979901	-0.458837	0.14717	FALSE
BEP	Butyrivibrio_A.sp000431815	tri2	weight (IDE)	-0.163464	1.03205	-0.474426	0.147498	FALSE
BEP	CAG.484.sp900321895	tri2	weight (IDE)	-0.177565	1.12874	-0.502768	0.147637	FALSE
BEP	Faecalibacterium.prausnitzii	tri2	weight (IDE)	-0.161197	1.03231	-0.472197	0.149802	FALSE
BEP	CAG.83.sp900548615	tri2	weight (IDE)	-0.158487	1.01927	-0.467518	0.150543	FALSE
BEP	UMGS911.sp900545935	tri2	weight (IDE)	-0.128597	0.836231	-0.408507	0.151314	FALSE
BEP	SFEL01.sp004557245	tri2	weight (IDE)	-0.168708	1.1022	-0.490065	0.152649	FALSE
BEP	CAG.841.sp000437375	tri2	weight (IDE)	-0.146164	1.00818	-0.453508	0.16118	FALSE
BEP	Unknown_SFJ001	tri2	weight (IDE)	-0.261162	1.9296	-0.686359	0.164034	FALSE
BEP	Faecalibacterium.prausnitzii_D	tri2	weight (IDE)	-0.131037	0.961041	-0.43111	0.169036	FALSE
BEP	UBA1777.sp900547315	tri2	weight (IDE)	-0.118879	0.890117	-0.407667	0.16991	FALSE
BEP	CAG.488.sp900554995	tri2	weight (IDE)	-0.137872	1.02213	-0.447336	0.171591	FALSE
BEP	UMGS1820.sp900545865	tri2	weight (IDE)	-0.1127	0.86312	-0.397075	0.171675	FALSE
BEP	SFFH01.sp900542445	tri2	weight (IDE)	-0.134162	1.00786	-0.441458	0.173134	FALSE
BEP	Unknown_UBA4644	tri2	weight (IDE)	-0.100407	0.834597	-0.380044	0.17923	FALSE
BEP	Unknown_UBA1777	tri2	weight (IDE)	-0.134154	1.06175	-0.449559	0.18125	FALSE
BEP	UBA4644.sp900555855	tri2	weight (IDE)	-0.127463	1.01853	-0.436381	0.181455	FALSE
BEP	Unknown_UMGS1484	tri2	weight (IDE)	-0.128194	1.03072	-0.438955	0.182567	FALSE
BEP	Unknown_Lachnospiraceae	tri2	weight (IDE)	-0.109245	0.913946	-0.401874	0.183383	FALSE
BEP	Angelakisella.sp004557855	tri2	weight (IDE)	-0.114597	0.948184	-0.412656	0.183462	FALSE
BEP	Unknown_UBA1381	tri2	weight (IDE)	-0.138739	1.13549	-0.464911	0.187433	FALSE
[truncated: 683 more rows]

## Sheet: taxon_mediation_tri2_OR
treatment	mediator (maternal)	timepoint	outcome	estimate (logOR)	variance	conf.low (logOR)	conf.high (logOR)	significant	biological effect size (OR)
BEP	Lawsonibacter.sp900550705	tri2	SGA (IDE)	1.35375	1.64556	0.961093	1.74641	TRUE	3.87192
BEP	UMGS1590.sp900552455	tri2	SGA (IDE)	1.19213	1.07328	0.875021	1.50925	TRUE	3.2941
BEP	Firm.11.sp004556545	tri2	SGA (IDE)	1.18492	0.451767	0.979187	1.39066	TRUE	3.27044
BEP	CAG.460.sp000437355	tri2	SGA (IDE)	1.13858	0.355833	0.955992	1.32117	TRUE	3.12234
BEP	CAG.83.sp900547745	tri2	SGA (IDE)	0.970183	0.900374	0.679736	1.26063	TRUE	2.63843
BEP	Eubacterium_R.sp000434995	tri2	SGA (IDE)	0.91863	0.852867	0.635949	1.20131	TRUE	2.50586
BEP	Unknown_SFFS01	tri2	SGA (IDE)	0.890099	0.606525	0.651713	1.12849	TRUE	2.43537
BEP	CAG.628.sp000438415	tri2	SGA (IDE)	0.886395	0.635162	0.642446	1.13034	TRUE	2.42637
BEP	UMGS2055.sp900557635	tri2	SGA (IDE)	0.824665	0.788326	0.55289	1.09644	TRUE	2.28112
BEP	UMGS882.sp900546385	tri2	SGA (IDE)	0.758326	0.59635	0.521948	0.994704	TRUE	2.1347
BEP	Unknown_UMGS1603	tri2	SGA (IDE)	0.742395	0.413051	0.545671	0.939119	TRUE	2.10096
BEP	Unknown_UBA644_2	tri2	SGA (IDE)	0.737835	0.788572	0.466018	1.00965	TRUE	2.0914
BEP	Unknown_Catenibacterium	tri2	SGA (IDE)	0.728381	0.906173	0.436999	1.01976	TRUE	2.07172
BEP	Unknown_Firm.10	tri2	SGA (IDE)	0.724181	0.645275	0.478298	0.970064	TRUE	2.06304
BEP	Unknown_UMGS1449	tri2	SGA (IDE)	0.703922	0.362318	0.519674	0.888169	TRUE	2.02167
BEP	Unknown_UBA11517	tri2	SGA (IDE)	0.685539	0.411094	0.489282	0.881797	TRUE	1.98484
BEP	UBA1740.sp004558975	tri2	SGA (IDE)	0.68422	0.659868	0.435572	0.932868	TRUE	1.98223
BEP	Unknown_UMGS1668	tri2	SGA (IDE)	0.679377	0.574467	0.447376	0.911377	TRUE	1.97265
BEP	Unknown_SFJ001	tri2	SGA (IDE)	0.678353	0.918551	0.384988	0.971717	TRUE	1.97063
BEP	Unknown_UMGS1487	tri2	SGA (IDE)	0.674036	0.466001	0.465083	0.88299	TRUE	1.96214
BEP	Unknown_UBA1740	tri2	SGA (IDE)	0.668151	0.72383	0.407731	0.928571	TRUE	1.95063
BEP	Unknown_UMGS1002	tri2	SGA (IDE)	0.666295	0.556778	0.437895	0.894696	TRUE	1.94701
BEP	Unknown_UBA5026	tri2	SGA (IDE)	0.652991	0.773921	0.383711	0.922271	TRUE	1.92128
BEP	UMGS973.sp900547295	tri2	SGA (IDE)	0.641333	0.455487	0.43475	0.847916	TRUE	1.89901
BEP	UBA4951.sp900540385	tri2	SGA (IDE)	0.638697	0.574678	0.406654	0.87074	TRUE	1.89401
BEP	CAG.83.sp900550585	tri2	SGA (IDE)	0.635876	0.778892	0.365732	0.906019	TRUE	1.88868
BEP	UBA11512.sp003522145	tri2	SGA (IDE)	0.624506	0.660763	0.37569	0.873322	TRUE	1.86732
BEP	CAG.272.sp000433515	tri2	SGA (IDE)	0.599435	0.0825376	0.511496	0.687374	TRUE	1.82109
BEP	Unknown_CAG.628	tri2	SGA (IDE)	0.594064	0.590432	0.358862	0.829266	TRUE	1.81133
BEP	RC9.sp000434935	tri2	SGA (IDE)	0.593604	0.717638	0.3343	0.852908	TRUE	1.8105
BEP	UMGS911.sp900546695	tri2	SGA (IDE)	0.593557	0.783688	0.322583	0.864532	TRUE	1.81042
BEP	UMGS1633.sp900553645	tri2	SGA (IDE)	0.585296	0.768305	0.316995	0.853598	TRUE	1.79552
BEP	CAG.110.sp900556935	tri2	SGA (IDE)	0.584841	0.635688	0.340791	0.82889	TRUE	1.7947
BEP	UBA737.sp900549755	tri2	SGA (IDE)	0.584534	0.585147	0.350387	0.818681	TRUE	1.79416
BEP	F23.B02.sp900545805	tri2	SGA (IDE)	0.577729	0.252442	0.423936	0.731522	TRUE	1.78199
BEP	CAG.238.sp900542245	tri2	SGA (IDE)	0.577349	0.542094	0.351981	0.802718	TRUE	1.78131
BEP	QAMX01.sp004555605	tri2	SGA (IDE)	0.569979	0.59719	0.333434	0.806523	TRUE	1.76823
BEP	SFFS01.sp004557805	tri2	SGA (IDE)	0.569978	0.689546	0.3158	0.824156	TRUE	1.76823
BEP	Unknown_CAG.1435	tri2	SGA (IDE)	0.562364	0.614224	0.32247	0.802258	TRUE	1.75482
BEP	UMGS1052.sp900548115	tri2	SGA (IDE)	0.558179	0.698902	0.302283	0.814076	TRUE	1.74749
BEP	RC9.sp000435075	tri2	SGA (IDE)	0.554675	0.325509	0.380037	0.729312	TRUE	1.74137
BEP	Unknown_Lachnospira	tri2	SGA (IDE)	0.548885	0.678613	0.29673	0.801039	TRUE	1.73132
BEP	SFFH01.sp900548125	tri2	SGA (IDE)	0.526531	0.541968	0.301189	0.751874	TRUE	1.69305
BEP	Unknown_UMGS1484	tri2	SGA (IDE)	0.523296	0.499589	0.306943	0.739649	TRUE	1.68758
BEP	CAG.465.sp000433755	tri2	SGA (IDE)	0.520863	0.457657	0.313788	0.727937	TRUE	1.68348
BEP	Unknown_UBA1259	tri2	SGA (IDE)	0.518668	0.54014	0.293706	0.74363	TRUE	1.67979
BEP	CAG.433.sp000433675	tri2	SGA (IDE)	0.51252	0.416156	0.315058	0.709982	TRUE	1.66949
BEP	Unknown_CAG.272	tri2	SGA (IDE)	0.502405	0.597443	0.265811	0.739	TRUE	1.65269
BEP	Treponema_D.berlinense	tri2	SGA (IDE)	0.495745	0.655591	0.247905	0.743586	TRUE	1.64172
BEP	CAG.590.sp000431135	tri2	SGA (IDE)	0.494497	0.770039	0.225893	0.763101	TRUE	1.63967
BEP	CAG.196.sp900549855	tri2	SGA (IDE)	0.490213	0.634599	0.246372	0.734053	TRUE	1.63266
BEP	Unknown_Firm.11	tri2	SGA (IDE)	0.488043	0.406008	0.293003	0.683083	TRUE	1.62912
BEP	CAG.110.sp900546075	tri2	SGA (IDE)	0.481699	0.64805	0.235288	0.72811	TRUE	1.61882
BEP	UMGS1487.sp900552225	tri2	SGA (IDE)	0.479955	0.218589	0.336845	0.623066	TRUE	1.616
BEP	Agathobacter.sp900549895	tri2	SGA (IDE)	0.478964	0.729003	0.217615	0.740313	TRUE	1.6144
BEP	Unknown_CAG.127	tri2	SGA (IDE)	0.473636	0.589519	0.238616	0.708657	TRUE	1.60582
BEP	CAG.170.sp900555665	tri2	SGA (IDE)	0.468233	0.671199	0.21746	0.719007	TRUE	1.59717
BEP	CAG.552.sp000435495	tri2	SGA (IDE)	0.466327	0.490635	0.251922	0.680733	TRUE	1.59413
BEP	Agathobacter.sp900317585	tri2	SGA (IDE)	0.462795	0.762356	0.195534	0.730056	TRUE	1.58851
BEP	Unknown_CAG.884	tri2	SGA (IDE)	0.462279	0.454411	0.25594	0.668618	TRUE	1.58769
BEP	Unknown_RUG705	tri2	SGA (IDE)	0.458192	0.574184	0.226249	0.690135	TRUE	1.58121
BEP	CAG.533.sp000434495	tri2	SGA (IDE)	0.455111	0.598793	0.21825	0.691973	TRUE	1.57635
BEP	RC9.sp900545245	tri2	SGA (IDE)	0.453217	0.202687	0.315411	0.591024	TRUE	1.57337
BEP	UBA6382.sp900557555	tri2	SGA (IDE)	0.450671	0.62832	0.20804	0.693303	TRUE	1.56937
BEP	CAG.170.sp900549635	tri2	SGA (IDE)	0.448413	0.67148	0.197587	0.699239	TRUE	1.56583
BEP	Unknown_UMGS1326	tri2	SGA (IDE)	0.447886	0.392637	0.256084	0.639687	TRUE	1.565
BEP	CAG.110.sp900546415	tri2	SGA (IDE)	0.447104	0.508816	0.228762	0.665446	TRUE	1.56378
BEP	CAG.83.sp900552475	tri2	SGA (IDE)	0.441691	0.864277	0.157125	0.726256	TRUE	1.55533
BEP	Unknown_CAG.1193	tri2	SGA (IDE)	0.439702	0.554747	0.211719	0.667686	TRUE	1.55225
BEP	UMGS902.sp003343845	tri2	SGA (IDE)	0.439046	0.47403	0.228301	0.649792	TRUE	1.55123
BEP	Ruminococcus.sp900540005	tri2	SGA (IDE)	0.43399	0.405091	0.239171	0.62881	TRUE	1.5434
BEP	CAG.448.sp003150135	tri2	SGA (IDE)	0.430831	0.410654	0.234678	0.626984	TRUE	1.53854
BEP	UBA1777.sp900549865	tri2	SGA (IDE)	0.430826	0.499903	0.214405	0.647247	TRUE	1.53853
BEP	Unknown_UMGS1600	tri2	SGA (IDE)	0.429658	0.125083	0.321401	0.537915	TRUE	1.53673
BEP	Gemmiger.sp900540775	tri2	SGA (IDE)	0.429617	0.782413	0.158863	0.70037	TRUE	1.53667
BEP	Unknown_CAG.81	tri2	SGA (IDE)	0.428538	0.55074	0.20138	0.655697	TRUE	1.53501
BEP	Unknown_CAG.710	tri2	SGA (IDE)	0.427097	0.41907	0.228945	0.62525	TRUE	1.5328
BEP	Unknown_Blautia_A	tri2	SGA (IDE)	0.424956	0.461943	0.216914	0.632997	TRUE	1.52952
BEP	Parolsenella.massiliensis	tri2	SGA (IDE)	0.423728	0.583611	0.189888	0.657567	TRUE	1.52765
BEP	CAG.110.sp900544405	tri2	SGA (IDE)	0.42202	0.236751	0.273083	0.570957	TRUE	1.52504
BEP	CAG.390.sp000437015	tri2	SGA (IDE)	0.420984	0.210029	0.280704	0.561264	TRUE	1.52346
BEP	Clostridium_Q.sp003024715	tri2	SGA (IDE)	0.420247	0.596411	0.183857	0.656637	TRUE	1.52234
BEP	Parabacteroides.sp900549585	tri2	SGA (IDE)	0.418634	0.530761	0.195634	0.641635	TRUE	1.51988
BEP	Unknown_SFMI01	tri2	SGA (IDE)	0.416784	0.400619	0.223043	0.610525	TRUE	1.51707
BEP	Unknown_COE1	tri2	SGA (IDE)	0.415359	0.553863	0.187557	0.643161	TRUE	1.51491
BEP	Dialister.sp000434475	tri2	SGA (IDE)	0.411572	0.504813	0.194091	0.629053	TRUE	1.50919
BEP	Unknown_UBA6857	tri2	SGA (IDE)	0.409502	0.578814	0.176626	0.642379	TRUE	1.50607
BEP	Unknown_UMGS1585	tri2	SGA (IDE)	0.408772	0.77838	0.138717	0.678827	TRUE	1.50497
BEP	UBA1777.sp900546515	tri2	SGA (IDE)	0.408444	0.55883	0.179623	0.637265	TRUE	1.50447
BEP	Unknown_Acutalibacteraceae	tri2	SGA (IDE)	0.408158	0.555666	0.179986	0.636331	TRUE	1.50405
BEP	SFFH01.sp900542445	tri2	SGA (IDE)	0.404149	0.65439	0.156536	0.651763	TRUE	1.49803
BEP	Agathobacter.sp900550545	tri2	SGA (IDE)	0.398699	0.529545	0.175954	0.621444	TRUE	1.48989
BEP	Acetatifactor.sp900554205	tri2	SGA (IDE)	0.397854	0.644251	0.152167	0.643542	TRUE	1.48863
BEP	UMGS1540.sp900552775	tri2	SGA (IDE)	0.39769	0.462573	0.189506	0.605873	TRUE	1.48838
BEP	Phascolarctobacterium_A.succinatutens_A	tri2	SGA (IDE)	0.394682	0.759439	0.127933	0.661431	TRUE	1.48391
BEP	RUG472.sp900545265	tri2	SGA (IDE)	0.392405	0.292903	0.226744	0.558065	TRUE	1.48054
BEP	F23.B02.sp003533405	tri2	SGA (IDE)	0.389809	0.705441	0.132718	0.646899	TRUE	1.4767
BEP	Unknown_Borkfalkiaceae	tri2	SGA (IDE)	0.386649	0.667839	0.136504	0.636794	TRUE	1.47204
BEP	Phocaeicola.dorei	tri2	SGA (IDE)	0.385469	0.473711	0.174794	0.596144	TRUE	1.4703
BEP	Unknown_RUG591	tri2	SGA (IDE)	0.381387	0.536523	0.15718	0.605595	TRUE	1.46431
BEP	UBA6398.sp003150315	tri2	SGA (IDE)	0.378451	0.472486	0.168049	0.588853	TRUE	1.46002
BEP	UBA5905.sp900549155	tri2	SGA (IDE)	0.376262	0.559287	0.147348	0.605177	TRUE	1.45683
BEP	Unknown_CAG.74	tri2	SGA (IDE)	0.374794	0.560359	0.14566	0.603927	TRUE	1.45469
BEP	Duodenibacillus.massiliensis	tri2	SGA (IDE)	0.374784	0.384877	0.184887	0.56468	TRUE	1.45468
BEP	UMGS1883.sp900555935	tri2	SGA (IDE)	0.374285	0.52642	0.152198	0.596371	TRUE	1.45395
BEP	Methanosphaera.stadtmanae	tri2	SGA (IDE)	0.373855	0.621375	0.132569	0.615142	TRUE	1.45333
BEP	Unknown_UBA1234_2	tri2	SGA (IDE)	0.37351	0.336795	0.19587	0.551149	TRUE	1.45282
BEP	Unknown_Holdemanella	tri2	SGA (IDE)	0.373493	0.360589	0.189686	0.5573	TRUE	1.4528
BEP	Eubacterium_R.sp003526845	tri2	SGA (IDE)	0.372467	0.539897	0.147555	0.597378	TRUE	1.45131
BEP	UMGS1815.sp900550625	tri2	SGA (IDE)	0.370337	0.542968	0.144787	0.595887	TRUE	1.44822
BEP	CAG.1024.sp000432015	tri2	SGA (IDE)	0.369229	0.467419	0.159957	0.5785	TRUE	1.44662
BEP	Parabacteroides.sp900155425	tri2	SGA (IDE)	0.36869	0.207268	0.229335	0.508045	TRUE	1.44584
BEP	Unknown_Desulfovibrio	tri2	SGA (IDE)	0.366051	0.502295	0.149113	0.582989	TRUE	1.44203
BEP	Unknown_CAG.1000_2	tri2	SGA (IDE)	0.365215	0.498037	0.149198	0.581231	TRUE	1.44082
BEP	UMGS1225.sp900549725	tri2	SGA (IDE)	0.363268	0.4802	0.151155	0.575381	TRUE	1.43802
BEP	Lachnospira.sp003537285	tri2	SGA (IDE)	0.358638	0.42418	0.159281	0.557995	TRUE	1.43138
BEP	CAG.238.sp900551415	tri2	SGA (IDE)	0.356883	0.536397	0.132702	0.581064	TRUE	1.42887
BEP	UBA1777.sp900547315	tri2	SGA (IDE)	0.355933	0.524413	0.13427	0.577596	TRUE	1.42751
BEP	UBA1777.sp900549645	tri2	SGA (IDE)	0.354913	0.422352	0.155986	0.55384	TRUE	1.42606
BEP	RC9.sp900546925	tri2	SGA (IDE)	0.353535	0.208885	0.213638	0.493432	TRUE	1.42409
BEP	Unknown_RUG563	tri2	SGA (IDE)	0.351364	0.553067	0.123725	0.579002	TRUE	1.421
BEP	CAG.568.sp000434395	tri2	SGA (IDE)	0.3511	0.326054	0.176316	0.525883	TRUE	1.42063
BEP	UMGS911.sp900545935	tri2	SGA (IDE)	0.349991	0.284111	0.186836	0.513146	TRUE	1.41906
BEP	CAG.83.sp900548615	tri2	SGA (IDE)	0.348673	0.248645	0.196041	0.501306	TRUE	1.41719
BEP	UMGS1387.sp900551295	tri2	SGA (IDE)	0.347367	0.398579	0.154119	0.540614	TRUE	1.41534
BEP	UBA6984.sp003258725	tri2	SGA (IDE)	0.346105	0.592458	0.1105	0.58171	TRUE	1.41355
BEP	CAG.83.sp900551995	tri2	SGA (IDE)	0.345182	0.557027	0.11673	0.573633	TRUE	1.41225
BEP	UBA1206.sp000433115	tri2	SGA (IDE)	0.34419	0.585945	0.109883	0.578496	TRUE	1.41085
BEP	SFHK01.sp004556395	tri2	SGA (IDE)	0.34261	0.516054	0.122721	0.562499	TRUE	1.40862
BEP	Unknown_CAG.533	tri2	SGA (IDE)	0.34238	0.456402	0.135589	0.54917	TRUE	1.40829
BEP	Unknown_Butyricicoccaceae	tri2	SGA (IDE)	0.339048	0.309467	0.168768	0.509328	TRUE	1.40361
BEP	Agathobaculum.sp900544475	tri2	SGA (IDE)	0.336082	0.287767	0.17188	0.500283	TRUE	1.39945
BEP	Holdemanella.sp900547815	tri2	SGA (IDE)	0.33603	0.470011	0.126179	0.54588	TRUE	1.39938
BEP	Bilophila.wadsworthia	tri2	SGA (IDE)	0.335919	0.575113	0.103788	0.568049	TRUE	1.39923
BEP	CAG.83.sp900545585	tri2	SGA (IDE)	0.335849	0.678849	0.0836505	0.588048	TRUE	1.39913
BEP	Prevotella.sp900557405	tri2	SGA (IDE)	0.335679	0.422588	0.136696	0.534661	TRUE	1.39889
BEP	CAG.83.sp000431575	tri2	SGA (IDE)	0.331588	0.364271	0.146845	0.516331	TRUE	1.39318
BEP	Unknown_CAG.115	tri2	SGA (IDE)	0.331467	0.129633	0.221259	0.441675	TRUE	1.39301
BEP	CAG.83.sp001916855	tri2	SGA (IDE)	0.330352	0.372014	0.143656	0.517049	TRUE	1.39146
BEP	CAG.710.sp000432595	tri2	SGA (IDE)	0.329561	0.468631	0.120019	0.539104	TRUE	1.39036
BEP	Prevotellamassilia.sp900543155	tri2	SGA (IDE)	0.328641	0.505928	0.11092	0.546362	TRUE	1.38908
BEP	Ruminiclostridium_E.siraeum	tri2	SGA (IDE)	0.328524	0.340521	0.149905	0.507143	TRUE	1.38892
BEP	PeH17.sp000435055	tri2	SGA (IDE)	0.326729	0.46415	0.118191	0.535267	TRUE	1.38643
BEP	UBA5026.sp900550255	tri2	SGA (IDE)	0.326371	0.662637	0.0772016	0.575539	TRUE	1.38593
BEP	Unknown_Oxalobacter	tri2	SGA (IDE)	0.324922	0.62359	0.0832063	0.566638	TRUE	1.38392
BEP	Agathobaculum.sp003481705	tri2	SGA (IDE)	0.324229	0.626096	0.0820275	0.56643	TRUE	1.38296
BEP	F23.B02.sp002472405	tri2	SGA (IDE)	0.323877	0.467424	0.114604	0.533149	TRUE	1.38248
BEP	SFEL01.sp004557245	tri2	SGA (IDE)	0.323631	0.0990055	0.227318	0.419944	TRUE	1.38214
BEP	CAG.170.sp003516765	tri2	SGA (IDE)	0.320596	0.516183	0.10068	0.540513	TRUE	1.37795
BEP	Oscillibacter.sp004553545	tri2	SGA (IDE)	0.319595	0.59006	0.0844673	0.554723	TRUE	1.37657
BEP	CAG.302.sp001916775	tri2	SGA (IDE)	0.31831	0.445521	0.114	0.52262	TRUE	1.3748
BEP	Veillonella.parvula_A	tri2	SGA (IDE)	0.316829	0.387834	0.126205	0.507454	TRUE	1.37277
BEP	Unknown_UBA10281	tri2	SGA (IDE)	0.31594	0.224406	0.170938	0.460942	TRUE	1.37155
BEP	Gemmiger.variabilis_A	tri2	SGA (IDE)	0.315618	0.536099	0.0914991	0.539737	TRUE	1.37111
BEP	Unknown_UMGS1217	tri2	SGA (IDE)	0.314705	0.144862	0.198203	0.431207	TRUE	1.36986
BEP	ER4.sp900550165	tri2	SGA (IDE)	0.313797	0.171085	0.187188	0.440405	TRUE	1.36861
BEP	CAG.177.sp000431775	tri2	SGA (IDE)	0.313681	0.397986	0.120578	0.506785	TRUE	1.36845
BEP	CAG.488.sp000434055	tri2	SGA (IDE)	0.311834	0.475344	0.100796	0.522871	TRUE	1.36593
BEP	UMGS1820.sp900545865	tri2	SGA (IDE)	0.308601	0.386764	0.11824	0.498963	TRUE	1.36152
BEP	RC9.sp000433355	tri2	SGA (IDE)	0.308317	0.319709	0.135242	0.481392	TRUE	1.36113
BEP	UMGS1668.sp900553955	tri2	SGA (IDE)	0.306707	0.459541	0.0992071	0.514207	TRUE	1.35894
BEP	UBA737.sp900549055	tri2	SGA (IDE)	0.305932	0.542377	0.0805049	0.53136	TRUE	1.35789
BEP	Unknown_Eubacterium_R	tri2	SGA (IDE)	0.303301	0.337702	0.125422	0.481179	TRUE	1.35432
BEP	Zag111.sp003258735	tri2	SGA (IDE)	0.303102	0.486065	0.0896974	0.516506	TRUE	1.35405
BEP	Unknown_Prevotellamassilia	tri2	SGA (IDE)	0.302959	0.45021	0.0975761	0.508341	TRUE	1.35386
BEP	Unknown_CAG.590	tri2	SGA (IDE)	0.301869	0.490919	0.0874016	0.516336	TRUE	1.35238
BEP	Unknown_TF01.11	tri2	SGA (IDE)	0.300033	0.681109	0.0474148	0.552651	TRUE	1.3499
BEP	CAG.269.sp000431335	tri2	SGA (IDE)	0.29995	0.367168	0.114474	0.485426	TRUE	1.34979
BEP	Unknown_Megasphaera	tri2	SGA (IDE)	0.298265	0.330388	0.122324	0.474207	TRUE	1.34752
BEP	Unknown_UBA1381	tri2	SGA (IDE)	0.297864	0.450506	0.0924141	0.503315	TRUE	1.34698
BEP	Prevotella.sp002251295	tri2	SGA (IDE)	0.297305	0.41324	0.100535	0.494074	TRUE	1.34623
BEP	Unknown_CAG.95	tri2	SGA (IDE)	0.296108	0.476901	0.0847249	0.507491	TRUE	1.34462
BEP	Unknown_UBA738	tri2	SGA (IDE)	0.29441	0.48234	0.0818244	0.506995	TRUE	1.34233
BEP	UBA737.sp002431945	tri2	SGA (IDE)	0.294083	0.356155	0.111409	0.476756	TRUE	1.34189
BEP	ER4.sp900546295	tri2	SGA (IDE)	0.293777	0.44144	0.0904045	0.497149	TRUE	1.34148
BEP	Agathobacter.sp900548765	tri2	SGA (IDE)	0.293622	0.489854	0.0793873	0.507856	TRUE	1.34128
BEP	F23.B02.sp900556535	tri2	SGA (IDE)	0.292046	0.430789	0.0911418	0.49295	TRUE	1.33916
BEP	Lachnospira.eligens_B	tri2	SGA (IDE)	0.290447	0.615082	0.0503851	0.530508	TRUE	1.33702
BEP	Unknown_UMGS1826	tri2	SGA (IDE)	0.290042	0.300505	0.122246	0.457838	TRUE	1.33648
BEP	Unknown_Rikenellaceae	tri2	SGA (IDE)	0.289822	0.394374	0.0975965	0.482047	TRUE	1.33619
BEP	Unknown_UBA737	tri2	SGA (IDE)	0.289264	0.517236	0.0691234	0.509405	TRUE	1.33544
BEP	CAG.353.sp900066885	tri2	SGA (IDE)	0.288634	0.588659	0.0537855	0.523483	TRUE	1.3346
BEP	CAG.110.sp900553805	tri2	SGA (IDE)	0.287936	0.506747	0.070039	0.505833	TRUE	1.33367
BEP	UMGS1815.sp900555345	tri2	SGA (IDE)	0.287874	0.417962	0.0899842	0.485765	TRUE	1.33359
BEP	Coprococcus.sp000433075	tri2	SGA (IDE)	0.287195	0.371616	0.100598	0.473791	TRUE	1.33268
BEP	Unknown_UMGS1773	tri2	SGA (IDE)	0.285094	0.26262	0.128231	0.441957	TRUE	1.32989
BEP	UBA2882.sp900549665	tri2	SGA (IDE)	0.284807	0.496244	0.0691794	0.500434	TRUE	1.3295
BEP	Eubacterium_R.sp000436835	tri2	SGA (IDE)	0.284546	0.253966	0.130289	0.438802	TRUE	1.32916
BEP	RC9.sp000432515	tri2	SGA (IDE)	0.284306	0.574627	0.0522733	0.516339	TRUE	1.32884
BEP	CAG.95.sp000436115	tri2	SGA (IDE)	0.283216	0.115333	0.179264	0.387168	TRUE	1.32739
BEP	Faecalibacterium.sp003449675	tri2	SGA (IDE)	0.283079	0.311495	0.112242	0.453916	TRUE	1.32721
BEP	Odoribacter.splanchnicus	tri2	SGA (IDE)	0.280898	0.570159	0.0497688	0.512027	TRUE	1.32432
BEP	RC9.sp900544195	tri2	SGA (IDE)	0.28039	0.552572	0.0528535	0.507926	TRUE	1.32365
BEP	Unknown_Zag1	tri2	SGA (IDE)	0.280123	0.570609	0.0489026	0.511343	TRUE	1.32329
BEP	Unknown_Ruminococcaceae	tri2	SGA (IDE)	0.279414	0.438998	0.0766047	0.482223	TRUE	1.32235
BEP	Unknown_Eubacterium_J	tri2	SGA (IDE)	0.279223	0.289526	0.114521	0.443926	TRUE	1.3221
BEP	Unknown_UBA4334	tri2	SGA (IDE)	0.278718	0.585521	0.0444966	0.51294	TRUE	1.32144
BEP	CAG.103.sp900543625	tri2	SGA (IDE)	0.276642	0.509658	0.0581198	0.495164	TRUE	1.31869
BEP	Haemophilus_D.parainfluenzae	tri2	SGA (IDE)	0.276227	0.381021	0.0872843	0.46517	TRUE	1.31815
BEP	CAG.484.sp900321895	tri2	SGA (IDE)	0.275758	0.386383	0.0854908	0.466026	TRUE	1.31753
BEP	Lachnospira.sp900316325	tri2	SGA (IDE)	0.275481	0.535023	0.0515868	0.499375	TRUE	1.31716
BEP	Unknown_UBA1777	tri2	SGA (IDE)	0.272887	0.375335	0.0853588	0.460415	TRUE	1.31375
BEP	Eisenbergiella.sp900066775	tri2	SGA (IDE)	0.272605	0.398047	0.0794868	0.465723	TRUE	1.31338
BEP	Butyrivibrio_A.sp000431815	tri2	SGA (IDE)	0.272242	0.455694	0.0656126	0.478872	TRUE	1.31291
BEP	Unknown_UMGS1810	tri2	SGA (IDE)	0.272126	0.505372	0.0545251	0.489728	TRUE	1.31275
BEP	Alistipes.senegalensis	tri2	SGA (IDE)	0.271819	0.292172	0.106365	0.437272	TRUE	1.31235
BEP	V9D3004.sp002349525	tri2	SGA (IDE)	0.271613	0.424196	0.0722524	0.470974	TRUE	1.31208
BEP	Prevotella.sp900552965	tri2	SGA (IDE)	0.270882	0.50265	0.0538671	0.487896	TRUE	1.31112
BEP	Unknown_AM51.8	tri2	SGA (IDE)	0.270666	0.194418	0.1357	0.405633	TRUE	1.31084
BEP	RC9.sp900541925	tri2	SGA (IDE)	0.27031	0.380882	0.0814018	0.459219	TRUE	1.31037
BEP	CAG.83.sp900552725	tri2	SGA (IDE)	0.270084	0.36555	0.0850163	0.455151	TRUE	1.31007
BEP	Desulfovibrio.piger	tri2	SGA (IDE)	0.268934	0.283354	0.105997	0.431872	TRUE	1.30857
BEP	UBA11963.sp900552975	tri2	SGA (IDE)	0.268322	0.542715	0.0428247	0.49382	TRUE	1.30777
BEP	UBA644.sp900547165	tri2	SGA (IDE)	0.268059	0.0241372	0.220503	0.315614	TRUE	1.30742
BEP	UMGS1600.sp900553315	tri2	SGA (IDE)	0.267955	0.483021	0.05522	0.48069	TRUE	1.30729
BEP	Dialister.sp900543165	tri2	SGA (IDE)	0.267075	0.451897	0.0613076	0.472842	TRUE	1.30614
BEP	Unknown_Lachnospiraceae	tri2	SGA (IDE)	0.265832	0.596821	0.0293609	0.502303	TRUE	1.30452
BEP	Unknown_CAG.582	tri2	SGA (IDE)	0.265744	0.313787	0.0942799	0.437208	TRUE	1.3044
BEP	CAG.196.sp900553895	tri2	SGA (IDE)	0.265541	0.340833	0.0868399	0.444242	TRUE	1.30414
BEP	Prevotella.sp002299635	tri2	SGA (IDE)	0.265174	0.198477	0.128807	0.401542	TRUE	1.30366
BEP	Unknown_CAG.302_2	tri2	SGA (IDE)	0.264651	0.498735	0.0484827	0.480818	TRUE	1.30298
BEP	RUG572.sp900547945	tri2	SGA (IDE)	0.264643	0.592462	0.0290368	0.500249	TRUE	1.30297
BEP	Lachnospira.sp900547255	tri2	SGA (IDE)	0.263738	0.516448	0.0437654	0.483711	TRUE	1.30179
BEP	Prevotellamassilia.sp900541575	tri2	SGA (IDE)	0.263226	0.268262	0.104687	0.421765	TRUE	1.30112
BEP	Agathobacter.sp900543445	tri2	SGA (IDE)	0.263099	0.293593	0.0972443	0.428954	TRUE	1.30096
BEP	CAG.83.sp900555735	tri2	SGA (IDE)	0.262994	0.5204	0.0421813	0.483807	TRUE	1.30082
BEP	CAG.110.sp900549705	tri2	SGA (IDE)	0.262573	0.561097	0.033288	0.491857	TRUE	1.30027
BEP	Unknown_Gemmiger	tri2	SGA (IDE)	0.260743	0.307748	0.0909367	0.430549	TRUE	1.29789
BEP	Unknown_UMGS2037	tri2	SGA (IDE)	0.260646	0.444424	0.0565874	0.464704	TRUE	1.29777
BEP	Unknown_Oribacterium	tri2	SGA (IDE)	0.260118	0.448504	0.0551247	0.465111	TRUE	1.29708
BEP	Agathobacter.faecis	tri2	SGA (IDE)	0.259647	0.163261	0.135968	0.383326	TRUE	1.29647
BEP	CAG.170.sp900545925	tri2	SGA (IDE)	0.258616	0.59413	0.0226781	0.494553	TRUE	1.29514
BEP	Unknown_UMGS1883_2	tri2	SGA (IDE)	0.258588	0.561745	0.0291713	0.488005	TRUE	1.2951
BEP	Haemophilus_D.parainfluenzae_K	tri2	SGA (IDE)	0.258528	0.599857	0.0214565	0.4956	TRUE	1.29502
BEP	CAG.460.sp900551525	tri2	SGA (IDE)	0.258363	0.44526	0.0541121	0.462613	TRUE	1.29481
BEP	CAG.170.sp000432135	tri2	SGA (IDE)	0.257439	0.585235	0.0232745	0.491604	TRUE	1.29361
BEP	Unknown_CAG.103	tri2	SGA (IDE)	0.257422	0.426293	0.0575688	0.457275	TRUE	1.29359
BEP	Dialister.sp900543455	tri2	SGA (IDE)	0.256854	0.20987	0.116627	0.39708	TRUE	1.29286
BEP	Phascolarctobacterium_A.sp900551335	tri2	SGA (IDE)	0.256456	0.555913	0.0282334	0.484679	TRUE	1.29234
BEP	Gemmiger.sp900540595	tri2	SGA (IDE)	0.255845	0.445479	0.051544	0.460146	TRUE	1.29155
BEP	UMGS1826.sp900555435	tri2	SGA (IDE)	0.25578	0.558226	0.0270827	0.484478	TRUE	1.29147
BEP	Prevotella.sp002265625	tri2	SGA (IDE)	0.255103	0.353139	0.0732048	0.437002	TRUE	1.2906
BEP	Unknown_UBA2883	tri2	SGA (IDE)	0.254599	0.552254	0.0271284	0.48207	TRUE	1.28994
BEP	Unknown_CAG.451	tri2	SGA (IDE)	0.253037	0.534729	0.0292043	0.476869	TRUE	1.28793
BEP	CAG.110.sp003525905	tri2	SGA (IDE)	0.252467	0.555858	0.0242554	0.480679	TRUE	1.2872
BEP	Unknown_Ruminococcus_E	tri2	SGA (IDE)	0.25201	0.450187	0.0466328	0.457388	TRUE	1.28661
BEP	Unknown_UMGS1663	tri2	SGA (IDE)	0.251277	0.450487	0.0458308	0.456722	TRUE	1.28567
BEP	Agathobacter.sp900546625	tri2	SGA (IDE)	0.250645	0.247116	0.0984828	0.402807	TRUE	1.28485
BEP	Prevotella.sp000436035	tri2	SGA (IDE)	0.250539	0.565513	0.0203537	0.480724	TRUE	1.28472
BEP	Gemmiger.sp900554145	tri2	SGA (IDE)	0.250106	0.450124	0.0447433	0.455469	TRUE	1.28416
BEP	Unknown_SFFH01	tri2	SGA (IDE)	0.249904	0.32268	0.0760272	0.423781	TRUE	1.2839
BEP	ER4.sp900552015	tri2	SGA (IDE)	0.249721	0.478328	0.0380224	0.46142	TRUE	1.28367
BEP	C941.sp004557565	tri2	SGA (IDE)	0.248382	0.539678	0.0235161	0.473248	TRUE	1.28195
BEP	CAG.841.sp000437375	tri2	SGA (IDE)	0.248171	3.75703e-05	0.246295	0.250047	TRUE	1.28168
BEP	Prevotella.sp002300055	tri2	SGA (IDE)	0.247945	0.409432	0.0520846	0.443806	TRUE	1.28139
BEP	Lachnospira.sp000436535	tri2	SGA (IDE)	0.247671	0.468115	0.0382436	0.457098	TRUE	1.28104
BEP	CAG.95.sp900553305	tri2	SGA (IDE)	0.247589	0.434472	0.0458276	0.449349	TRUE	1.28093
BEP	Bacteroides_F.pectinophilus	tri2	SGA (IDE)	0.247193	0.379371	0.0586596	0.435726	TRUE	1.28043
BEP	CAG.110.sp000434635	tri2	SGA (IDE)	0.246809	0.456624	0.0399682	0.453649	TRUE	1.27993
BEP	Unknown_CAG.238	tri2	SGA (IDE)	0.246687	0.529773	0.0238943	0.46948	TRUE	1.27978
BEP	Unknown_CAG.594	tri2	SGA (IDE)	0.245428	0.553442	0.0177124	0.473143	TRUE	1.27817
BEP	UBA4644.sp900555855	tri2	SGA (IDE)	0.245342	0.497627	0.0294141	0.461269	TRUE	1.27806
BEP	Phil1.sp001940855	tri2	SGA (IDE)	0.24446	0.505457	0.0268407	0.46208	TRUE	1.27693
BEP	Escherichia.coli	tri2	SGA (IDE)	0.244304	0.584797	0.0102268	0.478381	TRUE	1.27673
BEP	Parabacteroides.distasonis	tri2	SGA (IDE)	0.242867	0.268117	0.0843706	0.401363	TRUE	1.2749
BEP	ER4.sp000765235	tri2	SGA (IDE)	0.242723	0.372782	0.0558346	0.429612	TRUE	1.27472
BEP	CAG.127.sp900319515	tri2	SGA (IDE)	0.242443	0.324612	0.0680465	0.41684	TRUE	1.27436
BEP	Bacteroides.uniformis	tri2	SGA (IDE)	0.242123	0.50773	0.0240147	0.460232	TRUE	1.27395
BEP	Unknown_UMGS1696	tri2	SGA (IDE)	0.241766	0.265406	0.0840734	0.399459	TRUE	1.2735
BEP	Faecalibacterium.prausnitzii_H	tri2	SGA (IDE)	0.241609	0.537355	0.0172278	0.465991	TRUE	1.2733
BEP	UBA1436.sp900540405	tri2	SGA (IDE)	0.241328	0.227516	0.0953245	0.387331	TRUE	1.27294
BEP	Unknown_Agathobacter	tri2	SGA (IDE)	0.240883	0.263731	0.0836889	0.398077	TRUE	1.27237
BEP	CAG.460.sp000437315	tri2	SGA (IDE)	0.24057	0.484576	0.0274928	0.453647	TRUE	1.27197
BEP	CAG.488.sp000434915	tri2	SGA (IDE)	0.240398	0.390344	0.0491574	0.431638	TRUE	1.27176
BEP	Succinivibrio.sp000431835	tri2	SGA (IDE)	0.240074	0.548801	0.0133153	0.466832	TRUE	1.27134
BEP	Eubacterium_R.sp900539325	tri2	SGA (IDE)	0.239526	0.473675	0.028859	0.450193	TRUE	1.27065
BEP	Angelakisella.sp900552845	tri2	SGA (IDE)	0.237984	0.190928	0.104235	0.371734	TRUE	1.26869
BEP	CAG.103.sp900317855	tri2	SGA (IDE)	0.237347	0.60062	0.000124583	0.47457	TRUE	1.26788
BEP	Unknown_UBA4644	tri2	SGA (IDE)	0.236669	0.499272	0.0203843	0.452953	TRUE	1.26702
BEP	Agathobacter.rectalis	tri2	SGA (IDE)	0.23594	0.474761	0.0250316	0.446848	TRUE	1.2661
BEP	Unknown_CAG.302_1	tri2	SGA (IDE)	0.235732	0.447029	0.031076	0.440387	TRUE	1.26583
BEP	Prevotella.sp000834015	tri2	SGA (IDE)	0.234495	0.430595	0.0336363	0.435354	TRUE	1.26427
BEP	Treponema_D.sp900541945	tri2	SGA (IDE)	0.234393	0.50225	0.0174645	0.451321	TRUE	1.26414
BEP	UBA4372.sp900543815	tri2	SGA (IDE)	0.234128	0.122518	0.126987	0.341269	TRUE	1.26381
BEP	CAG.177.sp003538135	tri2	SGA (IDE)	0.232649	0.388368	0.041893	0.423405	TRUE	1.26194
BEP	Unknown_Eubacterium_F	tri2	SGA (IDE)	0.232395	0.480103	0.0203031	0.444486	TRUE	1.26162
BEP	CAG.217.sp000436335	tri2	SGA (IDE)	0.232375	0.501032	0.0157098	0.44904	TRUE	1.26159
BEP	Gemmiger.sp004555405	tri2	SGA (IDE)	0.232212	0.47757	0.020681	0.443744	TRUE	1.26139
BEP	UBA1777.sp003150355	tri2	SGA (IDE)	0.232143	0.453583	0.0259925	0.438294	TRUE	1.2613
BEP	Unknown_Bacteroides	tri2	SGA (IDE)	0.231579	0.394337	0.0393629	0.423795	TRUE	1.26059
BEP	Prevotella.sp003447235	tri2	SGA (IDE)	0.231357	0.540941	0.00622783	0.456485	TRUE	1.26031
BEP	CAG.83.sp900549395	tri2	SGA (IDE)	0.231286	0.481832	0.0188127	0.443759	TRUE	1.26022
BEP	CAG.882.sp003486385	tri2	SGA (IDE)	0.230795	0.359089	0.0473709	0.41422	TRUE	1.2596
BEP	UBA1752.sp900554405	tri2	SGA (IDE)	0.230377	0.395407	0.0378999	0.422853	TRUE	1.25907
BEP	Holdemanella.sp003436425	tri2	SGA (IDE)	0.229967	0.457357	0.0229603	0.436973	TRUE	1.25856
BEP	Unknown_CAG.196	tri2	SGA (IDE)	0.229719	0.118	0.124572	0.334866	TRUE	1.25825
BEP	CAG.83.sp003487665	tri2	SGA (IDE)	0.229573	0.470151	0.0196915	0.439455	TRUE	1.25806
BEP	Unknown_UBA9475	tri2	SGA (IDE)	0.229283	0.496786	0.0135379	0.445028	TRUE	1.2577
BEP	CAG.110.sp900547405	tri2	SGA (IDE)	0.228759	0.546172	0.00254427	0.454974	TRUE	1.25704
BEP	Unknown_RC9	tri2	SGA (IDE)	0.227703	0.341273	0.0488869	0.406519	TRUE	1.25571
BEP	UBA738.sp003522945	tri2	SGA (IDE)	0.226796	0.458647	0.0194978	0.434094	TRUE	1.25457
BEP	Faecalibacterium.prausnitzii_F	tri2	SGA (IDE)	0.226484	0.396619	0.033712	0.419255	TRUE	1.25418
BEP	Olsenella_E.sp003609875	tri2	SGA (IDE)	0.226277	0.534743	0.00244171	0.450113	TRUE	1.25392
BEP	CAG.510.sp000434615	tri2	SGA (IDE)	0.22611	0.505893	0.00839633	0.443823	TRUE	1.25371
BEP	CAG.194.sp000432915	tri2	SGA (IDE)	0.225824	0.45373	0.0196401	0.432008	TRUE	1.25336
BEP	CAG.83.sp900313295	tri2	SGA (IDE)	0.225534	0.0462193	0.159728	0.291341	TRUE	1.25299
BEP	Ruminococcus_F.champanellensis	tri2	SGA (IDE)	0.225251	0.27028	0.0661169	0.384385	TRUE	1.25264
BEP	Unknown_CAG.460	tri2	SGA (IDE)	0.224617	0.481902	0.0121286	0.437106	TRUE	1.25184
BEP	Unknown_Roseburia	tri2	SGA (IDE)	0.224129	0.497387	0.00825324	0.440004	TRUE	1.25123
BEP	CAG.170.sp900553545	tri2	SGA (IDE)	0.222899	0.497785	0.00693733	0.438861	TRUE	1.24969
BEP	Unknown_Oscillibacter	tri2	SGA (IDE)	0.222753	0.110185	0.121147	0.324358	TRUE	1.24951
BEP	Unknown_CAG.83	tri2	SGA (IDE)	0.222208	0.486568	0.00869285	0.435723	TRUE	1.24883
BEP	Prevotella.sp900543975	tri2	SGA (IDE)	0.222002	0.502455	0.00502894	0.438974	TRUE	1.24857
BEP	UBA1777.sp900549485	tri2	SGA (IDE)	0.221876	0.378251	0.0336214	0.410131	TRUE	1.24842
BEP	Prevotellamassilia.sp900539625	tri2	SGA (IDE)	0.221173	0.49407	0.00601842	0.436327	TRUE	1.24754
BEP	Angelakisella.sp900547385	tri2	SGA (IDE)	0.221128	0.443702	0.0172346	0.42502	TRUE	1.24748
BEP	CAG.180.sp000432435	tri2	SGA (IDE)	0.220678	0.456369	0.0138954	0.427461	TRUE	1.24692
BEP	Unknown_Acetatifactor	tri2	SGA (IDE)	0.220648	0.488874	0.0066275	0.434668	TRUE	1.24688
BEP	Agathobaculum.butyriciproducens	tri2	SGA (IDE)	0.220377	0.48894	0.00634189	0.434411	TRUE	1.24655
BEP	CAG.170.sp002404795	tri2	SGA (IDE)	0.220246	0.489148	0.0061663	0.434327	TRUE	1.24638
BEP	Prevotella.stercorea	tri2	SGA (IDE)	0.220164	0.489228	0.0060663	0.434261	TRUE	1.24628
BEP	CAG.170.sp000436735	tri2	SGA (IDE)	0.220096	0.489174	0.00600994	0.434181	TRUE	1.2462
BEP	Faecalibacterium.sp900539885	tri2	SGA (IDE)	0.220096	0.489174	0.00600994	0.434181	TRUE	1.2462
BEP	Firm.11.sp900548145	tri2	SGA (IDE)	0.220096	0.489174	0.00600994	0.434181	TRUE	1.2462
BEP	Prevotella.sp900313215	tri2	SGA (IDE)	0.220096	0.489174	0.00600994	0.434181	TRUE	1.2462
BEP	Ruminococcus_E.sp003526955	tri2	SGA (IDE)	0.220096	0.489174	0.00600994	0.434181	TRUE	1.2462
BEP	Unknown_CAG.110	tri2	SGA (IDE)	0.220096	0.489174	0.00600994	0.434181	TRUE	1.2462
BEP	Unknown_ER4	tri2	SGA (IDE)	0.220096	0.489174	0.00600994	0.434181	TRUE	1.2462
BEP	CAG.83.sp003539495	tri2	SGA (IDE)	0.220096	0.489174	0.00600994	0.434181	TRUE	1.2462
BEP	CAG.83.sp900554275	tri2	SGA (IDE)	0.220096	0.489174	0.00600994	0.434181	TRUE	1.2462
BEP	Prevotella.sp000436915	tri2	SGA (IDE)	0.220093	0.489178	0.00600653	0.43418	TRUE	1.24619
BEP	Unknown_CAG.170	tri2	SGA (IDE)	0.220042	0.489293	0.00593057	0.434154	TRUE	1.24613
BEP	Prevotella.sp900548535	tri2	SGA (IDE)	0.219974	0.4846	0.00689117	0.433056	TRUE	1.24604
BEP	Unknown_UBA7057	tri2	SGA (IDE)	0.219653	0.493312	0.00466381	0.434643	TRUE	1.24564
BEP	Unknown_Faecalibacterium	tri2	SGA (IDE)	0.219615	0.48035	0.00746898	0.431761	TRUE	1.2456
BEP	CAG.83.sp900556015	tri2	SGA (IDE)	0.219438	0.488052	0.00559803	0.433278	TRUE	1.24538
BEP	RUG410.sp900553115	tri2	SGA (IDE)	0.219253	0.500646	0.0026717	0.435835	TRUE	1.24515
BEP	Unknown_CAG.390	tri2	SGA (IDE)	0.218553	0.215168	0.0765674	0.360539	TRUE	1.24428
BEP	Prevotella.sp000434975	tri2	SGA (IDE)	0.218509	0.381854	0.0293601	0.407659	TRUE	1.24422
BEP	CAG.791.sp000431495	tri2	SGA (IDE)	0.218327	0.46359	0.00991474	0.426739	TRUE	1.24399
BEP	Zag1.sp001765415	tri2	SGA (IDE)	0.218108	0.311998	0.0471331	0.389083	TRUE	1.24372
BEP	Treponema_D.succinifaciens	tri2	SGA (IDE)	0.218042	0.462735	0.00982208	0.426262	TRUE	1.24364
BEP	Duodenibacillus.sp900544255	tri2	SGA (IDE)	0.217785	0.274997	0.0572684	0.378302	TRUE	1.24332
BEP	CAG.279.sp000437795	tri2	SGA (IDE)	0.217643	0.46886	0.00804963	0.427237	TRUE	1.24314
BEP	Faecalibacterium.prausnitzii_C	tri2	SGA (IDE)	0.217592	0.339772	0.0391696	0.396015	TRUE	1.24308
BEP	Unknown_CAG.269	tri2	SGA (IDE)	0.217173	0.432335	0.0159091	0.418437	TRUE	1.24256
BEP	CAG.349.sp003539515	tri2	SGA (IDE)	0.217171	0.345013	0.0373776	0.396964	TRUE	1.24256
BEP	Oscillibacter.sp900544615	tri2	SGA (IDE)	0.216996	0.398981	0.0236518	0.410341	TRUE	1.24234
BEP	Prevotella.sp900553595	tri2	SGA (IDE)	0.21685	0.452717	0.010896	0.422804	TRUE	1.24216
BEP	Oscillibacter.sp001916835	tri2	SGA (IDE)	0.216793	0.463216	0.008465	0.425121	TRUE	1.24209
BEP	Prevotella.copri_A	tri2	SGA (IDE)	0.216275	0.486511	0.00277242	0.429777	TRUE	1.24144
BEP	Gemmiger.formicilis	tri2	SGA (IDE)	0.216253	0.453157	0.0101994	0.422307	TRUE	1.24142
BEP	Unknown_CAG.605	tri2	SGA (IDE)	0.216108	0.493217	0.00113945	0.431077	TRUE	1.24124
BEP	Unknown_Phascolarctobacterium_A	tri2	SGA (IDE)	0.216024	0.490375	0.0016757	0.430373	TRUE	1.24113
BEP	Unknown_CAG.508	tri2	SGA (IDE)	0.215481	0.29621	0.0488883	0.382074	TRUE	1.24046
BEP	Mitsuokella.multacida	tri2	SGA (IDE)	0.215467	0.429722	0.0148124	0.416122	TRUE	1.24044
BEP	CAG.83.sp000435975	tri2	SGA (IDE)	0.215265	0.372397	0.028472	0.402057	TRUE	1.24019
BEP	Ruminococcus_E.bromii_B	tri2	SGA (IDE)	0.214832	0.361672	0.0307487	0.398914	TRUE	1.23965
BEP	Prevotella.sp900546535	tri2	SGA (IDE)	0.214808	0.393355	0.0228314	0.406785	TRUE	1.23962
BEP	CAG.605.sp000433475	tri2	SGA (IDE)	0.214179	0.318984	0.0413008	0.387058	TRUE	1.23884
BEP	SFMI01.sp004556155	tri2	SGA (IDE)	0.213573	0.242193	0.0629346	0.364212	TRUE	1.23809
BEP	Evtepia.sp004556345	tri2	SGA (IDE)	0.212543	0.441663	0.0091192	0.415967	TRUE	1.23682
BEP	Prevotella.sp900290275	tri2	SGA (IDE)	0.211959	0.424117	0.012617	0.411301	TRUE	1.2361
BEP	Faecalibacterium.prausnitzii_E	tri2	SGA (IDE)	0.211418	0.395278	0.0189723	0.403863	TRUE	1.23543
BEP	Acetatifactor.sp900066365	tri2	SGA (IDE)	0.211056	0.377368	0.023021	0.399091	TRUE	1.23498
BEP	Unknown_UBA7102	tri2	SGA (IDE)	0.21053	0.428348	0.010196	0.410864	TRUE	1.23433
BEP	Prevotella.sp900551985	tri2	SGA (IDE)	0.210253	0.441716	0.00681701	0.413689	TRUE	1.23399
BEP	Unknown_UBA5905	tri2	SGA (IDE)	0.210198	0.409009	0.0144385	0.405957	TRUE	1.23392
BEP	Unknown_CAG.1000_1	tri2	SGA (IDE)	0.208472	0.252433	0.0546821	0.362263	TRUE	1.23179
BEP	Gemmiger.qucibialis	tri2	SGA (IDE)	0.207362	0.392777	0.0155268	0.399198	TRUE	1.23043
BEP	Lachnospira.sp003451515	tri2	SGA (IDE)	0.207187	0.33675	0.0295599	0.384815	TRUE	1.23021
BEP	UMGS995.sp900547465	tri2	SGA (IDE)	0.207098	0.324274	0.0327917	0.381404	TRUE	1.2301
BEP	UBA1436.sp900541355	tri2	SGA (IDE)	0.206968	0.324366	0.0326375	0.381299	TRUE	1.22994
BEP	CAG.110.sp900544945	tri2	SGA (IDE)	0.20661	0.387491	0.0160697	0.39715	TRUE	1.2295
BEP	Unknown_UMGS902	tri2	SGA (IDE)	0.206389	0.393782	0.0143082	0.39847	TRUE	1.22923
BEP	SFFH01.sp900542395	tri2	SGA (IDE)	0.204975	0.271897	0.0453654	0.364584	TRUE	1.22749
BEP	Phascolarctobacterium_A.succinatutens	tri2	SGA (IDE)	0.203616	0.3014	0.0355703	0.371662	TRUE	1.22583
BEP	CAG.83.sp900545495	tri2	SGA (IDE)	0.203467	0.269641	0.0445214	0.362413	TRUE	1.22565
BEP	Gemmiger.variabilis_B	tri2	SGA (IDE)	0.202333	0.248895	0.0496239	0.355041	TRUE	1.22426
BEP	Butyrivibrio_A.crossotus	tri2	SGA (IDE)	0.202063	0.388162	0.0113582	0.392769	TRUE	1.22393
BEP	Ruminococcus_E.sp900314705	tri2	SGA (IDE)	0.201971	0.375223	0.0144715	0.389471	TRUE	1.22381
BEP	SFJ001.sp004555865	tri2	SGA (IDE)	0.200706	0.245471	0.049051	0.352361	TRUE	1.22227
BEP	Angelakisella.sp004557855	tri2	SGA (IDE)	0.199135	0.406752	0.00391599	0.394353	TRUE	1.22035
BEP	Eubacterium_R.sp900542875	tri2	SGA (IDE)	0.199128	0.281317	0.0367769	0.361478	TRUE	1.22034
BEP	Oscillibacter.sp900550685	tri2	SGA (IDE)	0.197435	0.190931	0.063685	0.331185	TRUE	1.21827
BEP	Acetatifactor.sp003447295	tri2	SGA (IDE)	0.197033	0.39067	0.0057129	0.388354	TRUE	1.21778
BEP	Faecalibacterium.prausnitzii_J	tri2	SGA (IDE)	0.196221	0.338363	0.0181684	0.374273	TRUE	1.2168
BEP	Unknown_CAG.245	tri2	SGA (IDE)	0.194359	0.364728	0.00950003	0.379218	TRUE	1.21453
BEP	Prevotella.sp900544825	tri2	SGA (IDE)	0.19431	0.330666	0.0182944	0.370325	TRUE	1.21447
BEP	Unknown_Lawsonibacter	tri2	SGA (IDE)	0.19185	0.368387	0.00606621	0.377634	TRUE	1.21149
BEP	ER4.sp003522105	tri2	SGA (IDE)	0.191117	0.0697494	0.110277	0.271957	TRUE	1.2106
BEP	Gemmiger.sp900539695	tri2	SGA (IDE)	0.1908	0.278311	0.0293188	0.352281	TRUE	1.21022
BEP	Faecalibacterium.sp900539945	tri2	SGA (IDE)	0.190237	0.340145	0.011716	0.368757	TRUE	1.20954
BEP	CAG.488.sp900554995	tri2	SGA (IDE)	0.188432	0.00658212	0.163598	0.213265	TRUE	1.20735
BEP	CAG.177.sp003514385	tri2	SGA (IDE)	0.187389	0.200865	0.0502038	0.324575	TRUE	1.2061
BEP	CAG.95.sp000438155	tri2	SGA (IDE)	0.186624	0.000299022	0.18133	0.191917	TRUE	1.20517
BEP	CAG.83.sp000435555	tri2	SGA (IDE)	0.186617	0.093229	0.0931562	0.280079	TRUE	1.20517
BEP	Anaerovibrio.sp900548165	tri2	SGA (IDE)	0.186343	0.244091	0.0351155	0.337571	TRUE	1.20484
BEP	Oscillibacter.sp900544105	tri2	SGA (IDE)	0.184991	0.143495	0.0690399	0.300942	TRUE	1.20321
BEP	Unknown_UMGS995	tri2	SGA (IDE)	0.183675	0.172405	0.0565797	0.310771	TRUE	1.20163
BEP	Prevotella.sp900551275	tri2	SGA (IDE)	0.182498	0.329011	0.00692403	0.358073	TRUE	1.20021
BEP	CAG.83.sp900551355	tri2	SGA (IDE)	0.181007	0.166248	0.0562014	0.305812	TRUE	1.19842
BEP	Unknown_CAG.180	tri2	SGA (IDE)	0.179109	0.20282	0.041258	0.316961	TRUE	1.19615
BEP	Unknown_Oscillospiraceae	tri2	SGA (IDE)	0.169341	0.151768	0.050094	0.288587	TRUE	1.18452
BEP	Klebsiella.pneumoniae	tri2	SGA (IDE)	0.168499	0.205468	0.02975	0.307247	TRUE	1.18353
BEP	Zag111.sp002102825	tri2	SGA (IDE)	0.166073	0.167509	0.0407953	0.291351	TRUE	1.18066
BEP	Unknown_RUG410	tri2	SGA (IDE)	0.165561	0.139866	0.0510856	0.280036	TRUE	1.18005
BEP	Faecalibacterium.prausnitzii_D	tri2	SGA (IDE)	0.165449	0.122408	0.0583559	0.272542	TRUE	1.17992
BEP	Unknown_UMGS1124	tri2	SGA (IDE)	0.156026	0.025879	0.106785	0.205267	TRUE	1.16886
BEP	Prevotella.sp000434515	tri2	SGA (IDE)	0.154553	0.100577	0.057479	0.251628	TRUE	1.16714
BEP	Unknown_Bulleidia	tri2	SGA (IDE)	0.154005	0.108361	0.0532443	0.254767	TRUE	1.1665
BEP	Roseburia.hominis	tri2	SGA (IDE)	0.15045	0.148792	0.0323781	0.268521	TRUE	1.16236
BEP	CAG.110.sp900540635	tri2	SGA (IDE)	0.150349	0.00032266	0.144851	0.155847	TRUE	1.16224
BEP	RC9.sp900546445	tri2	SGA (IDE)	0.149506	0.146745	0.0322494	0.266763	TRUE	1.16126
BEP	Unknown_Prevotella	tri2	SGA (IDE)	0.14319	0.125615	0.0347036	0.251677	TRUE	1.15395
BEP	CAG.582.sp000435515	tri2	SGA (IDE)	0.118672	0.000145944	0.114974	0.12237	TRUE	1.126
BEP	Prevotellamassilia.sp900540885	tri2	SGA (IDE)	0.0827262	0.0235525	0.0357503	0.129702	TRUE	1.08624
BEP	Methanobrevibacter_A.smithii	tri2	SGA (IDE)	0.0467289	0.00263561	0.0310146	0.0624433	TRUE	1.04784
BEP	CAG.488.sp900554995	tri2	SGA (IIE)	0.104995	0.0156462	0.0667072	0.143283	TRUE	1.11071
BEP	UMGS911.sp900545935	tri2	SGA (IIE)	0.0884049	0.0636357	0.011189	0.165621	TRUE	1.09243
BEP	Methanobrevibacter_A.smithii	tri2	SGA (IIE)	0.0710715	0.000290899	0.0658508	0.0762922	TRUE	1.07366
BEP	Olsenella_E.sp003609875	tri2	SGA (IIE)	0.0577059	0.031891	0.00304325	0.112368	TRUE	1.0594
BEP	Prevotella.sp900556795	tri2	SGA (IIE)	0.0518987	0.0101354	0.0210826	0.0827148	TRUE	1.05327
BEP	Unknown_UMGS1124	tri2	SGA (IIE)	0.0484556	0.00176802	0.035585	0.0613263	TRUE	1.04965
BEP	CAG.390.sp000437015	tri2	SGA (IIE)	0.0422688	0.0146056	0.00527615	0.0792614	TRUE	1.04317
BEP	Unknown_Bulleidia	tri2	SGA (IIE)	0.0419545	0.0150036	0.00446109	0.0794478	TRUE	1.04285
BEP	UMGS1540.sp900552775	tri2	SGA (IIE)	0.0360707	0.0110981	0.00382432	0.0683171	TRUE	1.03673
BEP	CAG.488.sp000434915	tri2	SGA (IIE)	0.0333635	0.00870523	0.00480427	0.0619227	TRUE	1.03393
BEP	RC9.sp900546445	tri2	SGA (IIE)	0.0319006	0.00897543	0.00290153	0.0608996	TRUE	1.03241
BEP	Klebsiella.pneumoniae	tri2	SGA (IIE)	0.0236414	0.000268838	0.0186225	0.0286602	TRUE	1.02392
BEP	CAG.177.sp003538135	tri2	SGA (IIE)	0.0204045	0.00320926	0.0030641	0.0377449	TRUE	1.02061
BEP	Unknown_UMGS995	tri2	SGA (IIE)	0.0172662	0.00177594	0.0043668	0.0301657	TRUE	1.01742
BEP	Prevotella.sp900544825	tri2	SGA (IIE)	0.0169239	3.1005e-05	0.0152195	0.0186283	TRUE	1.01707
BEP	UMGS1338.sp900550805	tri2	SGA (IIE)	0.0164654	0.00237484	0.0015487	0.0313821	TRUE	1.0166
BEP	SFMI01.sp004556155	tri2	SGA (IIE)	0.0146567	0.0018936	0.00133678	0.0279765	TRUE	1.01476
BEP	Angelakisella.sp004557855	tri2	SGA (IIE)	0.0145634	0.0019174	0.00116002	0.0279667	TRUE	1.01467
BEP	Ruminococcus_E.sp900314705	tri2	SGA (IIE)	0.0121633	8.04713e-05	0.00941742	0.0149091	TRUE	1.01224
BEP	Zag111.sp002102825	tri2	SGA (IIE)	0.0108739	0.000298179	0.00558833	0.0161595	TRUE	1.01093
BEP	Prevotella.sp000434515	tri2	SGA (IIE)	0.0104416	0.000333692	0.00485011	0.0160331	TRUE	1.0105
BEP	CAG.177.sp003514385	tri2	SGA (IIE)	0.00999946	0.000941807	0.000605744	0.0193932	TRUE	1.01005
BEP	Gemmiger.variabilis_B	tri2	SGA (IIE)	0.00758298	0.000254141	0.00270327	0.0124627	TRUE	1.00761
BEP	Unknown_Prevotella	tri2	SGA (IIE)	0.00716625	2.02828e-05	0.00578771	0.00854479	TRUE	1.00719
BEP	Unknown_Oscillospiraceae	tri2	SGA (IIE)	0.00656242	0.000173531	0.00253019	0.0105946	TRUE	1.00658
BEP	Unknown_UMGS902	tri2	SGA (IIE)	0.00257329	5.12665e-07	0.00235412	0.00279246	TRUE	1.00258
BEP	Evtepia.sp004556345	tri2	SGA (IIE)	0.00228283	4.63639e-07	0.00207441	0.00249125	TRUE	1.00229
BEP	Gemmiger.qucibialis	tri2	SGA (IIE)	0.001875	3.02268e-06	0.00134283	0.00240717	TRUE	1.00188
BEP	Oscillibacter.sp900550685	tri2	SGA (IIE)	0.00178516	1.72014e-05	0.000515644	0.00305467	TRUE	1.00179
BEP	Oscillibacter.sp001916835	tri2	SGA (IIE)	0.00141967	2.55215e-06	0.000930674	0.00190868	TRUE	1.00142
BEP	CAG.83.sp900554275	tri2	SGA (IIE)	1.11022e-16	1.20253e-32	7.74559e-17	1.44589e-16	TRUE	1
BEP	CAG.83.sp003539495	tri2	SGA (IIE)	-5.55112e-17	2.43062e-32	-1.03233e-16	-7.78961e-18	TRUE	1
BEP	CAG.170.sp000436735	tri2	SGA (IIE)	-4.44089e-16	2.29939e-31	-5.90868e-16	-2.97311e-16	TRUE	1
BEP	Faecalibacterium.sp900539885	tri2	SGA (IIE)	-4.44089e-16	2.29939e-31	-5.90868e-16	-2.97311e-16	TRUE	1
BEP	Firm.11.sp900548145	tri2	SGA (IIE)	-4.44089e-16	2.29939e-31	-5.90868e-16	-2.97311e-16	TRUE	1
BEP	Prevotella.sp900313215	tri2	SGA (IIE)	-4.44089e-16	2.29939e-31	-5.90868e-16	-2.97311e-16	TRUE	1
BEP	Ruminococcus_E.sp003526955	tri2	SGA (IIE)	-4.44089e-16	2.29939e-31	-5.90868e-16	-2.97311e-16	TRUE	1
BEP	Unknown_CAG.110	tri2	SGA (IIE)	-4.44089e-16	2.29939e-31	-5.90868e-16	-2.97311e-16	TRUE	1
BEP	Unknown_ER4	tri2	SGA (IIE)	-4.44089e-16	2.29939e-31	-5.90868e-16	-2.97311e-16	TRUE	1
BEP	Gemmiger.formicilis	tri2	SGA (IIE)	-0.000891111	3.41953e-08	-0.000947714	-0.000834508	TRUE	0.999109
BEP	Faecalibacterium.prausnitzii_E	tri2	SGA (IIE)	-0.00244961	1.97649e-08	-0.00249265	-0.00240658	TRUE	0.997553
BEP	UMGS995.sp900547465	tri2	SGA (IIE)	-0.00257177	3.10735e-05	-0.00427806	-0.000865489	TRUE	0.997432
BEP	Unknown_CAG.269	tri2	SGA (IIE)	-0.00370066	8.04178e-05	-0.00644559	-0.000955719	TRUE	0.996306
BEP	CAG.83.sp900545495	tri2	SGA (IIE)	-0.00395317	7.49584e-05	-0.0066033	-0.00130305	TRUE	0.996055
BEP	Oscillibacter.sp900544615	tri2	SGA (IIE)	-0.00468301	6.52314e-06	-0.00546479	-0.00390123	TRUE	0.995328
BEP	Gemmiger.sp900539695	tri2	SGA (IIE)	-0.00570817	6.36361e-06	-0.00648033	-0.00493601	TRUE	0.994308
BEP	Prevotella.sp000434975	tri2	SGA (IIE)	-0.006296	0.000114577	-0.00957246	-0.00301954	TRUE	0.993724
BEP	CAG.83.sp000435975	tri2	SGA (IIE)	-0.00752694	0.00011678	-0.0108347	-0.00421913	TRUE	0.992501
BEP	SFFH01.sp900542395	tri2	SGA (IIE)	-0.0103642	4.43898e-05	-0.0124036	-0.0083248	TRUE	0.989689
BEP	Prevotellamassilia.sp900540885	tri2	SGA (IIE)	-0.0123304	0.00073026	-0.0206021	-0.00405867	TRUE	0.987745
BEP	CAG.83.sp900313295	tri2	SGA (IIE)	-0.0130989	0.00133128	-0.0242673	-0.00193056	TRUE	0.986986
BEP	Phascolarctobacterium_A.succinatutens	tri2	SGA (IIE)	-0.0139709	0.000232465	-0.0186379	-0.00930394	TRUE	0.986126
BEP	UBA1752.sp900554405	tri2	SGA (IIE)	-0.0155523	0.00125559	-0.0263986	-0.00470601	TRUE	0.984568
BEP	CAG.582.sp000435515	tri2	SGA (IIE)	-0.0177093	0.00174068	-0.0304801	-0.00493861	TRUE	0.982447
BEP	Unknown_RUG410	tri2	SGA (IIE)	-0.0204956	0.000158249	-0.0243462	-0.016645	TRUE	0.979713
BEP	UBA2882.sp900549665	tri2	SGA (IIE)	-0.0205686	0.00279486	-0.0367508	-0.00438649	TRUE	0.979641
BEP	CAG.95.sp000438155	tri2	SGA (IIE)	-0.0240842	0.00433718	-0.0442428	-0.00392568	TRUE	0.976203
BEP	Faecalibacterium.prausnitzii_C	tri2	SGA (IIE)	-0.0242196	0.00474825	-0.0453119	-0.00312738	TRUE	0.976071
BEP	ER4.sp003522105	tri2	SGA (IIE)	-0.025446	0.000139218	-0.0290576	-0.0218344	TRUE	0.974875
BEP	Duodenibacillus.sp900544255	tri2	SGA (IIE)	-0.0258339	0.00645343	-0.0504235	-0.00124427	TRUE	0.974497
BEP	Agathobacter.sp900550545	tri2	SGA (IIE)	-0.029866	0.00467035	-0.0507845	-0.0089475	TRUE	0.970576
BEP	Unknown_Oscillibacter	tri2	SGA (IIE)	-0.0461177	0.00184151	-0.0592531	-0.0329823	TRUE	0.95493
BEP	Dialister.sp900543455	tri2	SGA (IIE)	-0.0658725	0.0191875	-0.108272	-0.0234726	TRUE	0.93625
BEP	RC9.sp900546925	tri2	SGA (IIE)	-0.0699466	0.0502371	-0.138554	-0.00133961	TRUE	0.932444
BEP	Phascolarctobacterium_A.succinatutens_A	tri2	SGA (IIE)	-0.0726191	0.0460369	-0.138295	-0.00694271	TRUE	0.929955
BEP	Unknown_UBA1740	tri2	SGA (IIE)	-0.164194	0.170595	-0.29062	-0.0377669	TRUE	0.848578
BEP	UMGS911.sp900546695	tri2	SGA (IIE)	-0.16714	0.18901	-0.300216	-0.0340646	TRUE	0.846081
BEP	Eubacterium_R.sp000434995	tri2	SGA (IIE)	-0.235969	0.40155	-0.429935	-0.0420027	TRUE	0.789805
BEP	CAG.83.sp900547745	tri2	SGA (IIE)	-0.318343	0.558072	-0.547009	-0.0896772	TRUE	0.727353
BEP	Prevotella.sp900556795	tri2	SGA (IDE)	0.0900556	0.260125	-0.0660604	0.246172	FALSE
BEP	COE1.sp001916965	tri2	SGA (IDE)	0.157378	0.332661	-0.0191673	0.333924	FALSE
BEP	Prevotella.sp900546575	tri2	SGA (IDE)	0.166143	0.31358	-0.00526444	0.337551	FALSE
BEP	Faecalibacterium.prausnitzii_G	tri2	SGA (IDE)	0.183621	0.381416	-0.0054197	0.372662	FALSE
BEP	UMGS2068.sp900557675	tri2	SGA (IDE)	0.169615	0.451207	-0.0359945	0.375225	FALSE
BEP	CAG.605.sp000433255	tri2	SGA (IDE)	0.176224	0.435722	-0.0258268	0.378275	FALSE
BEP	Lawsonibacter.sp900549405	tri2	SGA (IDE)	0.149341	0.560784	-0.0798801	0.378561	FALSE
BEP	Phocaeicola.sp000434735	tri2	SGA (IDE)	0.174864	0.453014	-0.0311569	0.380886	FALSE
BEP	Acetatifactor.sp900066565	tri2	SGA (IDE)	0.166466	0.499082	-0.0497769	0.382709	FALSE
BEP	Faecalibacterium.prausnitzii_I	tri2	SGA (IDE)	0.192338	0.416676	-0.00524771	0.389924	FALSE
BEP	Unknown_CAG.877	tri2	SGA (IDE)	0.187173	0.463906	-0.02131	0.395656	FALSE
BEP	Prevotella.sp002251385	tri2	SGA (IDE)	0.198105	0.477283	-0.0133628	0.409573	FALSE
BEP	Prevotella.copri	tri2	SGA (IDE)	0.197416	0.488884	-0.0166059	0.411439	FALSE
BEP	Prevotella.sp900548745	tri2	SGA (IDE)	0.203786	0.46844	-0.00571362	0.413285	FALSE
BEP	CAG.45.sp900066395	tri2	SGA (IDE)	0.205656	0.470573	-0.00431971	0.415632	FALSE
BEP	Roseburia.sp900552665	tri2	SGA (IDE)	0.204945	0.493057	-0.00998861	0.419879	FALSE
BEP	ER4.sp900317525	tri2	SGA (IDE)	0.210762	0.475324	-0.000271082	0.421796	FALSE
BEP	UMGS1338.sp900550805	tri2	SGA (IDE)	0.213529	0.49536	-0.00190593	0.428965	FALSE
BEP	Prevotella.sp900553155	tri2	SGA (IDE)	0.212248	0.512904	-0.00696888	0.431465	FALSE
BEP	CAG.594.sp000434835	tri2	SGA (IDE)	0.217909	0.535367	-0.0060571	0.441875	FALSE
BEP	CAG.103.sp000432375	tri2	SGA (IDE)	0.206561	0.597941	-0.0301321	0.443254	FALSE
BEP	Bacteroides.fragilis_A	tri2	SGA (IDE)	0.213806	0.578059	-0.018919	0.44653	FALSE
BEP	Alistipes.shahii	tri2	SGA (IDE)	0.225329	0.546787	-0.00101328	0.451671	FALSE
BEP	Prevotellamassilia.timonensis	tri2	SGA (IDE)	0.214636	0.604445	-0.0233406	0.452613	FALSE
BEP	Faecalibacterium.prausnitzii	tri2	SGA (IDE)	0.217917	0.594743	-0.0181425	0.453976	FALSE
BEP	Butyricicoccus_A.sp002395695	tri2	SGA (IDE)	0.227041	0.57203	-0.00446714	0.458548	FALSE
BEP	Oscillibacter.sp900542115	tri2	SGA (IDE)	0.205665	0.737904	-0.0572749	0.468604	FALSE
BEP	UBA11524.sp000437595	tri2	SGA (IDE)	0.249424	0.668896	-0.000918679	0.499767	FALSE
BEP	Faecalibacterium.prausnitzii_A	tri2	SGA (IDE)	0.26171	0.844596	-0.0195972	0.543017	FALSE
BEP	Unknown_Faecalibacterium	tri2	SGA (IIE)	-0.000218213	6.17809e-07	-0.000458807	2.23798e-05	FALSE
BEP	Prevotella.sp000436915	tri2	SGA (IIE)	-1.76213e-05	1.76964e-08	-5.83405e-05	2.30978e-05	FALSE
BEP	Unknown_CAG.170	tri2	SGA (IIE)	-4.24169e-05	1.44619e-07	-0.000158821	7.39872e-05	FALSE
BEP	CAG.279.sp000437795	tri2	SGA (IIE)	-0.000451058	3.94082e-06	-0.0010587	0.000156587	FALSE
BEP	Butyrivibrio_A.crossotus	tri2	SGA (IIE)	-1.53553e-06	3.21843e-07	-0.000175187	0.000172116	FALSE
BEP	CAG.170.sp002404795	tri2	SGA (IIE)	1.01952e-05	5.75298e-07	-0.000221973	0.000242363	FALSE
BEP	Prevotella.stercorea	tri2	SGA (IIE)	2.5718e-05	8.22049e-07	-0.000251809	0.000303245	FALSE
BEP	Agathobaculum.butyriciproducens	tri2	SGA (IIE)	-0.000429355	6.97047e-06	-0.0012375	0.000378787	FALSE
BEP	CAG.83.sp900545585	tri2	SGA (IIE)	-0.0525845	0.0305889	-0.10612	0.000950492	FALSE
BEP	Unknown_CAG.83	tri2	SGA (IIE)	0.000574229	2.05288e-05	-0.000812647	0.00196111	FALSE
BEP	CAG.83.sp900556015	tri2	SGA (IIE)	0.000657619	2.14354e-05	-0.00075955	0.00207479	FALSE
BEP	Unknown_Acetatifactor	tri2	SGA (IIE)	-0.000861663	9.64989e-05	-0.00386855	0.00214523	FALSE
BEP	Prevotella.sp900553595	tri2	SGA (IIE)	0.000899795	2.91393e-05	-0.000752531	0.00255212	FALSE
BEP	CAG.83.sp900551355	tri2	SGA (IIE)	-0.00376498	0.000431704	-0.0101249	0.0025949	FALSE
BEP	Prevotella.copri_A	tri2	SGA (IIE)	0.000647391	4.45696e-05	-0.00139611	0.00269089	FALSE
BEP	Acetatifactor.sp900066365	tri2	SGA (IIE)	0.00057814	5.92507e-05	-0.00177801	0.00293429	FALSE
BEP	Lachnospira.sp003451515	tri2	SGA (IIE)	-0.0152215	0.00376703	-0.0340085	0.00356539	FALSE
BEP	Unknown_UBA9475	tri2	SGA (IIE)	-0.00328605	0.000568751	-0.010586	0.00401386	FALSE
BEP	Zag111.sp003258735	tri2	SGA (IIE)	-0.0541271	0.0370382	-0.113036	0.00478184	FALSE
BEP	Prevotella.sp900548535	tri2	SGA (IIE)	0.000924547	0.000175296	-0.00312813	0.00497722	FALSE
BEP	Dialister.sp900543165	tri2	SGA (IIE)	-0.0555217	0.0392528	-0.116166	0.00512282	FALSE
BEP	Unknown_Agathobacter	tri2	SGA (IIE)	-0.0232784	0.00861085	-0.0516824	0.00512554	FALSE
BEP	Roseburia.hominis	tri2	SGA (IIE)	0.00137334	0.000184473	-0.00278406	0.00553075	FALSE
BEP	Unknown_CAG.460	tri2	SGA (IIE)	-0.00554718	0.00144867	-0.0171976	0.00610324	FALSE
BEP	RC9.sp000434935	tri2	SGA (IIE)	-0.138829	0.224202	-0.283764	0.00610737	FALSE
BEP	CAG.882.sp003486385	tri2	SGA (IIE)	-0.00615514	0.00162731	-0.018503	0.00619272	FALSE
BEP	UBA738.sp003522945	tri2	SGA (IIE)	-0.000604719	0.000514019	-0.0075445	0.00633506	FALSE
BEP	Unknown_RUG563	tri2	SGA (IIE)	-0.0342016	0.0176259	-0.0748396	0.00643632	FALSE
BEP	Unknown_Roseburia	tri2	SGA (IIE)	-0.00403311	0.00127178	-0.0149491	0.00688286	FALSE
BEP	Coprococcus.sp000433075	tri2	SGA (IIE)	-0.00974508	0.00306452	-0.0266899	0.00719977	FALSE
BEP	Unknown_CAG.508	tri2	SGA (IIE)	-0.0217247	0.00908458	-0.0508995	0.0074502	FALSE
BEP	CAG.110.sp900540635	tri2	SGA (IIE)	-0.00305449	0.00120383	-0.0136749	0.00756587	FALSE
BEP	UBA737.sp900549055	tri2	SGA (IIE)	-0.0376034	0.0218468	-0.0828462	0.00763946	FALSE
BEP	Faecalibacterium.prausnitzii_F	tri2	SGA (IIE)	-0.028509	0.0140077	-0.0647367	0.00771859	FALSE
BEP	Unknown_CAG.245	tri2	SGA (IIE)	0.000462147	0.000615026	-0.00712892	0.00805321	FALSE
BEP	SFJ001.sp004555865	tri2	SGA (IIE)	-0.00313147	0.0013473	-0.0143669	0.00810394	FALSE
BEP	CAG.180.sp000432435	tri2	SGA (IIE)	-0.00110505	0.000935112	-0.0104653	0.00825521	FALSE
BEP	Unknown_Borkfalkiaceae	tri2	SGA (IIE)	-0.0644704	0.0567054	-0.13736	0.00841967	FALSE
BEP	CAG.110.sp900549705	tri2	SGA (IIE)	-0.0128775	0.00513799	-0.0348183	0.00906327	FALSE
BEP	CAG.83.sp900552475	tri2	SGA (IIE)	-0.115962	0.168589	-0.241644	0.009719	FALSE
BEP	Prevotella.sp000834015	tri2	SGA (IIE)	-0.0231068	0.0120618	-0.0567241	0.0105105	FALSE
BEP	Unknown_CAG.1000_1	tri2	SGA (IIE)	0.00352203	0.000563834	-0.00374625	0.0107903	FALSE
BEP	Agathobacter.sp900548765	tri2	SGA (IIE)	-0.0244658	0.013315	-0.0597863	0.0108547	FALSE
BEP	Unknown_Bacteroides	tri2	SGA (IIE)	-0.00440347	0.00249978	-0.0197075	0.0109006	FALSE
BEP	CAG.110.sp900544945	tri2	SGA (IIE)	-0.00109791	0.00159728	-0.0133313	0.0111355	FALSE
BEP	CAG.95.sp900553305	tri2	SGA (IIE)	-0.0177451	0.00901749	-0.046812	0.0113219	FALSE
BEP	Ruminococcus_E.bromii_B	tri2	SGA (IIE)	0.00412161	0.000566182	-0.00316179	0.011405	FALSE
BEP	Prevotellamassilia.sp900543155	tri2	SGA (IIE)	-0.0432568	0.0319085	-0.0979344	0.0114208	FALSE
BEP	Prevotella.sp002300055	tri2	SGA (IIE)	-0.00703024	0.00371769	-0.0256937	0.0116332	FALSE
BEP	Bacteroides.uniformis	tri2	SGA (IIE)	-0.00486469	0.00293226	-0.0214398	0.0117105	FALSE
BEP	Unknown_Lachnospiraceae	tri2	SGA (IIE)	-0.0457363	0.0355049	-0.103413	0.0119404	FALSE
BEP	CAG.83.sp000435555	tri2	SGA (IIE)	0.00165694	0.00123234	-0.00908843	0.0124023	FALSE
BEP	Ruminiclostridium_E.siraeum	tri2	SGA (IIE)	-0.00587893	0.00364501	-0.0243591	0.0126012	FALSE
BEP	Angelakisella.sp900547385	tri2	SGA (IIE)	0.00353248	0.000884087	-0.00556883	0.0126338	FALSE
BEP	Faecalibacterium.prausnitzii_H	tri2	SGA (IIE)	-0.0215135	0.0125793	-0.0558443	0.0128173	FALSE
BEP	CAG.196.sp900553895	tri2	SGA (IIE)	-0.0158553	0.00900752	-0.0449061	0.0131956	FALSE
BEP	Gemmiger.sp900540775	tri2	SGA (IIE)	-0.0754937	0.0841079	-0.164265	0.013278	FALSE
BEP	CAG.349.sp003539515	tri2	SGA (IIE)	0.00382144	0.000975792	-0.00574025	0.0133831	FALSE
BEP	CAG.83.sp003487665	tri2	SGA (IIE)	-0.000892476	0.00220955	-0.0152807	0.0134958	FALSE
BEP	Holdemanella.sp003436425	tri2	SGA (IIE)	-0.0049084	0.00370324	-0.0235356	0.0137188	FALSE
BEP	Prevotella.sp900546535	tri2	SGA (IIE)	0.00301521	0.00124504	-0.00778538	0.0138158	FALSE
BEP	UBA6984.sp003258725	tri2	SGA (IIE)	-0.0166522	0.010511	-0.048034	0.0147296	FALSE
BEP	Prevotellamassilia.sp900539625	tri2	SGA (IIE)	-0.00109456	0.00281909	-0.0173467	0.0151576	FALSE
BEP	Unknown_COE1	tri2	SGA (IIE)	-0.0427417	0.0365169	-0.101235	0.0157513	FALSE
BEP	Unknown_UBA7102	tri2	SGA (IIE)	0.00487307	0.00126496	-0.00601359	0.0157597	FALSE
BEP	Unknown_UBA7057	tri2	SGA (IIE)	0.00430339	0.00144861	-0.00734679	0.0159536	FALSE
BEP	CAG.170.sp900553545	tri2	SGA (IIE)	-0.00280348	0.00376578	-0.0215873	0.0159803	FALSE
BEP	CAG.1024.sp000432015	tri2	SGA (IIE)	-0.00665218	0.00560278	-0.0295639	0.0162595	FALSE
BEP	Angelakisella.sp900552845	tri2	SGA (IIE)	0.00152555	0.00235525	-0.0133295	0.0163806	FALSE
BEP	Acetatifactor.sp900554205	tri2	SGA (IIE)	-0.0196364	0.013847	-0.0556556	0.0163828	FALSE
BEP	Unknown_SFFH01	tri2	SGA (IIE)	-0.00311141	0.00409447	-0.0226978	0.016475	FALSE
BEP	Faecalibacterium.sp900539945	tri2	SGA (IIE)	0.00340716	0.00186799	-0.00982235	0.0166367	FALSE
BEP	Prevotella.sp900543975	tri2	SGA (IIE)	-0.00205925	0.0037582	-0.0208241	0.0167056	FALSE
BEP	Bilophila.wadsworthia	tri2	SGA (IIE)	-0.00984199	0.0075437	-0.0364277	0.0167437	FALSE
BEP	Unknown_UMGS1810	tri2	SGA (IIE)	-0.00961776	0.00743366	-0.0360089	0.0167733	FALSE
BEP	Treponema_D.sp900541945	tri2	SGA (IIE)	0.00177708	0.00245776	-0.0133978	0.016952	FALSE
BEP	Parabacteroides.distasonis	tri2	SGA (IIE)	-0.00796445	0.00662904	-0.0328864	0.0169575	FALSE
BEP	UMGS1052.sp900548115	tri2	SGA (IIE)	-0.108357	0.167702	-0.233707	0.0169934	FALSE
BEP	Unknown_UBA1234_2	tri2	SGA (IIE)	-0.0384253	0.0328713	-0.0939217	0.0170711	FALSE
BEP	Oscillibacter.sp900544105	tri2	SGA (IIE)	0.00582134	0.00137902	-0.00554554	0.0171882	FALSE
BEP	Gemmiger.sp004555405	tri2	SGA (IIE)	-0.0105371	0.00834701	-0.0385025	0.0174283	FALSE
BEP	Unknown_UBA4644	tri2	SGA (IIE)	-0.0105685	0.00851882	-0.0388203	0.0176833	FALSE
BEP	CAG.510.sp000434615	tri2	SGA (IIE)	0.00176438	0.00278237	-0.0143816	0.0179103	FALSE
BEP	Unknown_RC9	tri2	SGA (IIE)	0.0043023	0.00215794	-0.00991692	0.0185215	FALSE
BEP	Unknown_CAG.302_2	tri2	SGA (IIE)	-0.00909116	0.00815828	-0.0367386	0.0185563	FALSE
BEP	Prevotella.sp900546575	tri2	SGA (IIE)	-0.00825295	0.00807944	-0.0357665	0.0192606	FALSE
BEP	Unknown_CAG.884	tri2	SGA (IIE)	-0.0448302	0.0439737	-0.109018	0.0193576	FALSE
BEP	CAG.460.sp000437315	tri2	SGA (IIE)	-0.00764237	0.00786742	-0.0347925	0.0195078	FALSE
BEP	CAG.170.sp900549635	tri2	SGA (IIE)	-0.104954	0.165439	-0.229455	0.0195478	FALSE
BEP	Lachnospira.sp000436535	tri2	SGA (IIE)	-0.00105458	0.00461813	-0.0218558	0.0197467	FALSE
BEP	Prevotella.sp000436035	tri2	SGA (IIE)	-0.0304433	0.0270122	-0.0807512	0.0198647	FALSE
BEP	V9D3004.sp002349525	tri2	SGA (IIE)	-0.0188756	0.0162745	-0.0579246	0.0201734	FALSE
BEP	Unknown_UMGS1883_2	tri2	SGA (IIE)	0.00573691	0.00224727	-0.00877363	0.0202475	FALSE
BEP	Unknown_CAG.103	tri2	SGA (IIE)	0.00605692	0.00222989	-0.00839739	0.0205112	FALSE
BEP	Prevotella.sp002251295	tri2	SGA (IIE)	-0.00557676	0.00727263	-0.0316805	0.0205269	FALSE
BEP	Bacteroides_F.pectinophilus	tri2	SGA (IIE)	-0.00603007	0.00772677	-0.0329364	0.0208763	FALSE
BEP	Desulfovibrio.piger	tri2	SGA (IIE)	-0.0261917	0.0239664	-0.0735785	0.0211951	FALSE
BEP	CAG.45.sp900066395	tri2	SGA (IIE)	0.00561433	0.00262528	-0.0100692	0.0212979	FALSE
BEP	CAG.194.sp000432915	tri2	SGA (IIE)	-0.00876457	0.00967936	-0.0388793	0.0213502	FALSE
BEP	Unknown_CAG.95	tri2	SGA (IIE)	-0.0217312	0.020139	-0.0651697	0.0217074	FALSE
BEP	Unknown_UBA5905	tri2	SGA (IIE)	-0.00232931	0.00627054	-0.026568	0.0219093	FALSE
BEP	ER4.sp900550165	tri2	SGA (IIE)	-0.0216229	0.020255	-0.0651864	0.0219405	FALSE
BEP	RC9.sp900544195	tri2	SGA (IIE)	-0.00880197	0.0101002	-0.0395644	0.0219605	FALSE
BEP	Unknown_CAG.590	tri2	SGA (IIE)	-0.00939353	0.0104948	-0.0407511	0.021964	FALSE
BEP	Unknown_CAG.605	tri2	SGA (IIE)	0.00666243	0.00258059	-0.00888705	0.0222119	FALSE
BEP	Unknown_CAG.582	tri2	SGA (IIE)	-0.00808276	0.00998928	-0.0386758	0.0225103	FALSE
BEP	CAG.552.sp000435495	tri2	SGA (IIE)	-0.0142372	0.0149233	-0.05163	0.0231556	FALSE
BEP	ER4.sp900552015	tri2	SGA (IIE)	-0.0153751	0.0158737	-0.0539402	0.0231901	FALSE
BEP	Unknown_Eubacterium_F	tri2	SGA (IIE)	-0.0103319	0.0120521	-0.0439356	0.0232718	FALSE
BEP	UBA1777.sp900549485	tri2	SGA (IIE)	-0.00159383	0.00662133	-0.0265012	0.0233136	FALSE
BEP	CAG.95.sp000436115	tri2	SGA (IIE)	-0.0226252	0.0226301	-0.068672	0.0234216	FALSE
BEP	Eubacterium_R.sp900542875	tri2	SGA (IIE)	0.0101589	0.00189286	-0.00315837	0.0234762	FALSE
BEP	UMGS1668.sp900553955	tri2	SGA (IIE)	-0.00631964	0.00949818	-0.0361512	0.023512	FALSE
BEP	Unknown_CAG.127	tri2	SGA (IIE)	-0.0738736	0.101997	-0.171631	0.0238837	FALSE
BEP	Unknown_CAG.180	tri2	SGA (IIE)	0.00743263	0.00290821	-0.00907439	0.0239396	FALSE
BEP	Treponema_D.succinifaciens	tri2	SGA (IIE)	0.00824554	0.00281131	-0.00798415	0.0244752	FALSE
BEP	Eubacterium_R.sp000436835	tri2	SGA (IIE)	-0.0155513	0.0172873	-0.055797	0.0246944	FALSE
BEP	F23.B02.sp002472405	tri2	SGA (IIE)	-0.00729391	0.0110518	-0.0394729	0.0248851	FALSE
BEP	UBA1777.sp003150355	tri2	SGA (IIE)	0.00371296	0.00481135	-0.017519	0.0249449	FALSE
BEP	CAG.83.sp900551995	tri2	SGA (IIE)	-0.0242839	0.025952	-0.0735947	0.0250268	FALSE
BEP	ER4.sp900317525	tri2	SGA (IIE)	0.00933341	0.0026944	-0.00655526	0.0252221	FALSE
BEP	Anaerovibrio.sp900548165	tri2	SGA (IIE)	-0.0117566	0.0148232	-0.0490238	0.0255106	FALSE
BEP	Unknown_CAG.196	tri2	SGA (IIE)	0.000627172	0.00732053	-0.0255623	0.0268167	FALSE
BEP	Unknown_Butyricicoccaceae	tri2	SGA (IIE)	-0.0181138	0.0216221	-0.0631233	0.0268958	FALSE
BEP	Phil1.sp001940855	tri2	SGA (IIE)	0.00503355	0.00514371	-0.0169195	0.0269866	FALSE
BEP	Agathobacter.faecis	tri2	SGA (IIE)	-0.00629616	0.0118441	-0.0396086	0.0270163	FALSE
BEP	Unknown_CAG.451	tri2	SGA (IIE)	-0.00812382	0.0133175	-0.0434477	0.0272	FALSE
BEP	Alistipes.senegalensis	tri2	SGA (IIE)	-0.013841	0.0180077	-0.0549167	0.0272346	FALSE
BEP	Unknown_CAG.533	tri2	SGA (IIE)	-0.0042823	0.0107105	-0.0359606	0.027396	FALSE
BEP	Lachnospira.sp900547255	tri2	SGA (IIE)	0.00698509	0.00452548	-0.0136064	0.0275766	FALSE
BEP	Zag1.sp001765415	tri2	SGA (IIE)	0.0120262	0.00259974	-0.00358086	0.0276333	FALSE
BEP	UBA1436.sp900540405	tri2	SGA (IIE)	-0.0151412	0.019536	-0.0579245	0.0276421	FALSE
BEP	Prevotella.sp002265625	tri2	SGA (IIE)	-0.0184036	0.0226405	-0.064461	0.0276538	FALSE
BEP	UMGS1820.sp900545865	tri2	SGA (IIE)	0.00932604	0.00369983	-0.00929255	0.0279446	FALSE
BEP	Unknown_RUG591	tri2	SGA (IIE)	-0.0165613	0.0212464	-0.0611782	0.0280556	FALSE
BEP	Unknown_UBA737	tri2	SGA (IIE)	-0.0190592	0.0244202	-0.0668925	0.0287742	FALSE
BEP	UBA11963.sp900552975	tri2	SGA (IIE)	-0.0119702	0.0177878	-0.0527943	0.0288539	FALSE
BEP	CAG.170.sp000432135	tri2	SGA (IIE)	-0.0320328	0.0397749	-0.0930792	0.0290137	FALSE
BEP	Mitsuokella.multacida	tri2	SGA (IIE)	-0.000900759	0.00961099	-0.030909	0.0291075	FALSE
BEP	CAG.103.sp900543625	tri2	SGA (IIE)	-0.0109713	0.0172598	-0.051185	0.0292423	FALSE
BEP	UBA1436.sp900541355	tri2	SGA (IIE)	-0.006734	0.0138718	-0.0427855	0.0293175	FALSE
BEP	Veillonella.parvula_A	tri2	SGA (IIE)	-0.0312514	0.0392589	-0.0919006	0.0293978	FALSE
BEP	Unknown_Gemmiger	tri2	SGA (IIE)	-0.0128096	0.0191033	-0.0551164	0.0294972	FALSE
BEP	Prevotella.sp900290275	tri2	SGA (IIE)	0.00385168	0.00707446	-0.0218939	0.0295973	FALSE
BEP	UMGS902.sp003343845	tri2	SGA (IIE)	-0.0188373	0.0253467	-0.0675695	0.029895	FALSE
BEP	Unknown_Eubacterium_R	tri2	SGA (IIE)	0.00230717	0.00827524	-0.0255378	0.0301521	FALSE
BEP	Unknown_Ruminococcus_E	tri2	SGA (IIE)	0.0098817	0.00439782	-0.0104173	0.0301807	FALSE
BEP	Faecalibacterium.prausnitzii_I	tri2	SGA (IIE)	0.0105467	0.00425982	-0.00943133	0.0305247	FALSE
BEP	Unknown_UMGS1217	tri2	SGA (IIE)	-0.0236059	0.0314611	-0.0778988	0.030687	FALSE
BEP	Unknown_CAG.115	tri2	SGA (IIE)	-0.0271659	0.036145	-0.0853601	0.0310284	FALSE
BEP	UBA1777.sp900549865	tri2	SGA (IIE)	-0.0151915	0.0230854	-0.0616991	0.0313162	FALSE
BEP	RC9.sp900541925	tri2	SGA (IIE)	-0.0122574	0.0206276	-0.0562198	0.0317049	FALSE
BEP	Gemmiger.variabilis_A	tri2	SGA (IIE)	-0.00984585	0.0189334	-0.0519641	0.0322724	FALSE
BEP	UMGS1826.sp900555435	tri2	SGA (IIE)	-0.0116953	0.0208345	-0.0558776	0.0324869	FALSE
BEP	CAG.83.sp900555735	tri2	SGA (IIE)	0.00422163	0.00854902	-0.0240802	0.0325235	FALSE
BEP	Alistipes.shahii	tri2	SGA (IIE)	0.0110269	0.0050214	-0.0106635	0.0327174	FALSE
BEP	Ruminococcus_F.champanellensis	tri2	SGA (IIE)	0.00985459	0.00580624	-0.0134694	0.0331786	FALSE
BEP	CAG.460.sp900551525	tri2	SGA (IIE)	0.00270402	0.00992762	-0.0277945	0.0332025	FALSE
BEP	UMGS2068.sp900557675	tri2	SGA (IIE)	0.00231466	0.0102923	-0.028739	0.0333684	FALSE
BEP	Unknown_Lachnospira	tri2	SGA (IIE)	-0.0584024	0.0900753	-0.150269	0.0334645	FALSE
BEP	Unknown_UBA1777	tri2	SGA (IIE)	-0.00261114	0.013921	-0.0387264	0.0335042	FALSE
BEP	Unknown_AM51.8	tri2	SGA (IIE)	0.0037454	0.00960972	-0.0262608	0.0337516	FALSE
BEP	UBA4644.sp900555855	tri2	SGA (IIE)	0.0100837	0.00601866	-0.0136631	0.0338306	FALSE
BEP	CAG.110.sp000434635	tri2	SGA (IIE)	-0.00172221	0.0136954	-0.0375436	0.0340992	FALSE
BEP	RC9.sp000432515	tri2	SGA (IIE)	-0.00783158	0.0190699	-0.0501014	0.0344382	FALSE
BEP	Agathobacter.sp900546625	tri2	SGA (IIE)	0.00263072	0.0112247	-0.0297991	0.0350605	FALSE
BEP	CAG.83.sp001916855	tri2	SGA (IIE)	-0.00716006	0.0193912	-0.0497845	0.0354644	FALSE
BEP	Faecalibacterium.prausnitzii_D	tri2	SGA (IIE)	0.00339837	0.0112169	-0.0290201	0.0358169	FALSE
BEP	Unknown_UMGS1326	tri2	SGA (IIE)	-0.0245111	0.0388723	-0.084861	0.0358387	FALSE
BEP	Prevotella.sp900551985	tri2	SGA (IIE)	0.00816144	0.00817845	-0.0195202	0.0358431	FALSE
BEP	CAG.196.sp900549855	tri2	SGA (IIE)	-0.0518549	0.0822071	-0.139618	0.035908	FALSE
BEP	Gemmiger.sp900554145	tri2	SGA (IIE)	-0.00293259	0.0165353	-0.0422932	0.036428	FALSE
BEP	Unknown_CAG.238	tri2	SGA (IIE)	0.0129743	0.00617933	-0.0110875	0.037036	FALSE
BEP	CAG.353.sp900066885	tri2	SGA (IIE)	0.0148916	0.00559971	-0.00801389	0.037797	FALSE
BEP	CAG.83.sp900552725	tri2	SGA (IIE)	0.0143751	0.00588786	-0.00911228	0.0378625	FALSE
BEP	Prevotellamassilia.sp900541575	tri2	SGA (IIE)	0.00047264	0.0150009	-0.0370174	0.0379626	FALSE
BEP	Unknown_Prevotellamassilia	tri2	SGA (IIE)	-0.00591185	0.0206429	-0.0498904	0.0380667	FALSE
BEP	CAG.269.sp000431335	tri2	SGA (IIE)	-0.0208949	0.0371135	-0.0798637	0.0380739	FALSE
BEP	Unknown_CAG.81	tri2	SGA (IIE)	-0.0438477	0.073083	-0.126597	0.0389016	FALSE
BEP	Acetatifactor.sp003447295	tri2	SGA (IIE)	0.0104139	0.0090601	-0.0187216	0.0395495	FALSE
BEP	Prevotella.sp002251385	tri2	SGA (IIE)	0.00670378	0.0118815	-0.0266612	0.0400688	FALSE
BEP	Unknown_CAG.390	tri2	SGA (IIE)	0.00743024	0.0113919	-0.0252402	0.0401007	FALSE
BEP	CAG.83.sp000431575	tri2	SGA (IIE)	0.0124247	0.00827013	-0.0154116	0.0402611	FALSE
BEP	CAG.488.sp000434055	tri2	SGA (IIE)	-0.00872731	0.0263579	-0.0584222	0.0409676	FALSE
BEP	UMGS1600.sp900553315	tri2	SGA (IIE)	0.00313293	0.0154992	-0.0349746	0.0412404	FALSE
BEP	Succinivibrio.sp000431835	tri2	SGA (IIE)	0.00932839	0.0109713	-0.0227332	0.0413899	FALSE
BEP	CAG.127.sp900319515	tri2	SGA (IIE)	0.0111246	0.0100103	-0.0195006	0.0417499	FALSE
BEP	Unknown_CAG.594	tri2	SGA (IIE)	0.00525384	0.0150952	-0.0323538	0.0428615	FALSE
BEP	Unknown_CAG.302_1	tri2	SGA (IIE)	0.0161148	0.00772449	-0.0107876	0.0430172	FALSE
BEP	Unknown_CAG.877	tri2	SGA (IIE)	0.0112672	0.0108213	-0.0205744	0.0431088	FALSE
BEP	CAG.177.sp000431775	tri2	SGA (IIE)	0.00360758	0.0169453	-0.036238	0.0434532	FALSE
BEP	UBA6382.sp900557555	tri2	SGA (IIE)	-0.0535135	0.101393	-0.150981	0.0439538	FALSE
BEP	Faecalibacterium.prausnitzii	tri2	SGA (IIE)	-0.0181342	0.0419004	-0.0807906	0.0445222	FALSE
BEP	Unknown_UMGS1600	tri2	SGA (IIE)	-0.0230558	0.0489598	-0.090785	0.0446735	FALSE
BEP	Prevotella.sp900548745	tri2	SGA (IIE)	0.0163098	0.0086131	-0.0120979	0.0447175	FALSE
BEP	Unknown_UMGS1585	tri2	SGA (IIE)	-0.0343082	0.0669019	-0.113481	0.0448645	FALSE
BEP	UMGS1487.sp900552225	tri2	SGA (IIE)	-0.0177578	0.0419254	-0.0804328	0.0449172	FALSE
BEP	Unknown_UBA1259	tri2	SGA (IIE)	-0.0302571	0.060544	-0.105574	0.0450596	FALSE
BEP	Unknown_Ruminococcaceae	tri2	SGA (IIE)	-0.020106	0.045379	-0.0853115	0.0450994	FALSE
BEP	UMGS1815.sp900555345	tri2	SGA (IIE)	0.00519703	0.0170501	-0.0347717	0.0451657	FALSE
BEP	Unknown_UMGS1484	tri2	SGA (IIE)	0.0124493	0.011568	-0.0204727	0.0453712	FALSE
BEP	Faecalibacterium.prausnitzii_J	tri2	SGA (IIE)	-0.000785535	0.02282	-0.0470251	0.0454541	FALSE
BEP	CAG.594.sp000434835	tri2	SGA (IIE)	-0.000618905	0.0227214	-0.0467585	0.0455207	FALSE
BEP	Agathobacter.sp900543445	tri2	SGA (IIE)	0.00173992	0.0212637	-0.0428951	0.0463749	FALSE
BEP	Unknown_UBA2883	tri2	SGA (IIE)	-0.0310037	0.0644584	-0.108717	0.0467097	FALSE
BEP	Agathobacter.rectalis	tri2	SGA (IIE)	0.00504531	0.0188561	-0.0369869	0.0470775	FALSE
BEP	CAG.605.sp000433475	tri2	SGA (IIE)	0.0155473	0.0109687	-0.0165105	0.0476051	FALSE
BEP	Unknown_TF01.11	tri2	SGA (IIE)	0.00667234	0.0181845	-0.0346046	0.0479492	FALSE
BEP	Prevotella.sp002299635	tri2	SGA (IIE)	0.0079963	0.0176252	-0.0326408	0.0486334	FALSE
BEP	RUG410.sp900553115	tri2	SGA (IIE)	0.018405	0.00977363	-0.011856	0.0486661	FALSE
BEP	Butyrivibrio_A.sp000431815	tri2	SGA (IIE)	0.0141687	0.0127167	-0.0203491	0.0486864	FALSE
BEP	SFEL01.sp004557245	tri2	SGA (IIE)	0.00641685	0.0191595	-0.0359521	0.0487858	FALSE
BEP	Unknown_Blautia_A	tri2	SGA (IIE)	-0.0435574	0.0921766	-0.13649	0.0493748	FALSE
BEP	CAG.605.sp000433255	tri2	SGA (IIE)	0.00747759	0.019322	-0.0350707	0.0500259	FALSE
BEP	UMGS1815.sp900550625	tri2	SGA (IIE)	-0.00524388	0.0328521	-0.060724	0.0502363	FALSE
BEP	Eisenbergiella.sp900066775	tri2	SGA (IIE)	-0.0457848	0.0985677	-0.141885	0.0503152	FALSE
BEP	Unknown_UMGS1773	tri2	SGA (IIE)	-0.016933	0.0483629	-0.0842481	0.0503821	FALSE
BEP	Unknown_UMGS1663	tri2	SGA (IIE)	0.0127331	0.0151624	-0.0249581	0.0504243	FALSE
BEP	CAG.791.sp000431495	tri2	SGA (IIE)	0.00330789	0.0239999	-0.0441121	0.0507279	FALSE
BEP	CAG.110.sp900544405	tri2	SGA (IIE)	-0.0221427	0.0569559	-0.0951935	0.0509082	FALSE
BEP	Unknown_Lawsonibacter	tri2	SGA (IIE)	0.0218766	0.00929223	-0.00762979	0.051383	FALSE
BEP	Acetatifactor.sp900066565	tri2	SGA (IIE)	0.0105251	0.0180243	-0.0305696	0.0516199	FALSE
BEP	CAG.484.sp900321895	tri2	SGA (IIE)	0.00915374	0.0198893	-0.0340147	0.0523222	FALSE
BEP	Escherichia.coli	tri2	SGA (IIE)	-0.0192813	0.0553895	-0.0913207	0.0527581	FALSE
BEP	Prevotella.sp003447235	tri2	SGA (IIE)	-0.0166271	0.0514571	-0.0860622	0.0528079	FALSE
BEP	RC9.sp000433355	tri2	SGA (IIE)	0.0129534	0.0175073	-0.0275476	0.0534543	FALSE
BEP	Gemmiger.sp900540595	tri2	SGA (IIE)	-0.0144793	0.0493028	-0.0824453	0.0534868	FALSE
BEP	Unknown_Megasphaera	tri2	SGA (IIE)	-0.0095372	0.0439367	-0.073698	0.0546236	FALSE
BEP	CAG.448.sp003150135	tri2	SGA (IIE)	-0.0270198	0.0712661	-0.108734	0.0546944	FALSE
BEP	Phascolarctobacterium_A.sp900551335	tri2	SGA (IIE)	-0.00690524	0.0409995	-0.0688844	0.0550739	FALSE
BEP	Phocaeicola.dorei	tri2	SGA (IIE)	-0.0143159	0.0518519	-0.0840168	0.055385	FALSE
BEP	CAG.302.sp001916775	tri2	SGA (IIE)	0.0170968	0.0159193	-0.0215238	0.0557173	FALSE
BEP	UMGS1387.sp900551295	tri2	SGA (IIE)	0.00770245	0.0249459	-0.040643	0.0560479	FALSE
BEP	ER4.sp000765235	tri2	SGA (IIE)	0.00307323	0.0304422	-0.0503333	0.0564798	FALSE
BEP	UBA4372.sp900543815	tri2	SGA (IIE)	0.00421535	0.0296422	-0.0484847	0.0569154	FALSE
BEP	CAG.83.sp900548615	tri2	SGA (IIE)	-0.00363339	0.0394551	-0.064434	0.0571672	FALSE
BEP	Unknown_Holdemanella	tri2	SGA (IIE)	-0.033029	0.0869134	-0.123269	0.0572111	FALSE
BEP	Unknown_Oribacterium	tri2	SGA (IIE)	0.00368131	0.0306401	-0.0498985	0.0572611	FALSE
BEP	Unknown_UMGS1002	tri2	SGA (IIE)	-0.0434706	0.109418	-0.144722	0.0577808	FALSE
BEP	CAG.110.sp900547405	tri2	SGA (IIE)	-0.0164019	0.060988	-0.0919944	0.0591905	FALSE
BEP	CAG.217.sp000436335	tri2	SGA (IIE)	-0.00490404	0.0446918	-0.0696139	0.0598058	FALSE
BEP	UBA737.sp002431945	tri2	SGA (IIE)	0.0270327	0.0115738	-0.00589747	0.0599629	FALSE
BEP	CAG.170.sp003516765	tri2	SGA (IIE)	-0.00164271	0.041145	-0.0637317	0.0604463	FALSE
BEP	Unknown_Rikenellaceae	tri2	SGA (IIE)	0.0135393	0.0245508	-0.0344218	0.0615004	FALSE
BEP	Unknown_SFMI01	tri2	SGA (IIE)	-0.00736062	0.0509325	-0.0764408	0.0617196	FALSE
BEP	Bacteroides.fragilis_A	tri2	SGA (IIE)	-0.0176866	0.0676912	-0.097325	0.0619517	FALSE
BEP	CAG.170.sp900545925	tri2	SGA (IIE)	-0.0172925	0.0678841	-0.0970442	0.0624593	FALSE
BEP	Haemophilus_D.parainfluenzae	tri2	SGA (IIE)	0.0217075	0.0177984	-0.0191288	0.0625439	FALSE
BEP	RC9.sp900545245	tri2	SGA (IIE)	-0.0106975	0.058059	-0.0844524	0.0630575	FALSE
BEP	Unknown_Eubacterium_J	tri2	SGA (IIE)	0.0104899	0.0309448	-0.0433557	0.0643354	FALSE
BEP	Unknown_CAG.1000_2	tri2	SGA (IIE)	0.00607563	0.0369639	-0.0527742	0.0649254	FALSE
BEP	CAG.460.sp000437355	tri2	SGA (IIE)	-0.160287	0.547157	-0.386705	0.066132	FALSE
BEP	Dialister.sp000434475	tri2	SGA (IIE)	0.0190032	0.0241574	-0.0285721	0.0665784	FALSE
BEP	Unknown_UBA1381	tri2	SGA (IIE)	0.0186142	0.0251485	-0.0299271	0.0671556	FALSE
BEP	Prevotella.sp900552965	tri2	SGA (IIE)	0.00662559	0.0404807	-0.0549601	0.0682113	FALSE
BEP	UBA737.sp900549755	tri2	SGA (IIE)	-0.0479963	0.145355	-0.164696	0.0687039	FALSE
BEP	Unknown_Phascolarctobacterium_A	tri2	SGA (IIE)	-0.00207552	0.0538979	-0.0731383	0.0689872	FALSE
BEP	Unknown_UBA4334	tri2	SGA (IIE)	0.00183631	0.048699	-0.0657123	0.0693849	FALSE
BEP	Agathobaculum.sp900544475	tri2	SGA (IIE)	-0.0235521	0.094412	-0.117604	0.0705003	FALSE
BEP	Prevotella.sp900551275	tri2	SGA (IIE)	0.0229844	0.0241855	-0.0246185	0.0705873	FALSE
BEP	Unknown_Desulfovibrio	tri2	SGA (IIE)	-0.0331692	0.115271	-0.137093	0.070755	FALSE
BEP	Unknown_UMGS2037	tri2	SGA (IIE)	0.00624118	0.0445215	-0.0583452	0.0708276	FALSE
BEP	UMGS1225.sp900549725	tri2	SGA (IIE)	0.00145585	0.0526534	-0.0687817	0.0716934	FALSE
BEP	Agathobaculum.sp003481705	tri2	SGA (IIE)	-0.0031757	0.0620322	-0.0794125	0.0730611	FALSE
BEP	UMGS1883.sp900555935	tri2	SGA (IIE)	0.0042793	0.0511343	-0.0649377	0.0734962	FALSE
BEP	Unknown_CAG.1435	tri2	SGA (IIE)	-0.0697969	0.219581	-0.213231	0.0736376	FALSE
BEP	Unknown_UBA10281	tri2	SGA (IIE)	-0.0045223	0.0654787	-0.0828484	0.0738038	FALSE
BEP	Roseburia.sp900552665	tri2	SGA (IIE)	0.0135202	0.0393667	-0.0472122	0.0742526	FALSE
BEP	Unknown_Acutalibacteraceae	tri2	SGA (IIE)	-0.0164804	0.0885013	-0.107541	0.0745803	FALSE
BEP	Unknown_CAG.272	tri2	SGA (IIE)	-0.0338599	0.125947	-0.14249	0.07477	FALSE
BEP	Lachnospira.sp900316325	tri2	SGA (IIE)	-0.00655691	0.0716858	-0.0885114	0.0753976	FALSE
BEP	Parolsenella.massiliensis	tri2	SGA (IIE)	0.0301679	0.0250808	-0.0183081	0.078644	FALSE
BEP	Unknown_UBA6857	tri2	SGA (IIE)	-0.0173386	0.099235	-0.113763	0.0790862	FALSE
BEP	Unknown_Firm.11	tri2	SGA (IIE)	0.00980657	0.0515059	-0.0596614	0.0792746	FALSE
BEP	Faecalibacterium.prausnitzii_G	tri2	SGA (IIE)	0.0267411	0.0295919	-0.0259143	0.0793965	FALSE
BEP	Parabacteroides.sp900155425	tri2	SGA (IIE)	0.0152808	0.044987	-0.0496424	0.0802039	FALSE
BEP	CAG.110.sp900546415	tri2	SGA (IIE)	-0.034775	0.141747	-0.150018	0.0804676	FALSE
BEP	Prevotella.sp900557405	tri2	SGA (IIE)	-0.00137357	0.0729488	-0.0840469	0.0812997	FALSE
BEP	Faecalibacterium.prausnitzii_A	tri2	SGA (IIE)	-0.0744671	0.261564	-0.231014	0.0820799	FALSE
BEP	Holdemanella.sp900547815	tri2	SGA (IIE)	-0.02363	0.122165	-0.130617	0.0833568	FALSE
BEP	Unknown_UMGS1603	tri2	SGA (IIE)	0.0329675	0.0272148	-0.0175287	0.0834637	FALSE
BEP	UBA644.sp900547165	tri2	SGA (IIE)	0.0368324	0.0232157	-0.00980629	0.0834712	FALSE
BEP	Unknown_RUG705	tri2	SGA (IIE)	0.00664628	0.0631476	-0.0702729	0.0835654	FALSE
BEP	PeH17.sp000435055	tri2	SGA (IIE)	0.037715	0.0225797	-0.00828042	0.0837105	FALSE
BEP	CAG.110.sp900553805	tri2	SGA (IIE)	0.0271548	0.034394	-0.0296124	0.0839221	FALSE
BEP	Prevotella.copri	tri2	SGA (IIE)	0.0226794	0.0410591	-0.0393448	0.0847035	FALSE
BEP	Unknown_UMGS1826	tri2	SGA (IIE)	0.0261417	0.0374325	-0.0330799	0.0853634	FALSE
BEP	Unknown_Zag1	tri2	SGA (IIE)	0.0147166	0.0539327	-0.0563691	0.0858022	FALSE
BEP	Unknown_UMGS1449	tri2	SGA (IIE)	-0.0211251	0.123751	-0.128804	0.0865536	FALSE
BEP	Eubacterium_R.sp900539325	tri2	SGA (IIE)	0.0231312	0.0431993	-0.0404889	0.0867514	FALSE
BEP	C941.sp004557565	tri2	SGA (IIE)	0.0216472	0.0469193	-0.0446556	0.08795	FALSE
BEP	CAG.83.sp900549395	tri2	SGA (IIE)	0.0125206	0.0607946	-0.0629519	0.0879931	FALSE
BEP	UBA1777.sp900549645	tri2	SGA (IIE)	0.00854835	0.0673653	-0.0708981	0.0879948	FALSE
BEP	Unknown_UMGS1696	tri2	SGA (IIE)	0.0435007	0.0214025	-0.00127968	0.0882811	FALSE
BEP	Haemophilus_D.parainfluenzae_K	tri2	SGA (IIE)	0.0299796	0.036434	-0.0284468	0.088406	FALSE
BEP	Oscillibacter.sp004553545	tri2	SGA (IIE)	0.00875794	0.0710241	-0.0728174	0.0903333	FALSE
BEP	Lachnospira.eligens_B	tri2	SGA (IIE)	-0.0421585	0.191279	-0.176031	0.0917136	FALSE
BEP	SFHK01.sp004556395	tri2	SGA (IIE)	0.0166512	0.0606235	-0.058715	0.0920174	FALSE
BEP	UBA11524.sp000437595	tri2	SGA (IIE)	-0.0274986	0.156013	-0.148401	0.0934043	FALSE
BEP	Unknown_UBA738	tri2	SGA (IIE)	0.0342912	0.0378969	-0.0252968	0.0938791	FALSE
BEP	Odoribacter.splanchnicus	tri2	SGA (IIE)	0.0403043	0.0314422	-0.0139723	0.094581	FALSE
BEP	CAG.83.sp900550585	tri2	SGA (IIE)	-0.0975909	0.394635	-0.28988	0.094698	FALSE
BEP	Parabacteroides.sp900549585	tri2	SGA (IIE)	-0.00321132	0.104161	-0.102	0.0955775	FALSE
BEP	RC9.sp000435075	tri2	SGA (IIE)	-0.0165874	0.134548	-0.128865	0.0956907	FALSE
BEP	CAG.841.sp000437375	tri2	SGA (IIE)	0.032466	0.0441438	-0.0318458	0.0967779	FALSE
BEP	ER4.sp900546295	tri2	SGA (IIE)	0.0190286	0.0658589	-0.0595245	0.0975817	FALSE
BEP	Prevotellamassilia.timonensis	tri2	SGA (IIE)	0.03231	0.0465677	-0.033744	0.0983639	FALSE
BEP	COE1.sp001916965	tri2	SGA (IIE)	0.0379715	0.0449535	-0.0269275	0.10287	FALSE
BEP	Prevotella.sp900553155	tri2	SGA (IIE)	0.0239607	0.0673963	-0.055504	0.103425	FALSE
BEP	CAG.103.sp900317855	tri2	SGA (IIE)	0.0364883	0.0489018	-0.0312008	0.104177	FALSE
BEP	Butyricicoccus_A.sp002395695	tri2	SGA (IIE)	-0.00848532	0.137812	-0.122117	0.105146	FALSE
BEP	RUG472.sp900545265	tri2	SGA (IIE)	0.040584	0.0459633	-0.0250399	0.106208	FALSE
BEP	Ruminococcus.sp900540005	tri2	SGA (IIE)	-0.0212757	0.175602	-0.149545	0.106993	FALSE
BEP	UBA1777.sp900547315	tri2	SGA (IIE)	0.0110502	0.098408	-0.084972	0.107072	FALSE
BEP	CAG.272.sp000433515	tri2	SGA (IIE)	0.0137245	0.0930883	-0.0796663	0.107115	FALSE
BEP	UMGS973.sp900547295	tri2	SGA (IIE)	0.00941299	0.103506	-0.0890651	0.107891	FALSE
BEP	Methanosphaera.stadtmanae	tri2	SGA (IIE)	0.0191507	0.0843357	-0.0697411	0.108043	FALSE
BEP	UBA5905.sp900549155	tri2	SGA (IIE)	0.00866368	0.106874	-0.0914038	0.108731	FALSE
BEP	Unknown_UBA5026	tri2	SGA (IIE)	-0.0486351	0.266868	-0.206761	0.109491	FALSE
BEP	UBA1206.sp000433115	tri2	SGA (IIE)	0.021859	0.0831066	-0.0663827	0.110101	FALSE
BEP	UBA6398.sp003150315	tri2	SGA (IIE)	0.0510737	0.0377979	-0.00843626	0.110584	FALSE
BEP	CAG.568.sp000434395	tri2	SGA (IIE)	0.0179764	0.0925051	-0.0751213	0.111074	FALSE
BEP	CAG.103.sp000432375	tri2	SGA (IIE)	0.0239585	0.083343	-0.0644086	0.112326	FALSE
BEP	Unknown_CAG.1193	tri2	SGA (IIE)	0.00450964	0.126047	-0.104164	0.113183	FALSE
BEP	Phocaeicola.sp000434735	tri2	SGA (IIE)	0.0446196	0.0569244	-0.0284111	0.11765	FALSE
BEP	CAG.433.sp000433675	tri2	SGA (IIE)	-0.0274205	0.229445	-0.174041	0.1192	FALSE
BEP	F23.B02.sp900545805	tri2	SGA (IIE)	0.0328673	0.0842615	-0.0559854	0.12172	FALSE
BEP	Faecalibacterium.sp003449675	tri2	SGA (IIE)	0.0236477	0.103761	-0.0749515	0.122247	FALSE
BEP	Lachnospira.sp003537285	tri2	SGA (IIE)	0.0183903	0.11708	-0.0863459	0.123127	FALSE
BEP	CAG.110.sp900556935	tri2	SGA (IIE)	-0.0548638	0.341409	-0.233716	0.123988	FALSE
BEP	CAG.110.sp900546075	tri2	SGA (IIE)	-0.0308682	0.258758	-0.186573	0.124837	FALSE
BEP	F23.B02.sp003533405	tri2	SGA (IIE)	0.0177882	0.125712	-0.0907404	0.126317	FALSE
BEP	QAMX01.sp004555605	tri2	SGA (IIE)	0.0438649	0.0740152	-0.0394105	0.12714	FALSE
BEP	RUG572.sp900547945	tri2	SGA (IIE)	0.056175	0.0550339	-0.0156328	0.127983	FALSE
BEP	UBA4951.sp900540385	tri2	SGA (IIE)	-0.0517435	0.347643	-0.232221	0.128734	FALSE
BEP	Unknown_UBA11517	tri2	SGA (IIE)	0.00374529	0.168241	-0.121806	0.129297	FALSE
BEP	Unknown_Oxalobacter	tri2	SGA (IIE)	0.0299394	0.120337	-0.0762439	0.136123	FALSE
BEP	UBA1777.sp900546515	tri2	SGA (IIE)	0.0249161	0.134069	-0.087162	0.136994	FALSE
BEP	Duodenibacillus.massiliensis	tri2	SGA (IIE)	0.0442684	0.093458	-0.0493076	0.137844	FALSE
BEP	CAG.465.sp000433755	tri2	SGA (IIE)	0.0463562	0.0917872	-0.0463796	0.139092	FALSE
BEP	CAG.710.sp000432595	tri2	SGA (IIE)	0.0545963	0.0778373	-0.0308022	0.139995	FALSE
BEP	SFFS01.sp004557805	tri2	SGA (IIE)	0.0173426	0.17388	-0.110296	0.144981	FALSE
BEP	CAG.170.sp900555665	tri2	SGA (IIE)	-0.0248108	0.313505	-0.196198	0.146576	FALSE
BEP	CAG.590.sp000431135	tri2	SGA (IIE)	0.0107416	0.202844	-0.127118	0.148601	FALSE
BEP	CAG.238.sp900551415	tri2	SGA (IIE)	0.0592914	0.0866208	-0.0307967	0.149379	FALSE
BEP	CAG.628.sp000438415	tri2	SGA (IIE)	-0.00270573	0.250714	-0.155972	0.15056	FALSE
BEP	Unknown_CAG.628	tri2	SGA (IIE)	0.013298	0.211703	-0.12754	0.154136	FALSE
BEP	SFFH01.sp900542445	tri2	SGA (IIE)	0.0278988	0.17875	-0.101514	0.157312	FALSE
BEP	Treponema_D.berlinense	tri2	SGA (IIE)	0.0550266	0.113668	-0.0481724	0.158226	FALSE
BEP	UMGS2055.sp900557635	tri2	SGA (IIE)	-0.056215	0.506918	-0.274149	0.161719	FALSE
BEP	CAG.238.sp900542245	tri2	SGA (IIE)	-0.000667039	0.293906	-0.16661	0.165276	FALSE
BEP	Unknown_CAG.74	tri2	SGA (IIE)	0.0495749	0.148024	-0.0681918	0.167342	FALSE
BEP	CAG.533.sp000434495	tri2	SGA (IIE)	0.0537557	0.145693	-0.06308	0.170591	FALSE
BEP	Unknown_UMGS1668	tri2	SGA (IIE)	0.0186899	0.246577	-0.133306	0.170686	FALSE
BEP	Unknown_UBA644_2	tri2	SGA (IIE)	-0.00507492	0.35572	-0.187637	0.177487	FALSE
BEP	Clostridium_Q.sp003024715	tri2	SGA (IIE)	0.0116795	0.294166	-0.154338	0.177697	FALSE
BEP	CAG.110.sp003525905	tri2	SGA (IIE)	0.043337	0.206118	-0.095631	0.182305	FALSE
BEP	Unknown_SFFS01	tri2	SGA (IIE)	-0.00807714	0.389478	-0.199105	0.182951	FALSE
BEP	UBA1740.sp004558975	tri2	SGA (IIE)	0.0333288	0.244379	-0.117988	0.184646	FALSE
BEP	Unknown_CAG.710	tri2	SGA (IIE)	0.0868122	0.103551	-0.0116869	0.185311	FALSE
BEP	UBA5026.sp900550255	tri2	SGA (IIE)	0.0625309	0.164188	-0.0614992	0.186561	FALSE
BEP	Agathobacter.sp900317585	tri2	SGA (IIE)	0.0234591	0.286872	-0.140487	0.187405	FALSE
BEP	F23.B02.sp900556535	tri2	SGA (IIE)	0.0726052	0.149116	-0.0455948	0.190805	FALSE
BEP	Oscillibacter.sp900542115	tri2	SGA (IIE)	0.0602757	0.183701	-0.0709178	0.191469	FALSE
BEP	Eubacterium_R.sp003526845	tri2	SGA (IIE)	0.0575551	0.196422	-0.0781048	0.193215	FALSE
BEP	Unknown_UMGS1487	tri2	SGA (IIE)	0.0473167	0.233406	-0.100564	0.195198	FALSE
BEP	Lawsonibacter.sp900549405	tri2	SGA (IIE)	0.0800266	0.148522	-0.0379379	0.197991	FALSE
BEP	Unknown_Catenibacterium	tri2	SGA (IIE)	-0.0372113	0.597844	-0.273885	0.199463	FALSE
BEP	Unknown_Firm.10	tri2	SGA (IIE)	0.0919774	0.182304	-0.0387162	0.222671	FALSE
BEP	UBA11512.sp003522145	tri2	SGA (IIE)	0.0311651	0.47528	-0.179859	0.242189	FALSE
BEP	Firm.11.sp004556545	tri2	SGA (IIE)	0.0213453	0.660003	-0.227328	0.270019	FALSE
BEP	Agathobacter.sp900549895	tri2	SGA (IIE)	0.117865	0.288645	-0.0465866	0.282317	FALSE
BEP	Unknown_SFJ001	tri2	SGA (IIE)	0.023716	0.723354	-0.236618	0.28405	FALSE
BEP	UMGS882.sp900546385	tri2	SGA (IIE)	0.0867861	0.515838	-0.133057	0.306629	FALSE
BEP	UMGS1633.sp900553645	tri2	SGA (IIE)	0.137284	0.404433	-0.0573769	0.331946	FALSE
BEP	UMGS1590.sp900552455	tri2	SGA (IIE)	0.0286621	1.20863	-0.307851	0.365176	FALSE
BEP	SFFH01.sp900548125	tri2	SGA (IIE)	0.22479	0.745771	-0.0395471	0.489128	FALSE
BEP	Lawsonibacter.sp900550705	tri2	SGA (IIE)	0.105645	1.79502	-0.304456	0.515746	FALSE

## Sheet: gene_mediation_tri2_effectsize
treatment	mediator (maternal)	timepoint	outcome	estimate	variance	conf.low	conf.high	significant	biological effect size
BEP	GH3_0	tri2	gestational age (IIE)	0.00877394	0.00018898	0.0044595	0.0130884	TRUE	0.00877394
BEP	K00927	tri2	gestational age (IIE)	0.0394794	0.0127294	0.00406994	0.0748888	TRUE	0.0394794
BEP	K01624	tri2	gestational age (IIE)	0.0102904	0.0009582	0.000575393	0.0200054	TRUE	0.0102904
BEP	K01803	tri2	gestational age (IIE)	-0.00128705	9.78923e-06	-0.002269	-0.000305097	TRUE	0.00128705
BEP	K01915	tri2	gestational age (IIE)	0.055934	0.0202392	0.011285	0.100583	TRUE	0.055934
BEP	K01998	tri2	gestational age (IIE)	0.0248668	0.00509176	0.00247191	0.0472618	TRUE	0.0248668
BEP	K01999	tri2	gestational age (IIE)	0.0450468	0.0128152	0.00951811	0.0805755	TRUE	0.0450468
BEP	K02004	tri2	gestational age (IIE)	0.0480592	0.019005	0.00479291	0.0913254	TRUE	0.0480592
BEP	K02033	tri2	gestational age (IIE)	0.0523488	0.0185005	0.00966067	0.0950369	TRUE	0.0523488
BEP	K02503	tri2	gestational age (IIE)	0.736176	5.24561	0.0173672	1.45499	TRUE	0.736176
BEP	K03687	tri2	gestational age (IIE)	0.0168665	0.0017164	0.0038641	0.029869	TRUE	0.0168665
BEP	K03699	tri2	gestational age (IIE)	0.0250145	0.0051818	0.00242246	0.0476066	TRUE	0.0250145
BEP	K03701	tri2	gestational age (IIE)	-0.00480345	0.000173231	-0.00893419	-0.000672707	TRUE	0.00480345
BEP	K03737	tri2	gestational age (IIE)	0.0242872	0.00502224	0.0020457	0.0465287	TRUE	0.0242872
BEP	K05394	tri2	gestational age (IIE)	-0.000989728	3.54241e-06	-0.00158043	-0.000399031	TRUE	0.000989728
BEP	K06180	tri2	gestational age (IIE)	0.12014	0.0783441	0.0322947	0.207985	TRUE	0.12014
BEP	K07047	tri2	gestational age (IIE)	0.00173422	8.26718e-06	0.000831829	0.00263661	TRUE	0.00173422
BEP	K07052	tri2	gestational age (IIE)	0.000541197	5.06536e-07	0.000317829	0.000764565	TRUE	0.000541197
BEP	K07079	tri2	gestational age (IIE)	0.000944816	5.46029e-06	0.000211445	0.00167819	TRUE	0.000944816
BEP	K07090	tri2	gestational age (IIE)	0.0476147	0.0153972	0.00867109	0.0865583	TRUE	0.0476147
BEP	K07335	tri2	gestational age (IIE)	0.474333	1.83828	0.0488114	0.899855	TRUE	0.474333
BEP	K07780	tri2	gestational age (IIE)	0.0319525	0.0058167	0.00801638	0.0558887	TRUE	0.0319525
BEP	K12629	tri2	gestational age (IIE)	-0.00291741	2.79196e-05	-0.00457573	-0.00125908	TRUE	0.00291741
BEP	K12906	tri2	gestational age (IIE)	0.00202372	1.05796e-05	0.0010029	0.00304454	TRUE	0.00202372
BEP	K12912	tri2	gestational age (IIE)	-0.00758783	0.000192038	-0.011937	-0.00323863	TRUE	0.00758783
BEP	K12914	tri2	gestational age (IIE)	0.0427169	0.0124211	0.00773872	0.077695	TRUE	0.0427169
BEP	K13306	tri2	gestational age (IIE)	0.0443264	0.0126986	0.00895976	0.0796931	TRUE	0.0443264
BEP	K13319	tri2	gestational age (IIE)	0.0312576	0.00685468	0.0052734	0.0572418	TRUE	0.0312576
BEP	K15988	tri2	gestational age (IIE)	0.000303199	6.90547e-07	4.23961e-05	0.000564002	TRUE	0.000303199
BEP	K16002	tri2	gestational age (IIE)	0.000766185	2.37048e-06	0.000282977	0.00124939	TRUE	0.000766185
BEP	K16109	tri2	gestational age (IIE)	0.000190723	9.72291e-08	9.28615e-05	0.000288585	TRUE	0.000190723
BEP	K16111	tri2	gestational age (IIE)	0.0571972	0.0308534	0.0020699	0.112325	TRUE	0.0571972
BEP	K16112	tri2	gestational age (IIE)	7.10543e-15	3.25816e-28	1.4404e-15	1.27705e-14	TRUE	7.10543e-15
BEP	K16395	tri2	gestational age (IIE)	-0.00421404	0.000114261	-0.00756882	-0.000859255	TRUE	0.00421404
BEP	K16405	tri2	gestational age (IIE)	0.0138529	0.000400536	0.00757174	0.020134	TRUE	0.0138529
BEP	K16785	tri2	gestational age (IIE)	0.475902	2.26081	0.00400431	0.947799	TRUE	0.475902
BEP	K17051	tri2	gestational age (IIE)	0.0227154	0.00335148	0.00454631	0.0408846	TRUE	0.0227154
BEP	K18536	tri2	gestational age (IIE)	0.0364943	0.0086352	0.00732997	0.0656586	TRUE	0.0364943
BEP	K19635	tri2	gestational age (IIE)	0.0380954	0.00871189	0.00880181	0.0673889	TRUE	0.0380954
BEP	K19652	tri2	gestational age (IIE)	0.0289857	0.00600146	0.0046724	0.053299	TRUE	0.0289857
BEP	K19725	tri2	gestational age (IIE)	1.42109e-14	2.44055e-28	9.30788e-15	1.91138e-14	TRUE	1.42109e-14
BEP	K19889	tri2	gestational age (IIE)	0.0925263	0.0707295	0.00905906	0.175994	TRUE	0.0925263
BEP	K19960	tri2	gestational age (IIE)	0.000529783	1.40307e-06	0.000158029	0.000901537	TRUE	0.000529783
BEP	K20568	tri2	gestational age (IIE)	0.000507027	8.62204e-07	0.000215605	0.000798448	TRUE	0.000507027
BEP	K20590	tri2	gestational age (IIE)	-7.10543e-15	3.70648e-29	-9.01614e-15	-5.19471e-15	TRUE	7.10543e-15
BEP	K21107	tri2	gestational age (IIE)	-0.0125308	0.000336994	-0.0182921	-0.00676937	TRUE	0.0125308
BEP	K21212	tri2	gestational age (IIE)	0.0480082	0.00643754	0.0228271	0.0731894	TRUE	0.0480082
BEP	K21228	tri2	gestational age (IIE)	0.0519321	0.0243792	0.00292875	0.100935	TRUE	0.0519321
BEP	K21271	tri2	gestational age (IIE)	0.0291	0.0070377	0.00277121	0.0554288	TRUE	0.0291
BEP	K21365	tri2	gestational age (IIE)	0.667115	3.38753	0.0894754	1.24476	TRUE	0.667115
BEP	K21541	tri2	gestational age (IIE)	0.0214357	0.00158411	0.00894437	0.033927	TRUE	0.0214357
BEP	K22090	tri2	gestational age (IIE)	-0.00258327	4.69581e-05	-0.00473393	-0.000432616	TRUE	0.00258327
BEP	K22423	tri2	gestational age (IIE)	0.0312134	0.00864469	0.0020331	0.0603938	TRUE	0.0312134
BEP	K22581	tri2	gestational age (IIE)	0.0262837	0.0045283	0.0051642	0.0474032	TRUE	0.0262837
BEP	K22798	tri2	gestational age (IIE)	-0.0136699	0.00107549	-0.0239624	-0.00337743	TRUE	0.0136699
BEP	K23102	tri2	gestational age (IIE)	0.0927496	0.0682988	0.010729	0.17477	TRUE	0.0927496
BEP	K23104	tri2	gestational age (IIE)	0.0489672	0.0199978	0.00458521	0.0933492	TRUE	0.0489672
BEP	K23131	tri2	gestational age (IIE)	0.00257548	1.10336e-05	0.00153298	0.00361798	TRUE	0.00257548
BEP	K23153	tri2	gestational age (IIE)	0.0147005	0.00178377	0.00144532	0.0279557	TRUE	0.0147005
BEP	K23674	tri2	gestational age (IIE)	0.0252547	0.00294343	0.00822749	0.0422818	TRUE	0.0252547
BEP	K23744	tri2	gestational age (IIE)	-0.00584962	0.000198931	-0.0102762	-0.00142305	TRUE	0.00584962
BEP	K23862	tri2	gestational age (IIE)	0.00288954	6.36554e-05	0.000385544	0.00539353	TRUE	0.00288954
BEP	K24528	tri2	gestational age (IIE)	0.000178736	6.3914e-08	9.93923e-05	0.00025808	TRUE	0.000178736
BEP	K24556	tri2	gestational age (IIE)	0.0301253	0.00362967	0.0112171	0.0490334	TRUE	0.0301253
BEP	K24569	tri2	gestational age (IIE)	-7.10543e-15	7.43169e-29	-9.811e-15	-4.39985e-15	TRUE	7.10543e-15
BEP	K25196	tri2	gestational age (IIE)	0.0596838	0.0334784	0.00225914	0.117108	TRUE	0.0596838
BEP	K25199	tri2	gestational age (IIE)	0.0362174	0.0121722	0.00159157	0.0708432	TRUE	0.0362174
BEP	K25232	tri2	gestational age (IIE)	0.0207967	0.00169902	0.00786024	0.0337331	TRUE	0.0207967
BEP	X3000521	tri2	gestational age (IIE)	0.0568793	0.0227927	0.00949725	0.104261	TRUE	0.0568793
BEP	cellulosomeSLH_0	tri2	gestational age (IIE)	0.0474041	0.0126111	0.0121596	0.0826486	TRUE	0.0474041
BEP	K07133	tri2	height(IDE)	1.32514	15.3299	0.0963247	2.55395	TRUE	1.32514
BEP	K16110	tri2	height(IDE)	1.35585	17.3892	0.0471051	2.6646	TRUE	1.35585
BEP	K23229	tri2	height(IDE)	1.29058	14.588	0.0918747	2.48929	TRUE	1.29058
BEP	K01624	tri2	height(IIE)	0.015217	0.00152698	0.00295304	0.027481	TRUE	0.015217
BEP	K01915	tri2	height(IIE)	0.11825	0.138516	0.00144399	0.235057	TRUE	0.11825
BEP	K01998	tri2	height(IIE)	0.0410182	0.0134506	0.00461942	0.077417	TRUE	0.0410182
BEP	K02004	tri2	height(IIE)	0.0792675	0.0436514	0.013696	0.144839	TRUE	0.0792675
BEP	K02503	tri2	height(IIE)	0.935441	7.03664	0.102914	1.76797	TRUE	0.935441
BEP	K03687	tri2	height(IIE)	0.0332391	0.0106572	0.000839732	0.0656384	TRUE	0.0332391
BEP	K05540	tri2	height(IIE)	-0.180624	0.295831	-0.351326	-0.00992268	TRUE	0.180624
BEP	K06173	tri2	height(IIE)	0.0622438	0.0351323	0.00341785	0.12107	TRUE	0.0622438
BEP	K07335	tri2	height(IIE)	0.565821	2.32598	0.0871705	1.04447	TRUE	0.565821
BEP	K12914	tri2	height(IIE)	0.0799708	0.0633488	0.000978532	0.158963	TRUE	0.0799708
BEP	K14373	tri2	height(IIE)	0.0341369	0.00996465	0.00280789	0.0654659	TRUE	0.0341369
BEP	K17048	tri2	height(IIE)	0.0275655	0.00493808	0.00551108	0.0496198	TRUE	0.0275655
BEP	K17320	tri2	height(IIE)	0.0271757	0.00692708	0.00105467	0.0532968	TRUE	0.0271757
BEP	K18536	tri2	height(IIE)	0.0721775	0.0492751	0.00251015	0.141845	TRUE	0.0721775
BEP	K19652	tri2	height(IIE)	0.0512468	0.0241908	0.00243323	0.10006	TRUE	0.0512468
BEP	K21212	tri2	height(IIE)	0.0712477	0.0434488	0.00582865	0.136667	TRUE	0.0712477
BEP	K21228	tri2	height(IIE)	0.125328	0.156893	0.00101464	0.249641	TRUE	0.125328
BEP	K21271	tri2	height(IIE)	0.0473171	0.0174593	0.00584757	0.0887865	TRUE	0.0473171
BEP	K21282	tri2	height(IIE)	0.0212978	0.00393343	0.00161432	0.0409813	TRUE	0.0212978
BEP	K21365	tri2	height(IIE)	0.742482	4.2146	0.0981728	1.38679	TRUE	0.742482
BEP	K21541	tri2	height(IIE)	0.0251494	0.00497968	0.00300236	0.0472965	TRUE	0.0251494
BEP	K22090	tri2	height(IIE)	-0.00876132	0.0004672	-0.015545	-0.00197761	TRUE	0.00876132
BEP	K23674	tri2	height(IIE)	0.0211692	0.0034922	0.00262253	0.0397158	TRUE	0.0211692
BEP	K23675	tri2	height(IIE)	0.00447518	0.000110674	0.00117347	0.0077769	TRUE	0.00447518
BEP	K25232	tri2	height(IIE)	0.0354759	0.00919594	0.00537956	0.0655723	TRUE	0.0354759
BEP	CBM48_0	tri2	weight (IIE)	-0.0339366	0.0111383	-0.0670593	-0.00081394	TRUE	0.0339366
BEP	CBM50_0	tri2	weight (IIE)	0.0204387	0.00298397	0.00329464	0.0375827	TRUE	0.0204387
BEP	CE4_0	tri2	weight (IIE)	0.0120543	0.00101269	0.00206687	0.0220418	TRUE	0.0120543
BEP	GH25_0	tri2	weight (IIE)	2.4626e-05	3.62259e-09	5.7363e-06	4.35157e-05	TRUE	2.4626e-05
BEP	GH78_0	tri2	weight (IIE)	0.0386034	0.0106967	0.00614391	0.0710629	TRUE	0.0386034
BEP	K00059	tri2	weight (IIE)	0.0360031	0.00879202	0.00657518	0.0654311	TRUE	0.0360031
BEP	K00093	tri2	weight (IIE)	-0.0501986	0.0227204	-0.0975055	-0.00289175	TRUE	0.0501986
BEP	K00554	tri2	weight (IIE)	0.060344	0.0192428	0.0168079	0.10388	TRUE	0.060344
BEP	K00615	tri2	weight (IIE)	0.0270237	0.00509601	0.0046194	0.049428	TRUE	0.0270237
BEP	K00790	tri2	weight (IIE)	0.0833312	0.0337536	0.025671	0.140991	TRUE	0.0833312
BEP	K00927	tri2	weight (IIE)	0.0264823	0.00320047	0.00872721	0.0442374	TRUE	0.0264823
BEP	K01056	tri2	weight (IIE)	0.108989	0.080537	0.0199228	0.198055	TRUE	0.108989
BEP	K01358	tri2	weight (IIE)	0.0364354	0.00920797	0.00631934	0.0665514	TRUE	0.0364354
BEP	K01489	tri2	weight (IIE)	0.000129685	4.84534e-08	6.06007e-05	0.000198769	TRUE	0.000129685
BEP	K01624	tri2	weight (IIE)	0.00354147	5.46684e-05	0.00122096	0.00586198	TRUE	0.00354147
BEP	K01670	tri2	weight (IIE)	0.0168505	0.00214156	0.0023267	0.0313743	TRUE	0.0168505
BEP	K01775	tri2	weight (IIE)	0.010799	0.000928545	0.00123553	0.0203625	TRUE	0.010799
BEP	K01803	tri2	weight (IIE)	4.44089e-16	1.00411e-30	1.296e-16	7.58579e-16	TRUE	4.44089e-16
BEP	K01861	tri2	weight (IIE)	0.0225672	0.00358764	0.00376884	0.0413656	TRUE	0.0225672
BEP	K01874	tri2	weight (IIE)	0.0490311	0.0209322	0.00362407	0.0944382	TRUE	0.0490311
BEP	K01915	tri2	weight (IIE)	0.0285315	0.00216523	0.0139276	0.0431353	TRUE	0.0285315
BEP	K01990	tri2	weight (IIE)	-0.0439929	0.0179442	-0.0860344	-0.00195139	TRUE	0.0439929
BEP	K01996	tri2	weight (IIE)	0.0167851	0.00190609	0.003083	0.0304873	TRUE	0.0167851
BEP	K01998	tri2	weight (IIE)	0.00954392	0.00036421	0.00355441	0.0155334	TRUE	0.00954392
BEP	K01999	tri2	weight (IIE)	0.0258782	0.00222364	0.0110787	0.0406777	TRUE	0.0258782
BEP	K02003	tri2	weight (IIE)	0.0559431	0.0207165	0.0107707	0.101116	TRUE	0.0559431
BEP	K02004	tri2	weight (IIE)	0.0174134	0.00131019	0.00605327	0.0287735	TRUE	0.0174134
BEP	K02028	tri2	weight (IIE)	0.0596708	0.0247993	0.0102471	0.109095	TRUE	0.0596708
BEP	K02029	tri2	weight (IIE)	-0.0230854	0.00451218	-0.0441673	-0.00200358	TRUE	0.0230854
BEP	K02031	tri2	weight (IIE)	0.0598054	0.0208001	0.014542	0.105069	TRUE	0.0598054
BEP	K02033	tri2	weight (IIE)	0.0320531	0.00364813	0.0130969	0.0510092	TRUE	0.0320531
BEP	K02238	tri2	weight (IIE)	0.0472162	0.0153843	0.00828882	0.0861435	TRUE	0.0472162
BEP	K02356	tri2	weight (IIE)	0.0463284	0.0108667	0.013612	0.0790447	TRUE	0.0463284
BEP	K02495	tri2	weight (IIE)	0.036875	0.00877868	0.0074694	0.0662806	TRUE	0.036875
BEP	K02503	tri2	weight (IIE)	0.177307	0.194863	0.0387651	0.315848	TRUE	0.177307
BEP	K02529	tri2	weight (IIE)	0.0127592	0.000940147	0.00313616	0.0223823	TRUE	0.0127592
BEP	K02563	tri2	weight (IIE)	0.0256473	0.00450476	0.0045828	0.0467118	TRUE	0.0256473
BEP	K02600	tri2	weight (IIE)	0.078963	0.0425874	0.0141956	0.14373	TRUE	0.078963
BEP	K02867	tri2	weight (IIE)	0.00741796	0.000293702	0.00203935	0.0127966	TRUE	0.00741796
BEP	K02899	tri2	weight (IIE)	0.0846452	0.0482218	0.0157264	0.153564	TRUE	0.0846452
BEP	K02913	tri2	weight (IIE)	0.026244	0.00474344	0.00462864	0.0478593	TRUE	0.026244
BEP	K02956	tri2	weight (IIE)	0.0474113	0.0137834	0.0105651	0.0842576	TRUE	0.0474113
BEP	K03088	tri2	weight (IIE)	0.0647075	0.0287035	0.0115355	0.117879	TRUE	0.0647075
BEP	K03100	tri2	weight (IIE)	0.0776158	0.0469059	0.00964393	0.145588	TRUE	0.0776158
BEP	K03215	tri2	weight (IIE)	4.44089e-16	1.73182e-30	3.10728e-17	8.57106e-16	TRUE	4.44089e-16
BEP	K03217	tri2	weight (IIE)	0.0938174	0.0622917	0.0154869	0.172148	TRUE	0.0938174
BEP	K03310	tri2	weight (IIE)	0.0271884	0.00388907	0.00761622	0.0467605	TRUE	0.0271884
BEP	K03406	tri2	weight (IIE)	0.00865961	0.000528631	0.00144368	0.0158755	TRUE	0.00865961
BEP	K03424	tri2	weight (IIE)	0.0216415	0.00298523	0.00449389	0.0387892	TRUE	0.0216415
BEP	K03531	tri2	weight (IIE)	0.0630904	0.0242528	0.0142143	0.111967	TRUE	0.0630904
BEP	K03545	tri2	weight (IIE)	0.0320911	0.00527749	0.00929143	0.0548909	TRUE	0.0320911
BEP	K03550	tri2	weight (IIE)	-0.00842108	0.000712676	-0.0167995	-4.26639e-05	TRUE	0.00842108
BEP	K03629	tri2	weight (IIE)	0.0528208	0.0193828	0.0091266	0.096515	TRUE	0.0528208
BEP	K03657	tri2	weight (IIE)	0.0219748	0.00343656	0.00357656	0.0403731	TRUE	0.0219748
BEP	K03687	tri2	weight (IIE)	0.00810153	0.000220027	0.00344617	0.0127569	TRUE	0.00810153
BEP	K03699	tri2	weight (IIE)	0.0165538	0.00119483	0.00570531	0.0274023	TRUE	0.0165538
BEP	K03701	tri2	weight (IIE)	-1.33227e-15	6.99755e-30	-2.16248e-15	-5.02056e-16	TRUE	1.33227e-15
BEP	K03737	tri2	weight (IIE)	0.011901	0.000496396	0.00490855	0.0188935	TRUE	0.011901
BEP	K03798	tri2	weight (IIE)	0.0608557	0.0238246	0.0124129	0.109298	TRUE	0.0608557
BEP	K04043	tri2	weight (IIE)	0.0816907	0.0420397	0.0173412	0.14604	TRUE	0.0816907
BEP	K04096	tri2	weight (IIE)	0.0402376	0.0112748	0.00691259	0.0735626	TRUE	0.0402376
BEP	K04487	tri2	weight (IIE)	8.88178e-16	1.51065e-30	5.02435e-16	1.27392e-15	TRUE	8.88178e-16
BEP	K04758	tri2	weight (IIE)	0.12695	0.158032	0.00218597	0.251713	TRUE	0.12695
BEP	K04759	tri2	weight (IIE)	0.0490527	0.0165265	0.00870615	0.0893992	TRUE	0.0490527
BEP	K05349	tri2	weight (IIE)	0.0231539	0.00360633	0.00430661	0.0420011	TRUE	0.0231539
BEP	K05394	tri2	weight (IIE)	4.44089e-16	1.70887e-30	3.38192e-17	8.54359e-16	TRUE	4.44089e-16
BEP	K05540	tri2	weight (IIE)	-0.0395344	0.00825064	-0.068042	-0.0110269	TRUE	0.0395344
BEP	K05832	tri2	weight (IIE)	-0.0789053	0.0562966	-0.153371	-0.0044395	TRUE	0.0789053
BEP	K05833	tri2	weight (IIE)	0.0632887	0.0274403	0.0112999	0.115278	TRUE	0.0632887
BEP	K05914	tri2	weight (IIE)	0.0229719	0.00329465	0.00495753	0.0409864	TRUE	0.0229719
BEP	K06173	tri2	weight (IIE)	0.01319	0.00153158	0.000907537	0.0254725	TRUE	0.01319
BEP	K06180	tri2	weight (IIE)	0.0683262	0.0168352	0.0276046	0.109048	TRUE	0.0683262
BEP	K06187	tri2	weight (IIE)	-0.0692703	0.0478808	-0.137945	-0.000595704	TRUE	0.0692703
BEP	K06400	tri2	weight (IIE)	-0.0215703	0.00450135	-0.0426268	-0.000513741	TRUE	0.0215703
BEP	K07007	tri2	weight (IIE)	8.88178e-16	6.82136e-31	6.28969e-16	1.14739e-15	TRUE	8.88178e-16
BEP	K07052	tri2	weight (IIE)	0.000231658	1.42068e-07	0.000113364	0.000349952	TRUE	0.000231658
BEP	K07079	tri2	weight (IIE)	8.88178e-16	7.23854e-31	6.2116e-16	1.1552e-15	TRUE	8.88178e-16
BEP	K07090	tri2	weight (IIE)	0.0291319	0.00321406	0.0113392	0.0469247	TRUE	0.0291319
BEP	K07098	tri2	weight (IIE)	0.0461919	0.0150779	0.0076542	0.0847297	TRUE	0.0461919
BEP	K07165	tri2	weight (IIE)	4.44089e-16	1.35682e-30	7.85139e-17	8.09664e-16	TRUE	4.44089e-16
BEP	K07240	tri2	weight (IIE)	0.0315321	0.00504879	0.00923187	0.0538323	TRUE	0.0315321
BEP	K07260	tri2	weight (IIE)	-0.0636588	0.040266	-0.126636	-0.000681392	TRUE	0.0636588
BEP	K07273	tri2	weight (IIE)	-0.0282697	0.00767264	-0.0557605	-0.000778813	TRUE	0.0282697
BEP	K07284	tri2	weight (IIE)	0.0780798	0.0423696	0.0134783	0.142681	TRUE	0.0780798
BEP	K07335	tri2	weight (IIE)	0.106028	0.0712562	0.02225	0.189805	TRUE	0.106028
BEP	K07407	tri2	weight (IIE)	0.00591189	0.000253154	0.000918349	0.0109054	TRUE	0.00591189
BEP	K07699	tri2	weight (IIE)	-0.0174037	0.00262617	-0.0334871	-0.00132034	TRUE	0.0174037
BEP	K07718	tri2	weight (IIE)	-0.0274338	0.00670932	-0.0531411	-0.00172664	TRUE	0.0274338
BEP	K07780	tri2	weight (IIE)	0.0163615	0.000917998	0.0068525	0.0258706	TRUE	0.0163615
BEP	K08303	tri2	weight (IIE)	0.000266925	3.43453e-07	8.29961e-05	0.000450853	TRUE	0.000266925
BEP	K09460	tri2	weight (IIE)	0.0392361	0.0112489	0.0059494	0.0725228	TRUE	0.0392361
BEP	K09747	tri2	weight (IIE)	0.027418	0.0052462	0.00468594	0.05015	TRUE	0.027418
BEP	K10773	tri2	weight (IIE)	0.0421397	0.0124988	0.00705241	0.077227	TRUE	0.0421397
BEP	K10923	tri2	weight (IIE)	0.0318326	0.0070922	0.00540207	0.0582632	TRUE	0.0318326
BEP	K11148	tri2	weight (IIE)	0.0564769	0.0219187	0.0100122	0.102942	TRUE	0.0564769
BEP	K12628	tri2	weight (IIE)	8.88178e-16	9.35575e-31	5.84611e-16	1.19175e-15	TRUE	8.88178e-16
BEP	K12629	tri2	weight (IIE)	-0.00095447	2.85783e-06	-0.00148503	-0.000423911	TRUE	0.00095447
BEP	K12904	tri2	weight (IIE)	0.031163	0.0047266	0.00958606	0.05274	TRUE	0.031163
BEP	K12912	tri2	weight (IIE)	0.0011156	8.67205e-06	0.000191382	0.00203983	TRUE	0.0011156
BEP	K12914	tri2	weight (IIE)	0.0192401	0.0012203	0.0082766	0.0302036	TRUE	0.0192401
BEP	K12915	tri2	weight (IIE)	0.0655115	0.0300319	0.011123	0.1199	TRUE	0.0655115
BEP	K13306	tri2	weight (IIE)	0.0207477	0.00171357	0.00775603	0.0337394	TRUE	0.0207477
BEP	K13319	tri2	weight (IIE)	0.0150849	0.0012929	0.0038	0.0263698	TRUE	0.0150849
BEP	K13332	tri2	weight (IIE)	0.0191312	0.00249072	0.00346807	0.0347943	TRUE	0.0191312
BEP	K13437	tri2	weight (IIE)	0.0315268	0.00686714	0.005519	0.0575346	TRUE	0.0315268
BEP	K13558	tri2	weight (IIE)	0.0797658	0.042474	0.0150847	0.144447	TRUE	0.0797658
BEP	K14059	tri2	weight (IIE)	0.0188122	0.00159261	0.0062874	0.031337	TRUE	0.0188122
BEP	K14371	tri2	weight (IIE)	0.0550612	0.0208601	0.00973249	0.10039	TRUE	0.0550612
BEP	K14577	tri2	weight (IIE)	0.00201564	1.09786e-05	0.000975744	0.00305553	TRUE	0.00201564
BEP	K14601	tri2	weight (IIE)	-0.0747533	0.0487744	-0.144066	-0.00544075	TRUE	0.0747533
BEP	K14732	tri2	weight (IIE)	0.00131013	1.42928e-05	0.000123613	0.00249665	TRUE	0.00131013
BEP	K14746	tri2	weight (IIE)	0.0365227	0.00930801	0.00624355	0.0668019	TRUE	0.0365227
BEP	K15091	tri2	weight (IIE)	0.0300935	0.0065962	0.00460392	0.0555831	TRUE	0.0300935
BEP	K15238	tri2	weight (IIE)	-0.057207	0.0303095	-0.111846	-0.00256777	TRUE	0.057207
BEP	K15416	tri2	weight (IIE)	-0.0219742	0.00386261	-0.0414797	-0.00246874	TRUE	0.0219742
BEP	K15419	tri2	weight (IIE)	-0.0367498	0.011412	-0.0702771	-0.00322262	TRUE	0.0367498
BEP	K15573	tri2	weight (IIE)	0.0766192	0.0383982	0.0151197	0.138119	TRUE	0.0766192
BEP	K15742	tri2	weight (IIE)	0.0411707	0.0107366	0.00865088	0.0736906	TRUE	0.0411707
BEP	K15769	tri2	weight (IIE)	-0.0206834	0.0041673	-0.0409436	-0.000423201	TRUE	0.0206834
BEP	K15869	tri2	weight (IIE)	0.0105935	0.000716236	0.00219417	0.0189928	TRUE	0.0105935
BEP	K15956	tri2	weight (IIE)	-0.0762356	0.0463773	-0.143823	-0.0086478	TRUE	0.0762356
BEP	K15988	tri2	weight (IIE)	0.000124988	2.86269e-08	7.1887e-05	0.000178089	TRUE	0.000124988
BEP	K16000	tri2	weight (IIE)	-0.0308362	0.00784563	-0.0586352	-0.00303712	TRUE	0.0308362
BEP	K16001	tri2	weight (IIE)	0.0383051	0.00846497	0.00942971	0.0671806	TRUE	0.0383051
BEP	K16002	tri2	weight (IIE)	0.000421531	4.02493e-07	0.00022242	0.000620642	TRUE	0.000421531
BEP	K16007	tri2	weight (IIE)	-0.0350338	0.0113636	-0.0684898	-0.00157785	TRUE	0.0350338
BEP	K16030	tri2	weight (IIE)	-0.0586788	0.0246673	-0.107971	-0.00938679	TRUE	0.0586788
BEP	K16031	tri2	weight (IIE)	0.0623852	0.019237	0.0188556	0.105915	TRUE	0.0623852
BEP	K16032	tri2	weight (IIE)	0.0153234	0.00163609	0.00262879	0.028018	TRUE	0.0153234
BEP	K16097	tri2	weight (IIE)	0.024783	0.00416312	0.00453301	0.045033	TRUE	0.024783
BEP	K16109	tri2	weight (IIE)	1.77636e-15	5.04942e-30	1.07112e-15	2.4816e-15	TRUE	1.77636e-15
BEP	K16111	tri2	weight (IIE)	0.0378352	0.00613049	0.0132619	0.0624085	TRUE	0.0378352
BEP	K16112	tri2	weight (IIE)	-8.88178e-16	1.18835e-30	-1.23031e-15	-5.46051e-16	TRUE	8.88178e-16
BEP	K16394	tri2	weight (IIE)	0.0639034	0.0281756	0.0112226	0.116584	TRUE	0.0639034
BEP	K16395	tri2	weight (IIE)	-0.000790963	2.41218e-06	-0.0012784	-0.000303524	TRUE	0.000790963
BEP	K16396	tri2	weight (IIE)	0.00820661	0.000479198	0.00133635	0.0150769	TRUE	0.00820661
BEP	K16398	tri2	weight (IIE)	0.0369821	0.00992282	0.00571894	0.0682453	TRUE	0.0369821
BEP	K16399	tri2	weight (IIE)	-0.0556246	0.0235494	-0.103787	-0.00746248	TRUE	0.0556246
BEP	K16401	tri2	weight (IIE)	-0.0158618	0.00234792	-0.0310693	-0.000654308	TRUE	0.0158618
BEP	K16405	tri2	weight (IIE)	0.002336	9.29567e-06	0.00137912	0.00329288	TRUE	0.002336
BEP	K16406	tri2	weight (IIE)	-0.0117639	0.00113051	-0.0223163	-0.00121146	TRUE	0.0117639
BEP	K16407	tri2	weight (IIE)	-0.0478497	0.0150652	-0.0863713	-0.00932819	TRUE	0.0478497
BEP	K16412	tri2	weight (IIE)	0.0202218	0.00269777	0.00392066	0.036523	TRUE	0.0202218
BEP	K16413	tri2	weight (IIE)	0.00424339	0.000125784	0.000723501	0.00776329	TRUE	0.00424339
BEP	K16414	tri2	weight (IIE)	0.0787946	0.0418258	0.014609	0.14298	TRUE	0.0787946
BEP	K16450	tri2	weight (IIE)	0.0149505	0.00155748	0.00256463	0.0273364	TRUE	0.0149505
BEP	K17048	tri2	weight (IIE)	0.00618608	0.000326601	0.000514227	0.0118579	TRUE	0.00618608
BEP	K17051	tri2	weight (IIE)	0.0125849	0.000598688	0.00490572	0.0202641	TRUE	0.0125849
BEP	K17318	tri2	weight (IIE)	0.0143237	0.000837553	0.0052409	0.0234066	TRUE	0.0143237
BEP	K17939	tri2	weight (IIE)	-0.0281616	0.00738447	-0.0551312	-0.00119191	TRUE	0.0281616
BEP	K18536	tri2	weight (IIE)	0.0170306	0.000840698	0.00793071	0.0261305	TRUE	0.0170306
BEP	K18639	tri2	weight (IIE)	0.0531026	0.0163617	0.0129578	0.0932475	TRUE	0.0531026
BEP	K18679	tri2	weight (IIE)	0.0363813	0.00866154	0.00717248	0.06559	TRUE	0.0363813
BEP	K18680	tri2	weight (IIE)	-0.0587589	0.030867	-0.113898	-0.00361942	TRUE	0.0587589
BEP	K18682	tri2	weight (IIE)	-0.000377426	4.65292e-07	-0.000591507	-0.000163345	TRUE	0.000377426
BEP	K18836	tri2	weight (IIE)	0.0653103	0.026308	0.0144054	0.116215	TRUE	0.0653103
BEP	K18888	tri2	weight (IIE)	0.039464	0.00770779	0.0119103	0.0670178	TRUE	0.039464
BEP	K19294	tri2	weight (IIE)	0.0477559	0.0157487	0.00837022	0.0871416	TRUE	0.0477559
BEP	K19634	tri2	weight (IIE)	0.014437	0.00145243	0.00247612	0.0263979	TRUE	0.014437
BEP	K19635	tri2	weight (IIE)	0.0193403	0.00141216	0.00754645	0.0311342	TRUE	0.0193403
BEP	K19639	tri2	weight (IIE)	0.0580134	0.0232062	0.0102036	0.105823	TRUE	0.0580134
BEP	K19649	tri2	weight (IIE)	-0.094521	0.0882442	-0.187752	-0.0012903	TRUE	0.094521
BEP	K19650	tri2	weight (IIE)	0.0456935	0.0145322	0.00785959	0.0835275	TRUE	0.0456935
BEP	K19652	tri2	weight (IIE)	0.0123868	0.000556578	0.00498258	0.019791	TRUE	0.0123868
BEP	K19653	tri2	weight (IIE)	0.0409674	0.0113847	0.00748037	0.0744545	TRUE	0.0409674
BEP	K19725	tri2	weight (IIE)	-1.52401e-05	4.74257e-10	-2.20749e-05	-8.40537e-06	TRUE	1.52401e-05
BEP	K19762	tri2	weight (IIE)	0.00926243	0.000598342	0.00158545	0.0169394	TRUE	0.00926243
BEP	K19763	tri2	weight (IIE)	0.0289089	0.00581558	0.00497508	0.0528428	TRUE	0.0289089
BEP	K19884	tri2	weight (IIE)	0.0190739	0.00281479	0.00242297	0.0357249	TRUE	0.0190739
BEP	K19889	tri2	weight (IIE)	0.067713	0.0185981	0.0249124	0.110514	TRUE	0.067713
BEP	K19958	tri2	weight (IIE)	0.0495269	0.0213637	0.00365422	0.0953995	TRUE	0.0495269
BEP	K20074	tri2	weight (IIE)	0.0256349	0.00322119	0.00782243	0.0434474	TRUE	0.0256349
BEP	K20386	tri2	weight (IIE)	0.0762085	0.039768	0.0136217	0.138795	TRUE	0.0762085
BEP	K20442	tri2	weight (IIE)	0.016446	0.00212307	0.00198496	0.030907	TRUE	0.016446
BEP	K20509	tri2	weight (IIE)	-0.166304	0.193884	-0.304497	-0.0281105	TRUE	0.166304
BEP	K20548	tri2	weight (IIE)	-0.0700618	0.0392792	-0.132263	-0.00786085	TRUE	0.0700618
BEP	K20568	tri2	weight (IIE)	1.33227e-15	3.78468e-30	7.21705e-16	1.94283e-15	TRUE	1.33227e-15
BEP	K20570	tri2	weight (IIE)	0.00575535	0.000140197	0.00203926	0.00947143	TRUE	0.00575535
BEP	K20572	tri2	weight (IIE)	0.0174406	0.00169285	0.00452767	0.0303536	TRUE	0.0174406
BEP	K20576	tri2	weight (IIE)	0.0395423	0.010959	0.00668727	0.0723973	TRUE	0.0395423
BEP	K20578	tri2	weight (IIE)	0.0403133	0.00783284	0.012537	0.0680897	TRUE	0.0403133
BEP	K20591	tri2	weight (IIE)	0.0789052	0.0332685	0.0216609	0.13615	TRUE	0.0789052
BEP	K20615	tri2	weight (IIE)	0.0213398	0.0030367	0.00404492	0.0386346	TRUE	0.0213398
BEP	K20682	tri2	weight (IIE)	0.0397006	0.0109193	0.00690516	0.072496	TRUE	0.0397006
BEP	K20707	tri2	weight (IIE)	0.0391242	0.00755429	0.0118462	0.0664022	TRUE	0.0391242
BEP	K21175	tri2	weight (IIE)	0.0319632	0.00590979	0.00783625	0.0560901	TRUE	0.0319632
BEP	K21212	tri2	weight (IIE)	0.0166551	0.00110783	0.00620902	0.0271012	TRUE	0.0166551
BEP	K21216	tri2	weight (IIE)	-0.0351136	0.0120251	-0.0695296	-0.000697568	TRUE	0.0351136
BEP	K21221	tri2	weight (IIE)	0.0632582	0.0268982	0.0117854	0.114731	TRUE	0.0632582
BEP	K21228	tri2	weight (IIE)	0.0285555	0.0024329	0.0130752	0.0440357	TRUE	0.0285555
BEP	K21271	tri2	weight (IIE)	0.0105823	0.000520079	0.00342496	0.0177396	TRUE	0.0105823
BEP	K21282	tri2	weight (IIE)	0.00520686	8.34946e-05	0.00233908	0.00807463	TRUE	0.00520686
BEP	K21330	tri2	weight (IIE)	0.0148405	0.00118548	0.00403459	0.0256465	TRUE	0.0148405
BEP	K21365	tri2	weight (IIE)	0.132623	0.131654	0.0187475	0.246499	TRUE	0.132623
BEP	K21541	tri2	weight (IIE)	0.00855944	0.000113658	0.00521352	0.0119054	TRUE	0.00855944
BEP	K21572	tri2	weight (IIE)	-0.0124615	0.00125804	-0.0235932	-0.00132976	TRUE	0.0124615
BEP	K21573	tri2	weight (IIE)	0.0391914	0.0107888	0.00659261	0.0717902	TRUE	0.0391914
BEP	K21586	tri2	weight (IIE)	0.0271968	0.00514788	0.00467875	0.0497148	TRUE	0.0271968
BEP	K21837	tri2	weight (IIE)	0.00546288	0.000208373	0.00093248	0.00999327	TRUE	0.00546288
BEP	K21934	tri2	weight (IIE)	-0.0301347	0.00623289	-0.0549123	-0.00535698	TRUE	0.0301347
BEP	K22004	tri2	weight (IIE)	-0.000576028	1.44869e-06	-0.000953776	-0.000198279	TRUE	0.000576028
BEP	K22090	tri2	weight (IIE)	-0.00273244	9.49656e-06	-0.0036996	-0.00176528	TRUE	0.00273244
BEP	K22423	tri2	weight (IIE)	0.0212285	0.0020865	0.00689259	0.0355644	TRUE	0.0212285
BEP	K22573	tri2	weight (IIE)	-0.00619273	0.000319794	-0.0118052	-0.000580301	TRUE	0.00619273
BEP	K22577	tri2	weight (IIE)	0.0609347	0.0247809	0.0115293	0.11034	TRUE	0.0609347
BEP	K22581	tri2	weight (IIE)	0.0142003	0.000706438	0.00585867	0.022542	TRUE	0.0142003
BEP	K22607	tri2	weight (IIE)	0.0668572	0.0324349	0.0103346	0.12338	TRUE	0.0668572
BEP	K23101	tri2	weight (IIE)	-0.133677	0.157681	-0.258302	-0.00905198	TRUE	0.133677
BEP	K23102	tri2	weight (IIE)	0.0642926	0.0167717	0.0236479	0.104937	TRUE	0.0642926
BEP	K23104	tri2	weight (IIE)	0.0328472	0.00472803	0.011267	0.0544274	TRUE	0.0328472
BEP	K23105	tri2	weight (IIE)	-0.0315859	0.00920297	-0.0616938	-0.00147807	TRUE	0.0315859
BEP	K23130	tri2	weight (IIE)	-0.0468818	0.0188972	-0.0900252	-0.00373834	TRUE	0.0468818
BEP	K23131	tri2	weight (IIE)	0.00018667	5.37782e-08	0.000113889	0.000259451	TRUE	0.00018667
BEP	K23153	tri2	weight (IIE)	0.00954195	0.000398943	0.00327334	0.0158106	TRUE	0.00954195
BEP	K23230	tri2	weight (IIE)	0.0264082	0.00465665	0.00499151	0.0478249	TRUE	0.0264082
BEP	K23251	tri2	weight (IIE)	0.00847368	0.000500468	0.0014526	0.0154948	TRUE	0.00847368
BEP	K23493	tri2	weight (IIE)	0.0241894	0.00396307	0.00443191	0.0439469	TRUE	0.0241894
BEP	K23517	tri2	weight (IIE)	-0.037568	0.0138456	-0.0744973	-0.000638663	TRUE	0.037568
BEP	K23646	tri2	weight (IIE)	0.0391456	0.0107157	0.00665738	0.0716339	TRUE	0.0391456
BEP	K23674	tri2	weight (IIE)	0.00411409	8.37447e-05	0.00124202	0.00698615	TRUE	0.00411409
BEP	K23675	tri2	weight (IIE)	0.00144539	1.2254e-05	0.000346749	0.00254403	TRUE	0.00144539
BEP	K23738	tri2	weight (IIE)	-0.0538181	0.0279446	-0.106283	-0.00135371	TRUE	0.0538181
BEP	K23744	tri2	weight (IIE)	8.88178e-16	1.42149e-30	5.13992e-16	1.26236e-15	TRUE	8.88178e-16
BEP	K23749	tri2	weight (IIE)	0.0280899	0.00564391	0.00451197	0.0516678	TRUE	0.0280899
BEP	K23862	tri2	weight (IIE)	4.04991e-06	6.40861e-11	1.53746e-06	6.56236e-06	TRUE	4.04991e-06
BEP	K23875	tri2	weight (IIE)	0.0316018	0.0070155	0.00531458	0.0578891	TRUE	0.0316018
BEP	K23888	tri2	weight (IIE)	0.0576897	0.0155605	0.0185401	0.0968393	TRUE	0.0576897
BEP	K23990	tri2	weight (IIE)	0.073879	0.0361778	0.0141841	0.133574	TRUE	0.073879
BEP	K24122	tri2	weight (IIE)	0.0585677	0.0233547	0.0106051	0.10653	TRUE	0.0585677
BEP	K24250	tri2	weight (IIE)	0.00941795	0.0006185	0.00161272	0.0172232	TRUE	0.00941795
BEP	K24251	tri2	weight (IIE)	-0.0869501	0.0680666	-0.168831	-0.00506922	TRUE	0.0869501
BEP	K24528	tri2	weight (IIE)	7.18441e-06	9.02227e-11	4.20333e-06	1.01655e-05	TRUE	7.18441e-06
BEP	K24555	tri2	weight (IIE)	0.0641939	0.0265665	0.0130395	0.115348	TRUE	0.0641939
BEP	K24556	tri2	weight (IIE)	0.0122861	0.000655719	0.00424948	0.0203228	TRUE	0.0122861
BEP	K24558	tri2	weight (IIE)	-0.015218	0.00194473	-0.0290583	-0.0013777	TRUE	0.015218
BEP	K24559	tri2	weight (IIE)	-0.00872994	0.000552704	-0.0161083	-0.00135154	TRUE	0.00872994
BEP	K24560	tri2	weight (IIE)	-0.0224753	0.0039753	-0.0422633	-0.0026874	TRUE	0.0224753
BEP	K24561	tri2	weight (IIE)	-0.0205568	0.004101	-0.0406551	-0.000458385	TRUE	0.0205568
BEP	K24562	tri2	weight (IIE)	-0.0155585	0.0020209	-0.0296673	-0.00144976	TRUE	0.0155585
BEP	K24566	tri2	weight (IIE)	0.0262707	0.00346806	0.00778825	0.0447531	TRUE	0.0262707
BEP	K24568	tri2	weight (IIE)	0.100156	0.0704284	0.0168662	0.183445	TRUE	0.100156
BEP	K24569	tri2	weight (IIE)	0.000188784	1.74244e-07	5.77773e-05	0.000319792	TRUE	0.000188784
BEP	K24906	tri2	weight (IIE)	0.00170023	2.0214e-05	0.000289185	0.00311128	TRUE	0.00170023
BEP	K25196	tri2	weight (IIE)	0.0407213	0.00799565	0.0126578	0.0687848	TRUE	0.0407213
BEP	K25232	tri2	weight (IIE)	0.0112975	0.000194781	0.00691731	0.0156776	TRUE	0.0112975
BEP	K25998	tri2	weight (IIE)	-0.0723598	0.0518506	-0.143825	-0.00089491	TRUE	0.0723598
BEP	X3000024	tri2	weight (IIE)	0.0359296	0.00947182	0.00538516	0.0664741	TRUE	0.0359296
BEP	X3000521	tri2	weight (IIE)	0.0369691	0.00495379	0.0148797	0.0590585	TRUE	0.0369691
BEP	X3000833	tri2	weight (IIE)	0.0678622	0.0322429	0.0115072	0.124217	TRUE	0.0678622
BEP	X3000839	tri2	weight (IIE)	0.0173471	0.00190761	0.00363954	0.0310547	TRUE	0.0173471
BEP	X3002882	tri2	weight (IIE)	0.0287132	0.00573163	0.00495275	0.0524737	TRUE	0.0287132
BEP	X3002987	tri2	weight (IIE)	0.0565274	0.0215562	0.0104486	0.102606	TRUE	0.0565274
BEP	X3003578	tri2	weight (IIE)	0.0221955	0.00308251	0.00477066	0.0396203	TRUE	0.0221955
BEP	X3003948	tri2	weight (IIE)	0.0221672	0.00343159	0.00378222	0.0405522	TRUE	0.0221672
BEP	X3003980	tri2	weight (IIE)	0.000389738	4.35006e-07	0.000182741	0.000596734	TRUE	0.000389738
BEP	cellulosomeSLH_0	tri2	weight (IIE)	0.0222752	0.00204423	0.00808522	0.0364651	TRUE	0.0222752
BEP	AA6_0	tri2	gestational age (IDE)	0.113854	12.0429	-0.975282	1.20299	FALSE
BEP	CBM32_0	tri2	gestational age (IDE)	0.0953248	12.0271	-0.993096	1.18375	FALSE
BEP	CBM48_0	tri2	gestational age (IDE)	0.0785475	13.6203	-1.07972	1.23682	FALSE
BEP	CBM50_0	tri2	gestational age (IDE)	0.0361181	12.7838	-1.08602	1.15825	FALSE
BEP	CE1_0	tri2	gestational age (IDE)	-0.204584	11.4854	-1.26821	0.859042	FALSE
BEP	CE3_0	tri2	gestational age (IDE)	-0.0715045	9.63722	-1.0458	0.902793	FALSE
BEP	CE4_0	tri2	gestational age (IDE)	0.0488305	12.9842	-1.08207	1.17973	FALSE
BEP	GH109_0	tri2	gestational age (IDE)	0.0420417	13.0013	-1.0896	1.17368	FALSE
BEP	GH25_0	tri2	gestational age (IDE)	0.080947	12.9848	-1.04998	1.21187	FALSE
BEP	GH2_0	tri2	gestational age (IDE)	0.0765033	13.6964	-1.085	1.238	FALSE
BEP	GH3_0	tri2	gestational age (IDE)	0.168511	11.1223	-0.878165	1.21519	FALSE
BEP	GH78_0	tri2	gestational age (IDE)	0.00831531	12.3633	-1.09521	1.11184	FALSE
BEP	GT28_0	tri2	gestational age (IDE)	0.0547239	13.2666	-1.08841	1.19785	FALSE
BEP	GT2_0	tri2	gestational age (IDE)	0.051685	12.1303	-1.0414	1.14477	FALSE
BEP	GT4_0	tri2	gestational age (IDE)	0.0588255	14.2452	-1.12571	1.24336	FALSE
BEP	GT51_0	tri2	gestational age (IDE)	0.0627597	13.179	-1.07659	1.20211	FALSE
BEP	K00059	tri2	gestational age (IDE)	0.0235799	12.2177	-1.07343	1.12059	FALSE
BEP	K00075	tri2	gestational age (IDE)	0.0423986	13.6037	-1.11516	1.19996	FALSE
BEP	K00093	tri2	gestational age (IDE)	0.0467775	13.5443	-1.10825	1.20181	FALSE
BEP	K00492	tri2	gestational age (IDE)	0.121111	12.2751	-0.978474	1.2207	FALSE
BEP	K00554	tri2	gestational age (IDE)	-0.0385843	11.9138	-1.12186	1.04469	FALSE
BEP	K00615	tri2	gestational age (IDE)	0.0270876	12.645	-1.08894	1.14312	FALSE
BEP	K00655	tri2	gestational age (IDE)	0.147011	11.6695	-0.925105	1.21913	FALSE
BEP	K00688	tri2	gestational age (IDE)	0.0561537	12.3359	-1.04615	1.15846	FALSE
BEP	K00790	tri2	gestational age (IDE)	-0.0782104	11.5432	-1.14451	0.988086	FALSE
BEP	K00791	tri2	gestational age (IDE)	0.147584	11.4779	-0.915695	1.21086	FALSE
BEP	K00891	tri2	gestational age (IDE)	0.101405	12.5418	-1.01006	1.21287	FALSE
BEP	K00925	tri2	gestational age (IDE)	-0.0444496	12.6457	-1.16051	1.07161	FALSE
BEP	K00927	tri2	gestational age (IDE)	0.0501269	11.8879	-1.03198	1.13223	FALSE
BEP	K00945	tri2	gestational age (IDE)	0.0777842	13.3418	-1.06858	1.22415	FALSE
BEP	K00975	tri2	gestational age (IDE)	0.0665417	13.2688	-1.07668	1.20976	FALSE
BEP	K00981	tri2	gestational age (IDE)	0.0912899	13.7545	-1.07267	1.25525	FALSE
BEP	K01000	tri2	gestational age (IDE)	0.0775556	13.2042	-1.06288	1.21799	FALSE
BEP	K01005	tri2	gestational age (IDE)	0.0750335	13.5178	-1.07887	1.22893	FALSE
BEP	K01056	tri2	gestational age (IDE)	-0.0692317	10.773	-1.09934	0.960878	FALSE
BEP	K01091	tri2	gestational age (IDE)	-0.0153781	13.6285	-1.17399	1.14324	FALSE
BEP	K01265	tri2	gestational age (IDE)	0.101445	12.3988	-1.00367	1.20656	FALSE
BEP	K01358	tri2	gestational age (IDE)	0.0303225	12.1493	-1.06361	1.12426	FALSE
BEP	K01448	tri2	gestational age (IDE)	0.0726322	13.9471	-1.09945	1.24471	FALSE
BEP	K01462	tri2	gestational age (IDE)	0.0663068	13.7026	-1.09546	1.22807	FALSE
BEP	K01489	tri2	gestational age (IDE)	0.0665417	13.2688	-1.07668	1.20976	FALSE
BEP	K01624	tri2	gestational age (IDE)	0.0508478	13.1098	-1.08551	1.1872	FALSE
BEP	K01670	tri2	gestational age (IDE)	0.0963323	11.6055	-0.972841	1.16551	FALSE
BEP	K01775	tri2	gestational age (IDE)	0.103004	12.8547	-1.02224	1.22825	FALSE
BEP	K01803	tri2	gestational age (IDE)	0.0828746	12.9347	-1.04587	1.21161	FALSE
BEP	K01861	tri2	gestational age (IDE)	0.0337058	12.7428	-1.08663	1.15404	FALSE
BEP	K01867	tri2	gestational age (IDE)	0.0808879	13.9865	-1.09285	1.25462	FALSE
BEP	K01872	tri2	gestational age (IDE)	0.0843877	13.3708	-1.06322	1.232	FALSE
BEP	K01874	tri2	gestational age (IDE)	-0.0138393	12.6383	-1.12957	1.10189	FALSE
BEP	K01875	tri2	gestational age (IDE)	-0.179693	12.6271	-1.29493	0.935544	FALSE
BEP	K01876	tri2	gestational age (IDE)	0.00681292	13.7113	-1.15532	1.16894	FALSE
BEP	K01885	tri2	gestational age (IDE)	0.0402276	13.3043	-1.10453	1.18498	FALSE
BEP	K01915	tri2	gestational age (IDE)	-0.0157339	12.4865	-1.12475	1.09328	FALSE
BEP	K01921	tri2	gestational age (IDE)	0.00838017	12.8703	-1.11755	1.13431	FALSE
BEP	K01928	tri2	gestational age (IDE)	0.0639561	13.6699	-1.09642	1.22433	FALSE
BEP	K01990	tri2	gestational age (IDE)	0.0901698	13.5728	-1.06608	1.24642	FALSE
BEP	K01995	tri2	gestational age (IDE)	0.104545	14.1409	-1.07565	1.28474	FALSE
BEP	K01996	tri2	gestational age (IDE)	0.147931	10.0786	-0.84843	1.14429	FALSE
BEP	K01997	tri2	gestational age (IDE)	0.0695666	12.8569	-1.05577	1.19491	FALSE
BEP	K01998	tri2	gestational age (IDE)	0.0288866	12.9442	-1.10027	1.15804	FALSE
BEP	K01999	tri2	gestational age (IDE)	0.0124577	12.4099	-1.09315	1.11806	FALSE
BEP	K02003	tri2	gestational age (IDE)	-0.0402423	12.0826	-1.13117	1.05068	FALSE
BEP	K02004	tri2	gestational age (IDE)	-0.00134812	12.4311	-1.1079	1.1052	FALSE
BEP	K02028	tri2	gestational age (IDE)	-0.0312326	11.8775	-1.11286	1.0504	FALSE
BEP	K02029	tri2	gestational age (IDE)	0.0611821	13.3106	-1.08384	1.2062	FALSE
BEP	K02030	tri2	gestational age (IDE)	0.0322306	12.9208	-1.0959	1.16037	FALSE
BEP	K02031	tri2	gestational age (IDE)	-0.0297277	11.7637	-1.10616	1.04671	FALSE
BEP	K02032	tri2	gestational age (IDE)	0.0580996	13.2963	-1.08631	1.20251	FALSE
BEP	K02033	tri2	gestational age (IDE)	-0.0138065	12.2889	-1.11401	1.0864	FALSE
BEP	K02034	tri2	gestational age (IDE)	0.0608541	13.3365	-1.08528	1.20699	FALSE
BEP	K02078	tri2	gestational age (IDE)	0.0726734	13.7441	-1.09085	1.2362	FALSE
BEP	K02171	tri2	gestational age (IDE)	0.067356	13.498	-1.0857	1.22041	FALSE
BEP	K02172	tri2	gestational age (IDE)	0.0717976	13.2429	-1.07031	1.21391	FALSE
BEP	K02238	tri2	gestational age (IDE)	0.0922842	10.3735	-0.918548	1.10312	FALSE
BEP	K02314	tri2	gestational age (IDE)	0.0952645	13.0677	-1.03926	1.22979	FALSE
BEP	K02316	tri2	gestational age (IDE)	0.00441641	13.3745	-1.14335	1.15219	FALSE
BEP	K02338	tri2	gestational age (IDE)	0.068423	13.5607	-1.08731	1.22415	FALSE
BEP	K02342	tri2	gestational age (IDE)	0.0444735	12.3495	-1.05844	1.14738	FALSE
BEP	K02355	tri2	gestational age (IDE)	0.066637	13.3092	-1.07833	1.2116	FALSE
BEP	K02356	tri2	gestational age (IDE)	-0.0118008	12.1174	-1.1043	1.0807	FALSE
BEP	K02483	tri2	gestational age (IDE)	0.0730498	12.2957	-1.02745	1.17355	FALSE
BEP	K02495	tri2	gestational age (IDE)	0.0087392	12.4017	-1.0965	1.11398	FALSE
BEP	K02503	tri2	gestational age (IDE)	-0.630228	11.0126	-1.67173	0.411274	FALSE
BEP	K02529	tri2	gestational age (IDE)	0.0410011	12.8316	-1.08323	1.16523	FALSE
BEP	K02563	tri2	gestational age (IDE)	0.0718261	11.9431	-1.01279	1.15644	FALSE
BEP	K02600	tri2	gestational age (IDE)	0.0234215	10.4476	-0.991014	1.03786	FALSE
BEP	K02834	tri2	gestational age (IDE)	0.0671862	13.4427	-1.08351	1.21788	FALSE
BEP	K02860	tri2	gestational age (IDE)	0.0785763	12.486	-1.03041	1.18756	FALSE
BEP	K02867	tri2	gestational age (IDE)	0.0710645	12.7305	-1.04873	1.19086	FALSE
BEP	K02887	tri2	gestational age (IDE)	0.0670016	13.4112	-1.08234	1.21634	FALSE
BEP	K02899	tri2	gestational age (IDE)	-0.0539787	11.4873	-1.11769	1.00973	FALSE
BEP	K02913	tri2	gestational age (IDE)	0.0486819	12.1317	-1.04446	1.14182	FALSE
BEP	K02935	tri2	gestational age (IDE)	0.0750338	13.4282	-1.07504	1.22511	FALSE
BEP	K02939	tri2	gestational age (IDE)	0.0691353	13.4779	-1.08306	1.22133	FALSE
BEP	K02956	tri2	gestational age (IDE)	0.00948974	11.8682	-1.07171	1.09069	FALSE
BEP	K02959	tri2	gestational age (IDE)	0.0727493	13.7324	-1.09028	1.23578	FALSE
BEP	K02963	tri2	gestational age (IDE)	-0.0229195	13.2207	-1.16407	1.11823	FALSE
BEP	K02968	tri2	gestational age (IDE)	0.0840478	13.9609	-1.08861	1.25671	FALSE
BEP	K02970	tri2	gestational age (IDE)	0.0750173	13.2478	-1.0673	1.21734	FALSE
BEP	K02990	tri2	gestational age (IDE)	0.0683988	13.7208	-1.09414	1.23093	FALSE
BEP	K03070	tri2	gestational age (IDE)	0.0142411	13.1046	-1.12189	1.15037	FALSE
BEP	K03073	tri2	gestational age (IDE)	0.0720113	12.5524	-1.03992	1.18394	FALSE
BEP	K03086	tri2	gestational age (IDE)	-0.122118	11.6631	-1.19394	0.949705	FALSE
BEP	K03088	tri2	gestational age (IDE)	-0.0208615	11.6939	-1.0941	1.05238	FALSE
BEP	K03091	tri2	gestational age (IDE)	0.0683783	12.9358	-1.06041	1.19717	FALSE
BEP	K03100	tri2	gestational age (IDE)	-0.0435048	10.4961	-1.06029	0.973281	FALSE
BEP	K03101	tri2	gestational age (IDE)	0.0988212	13.7107	-1.06328	1.26093	FALSE
BEP	K03111	tri2	gestational age (IDE)	0.0666874	13.7633	-1.09765	1.23102	FALSE
BEP	K03215	tri2	gestational age (IDE)	0.0687925	13.2083	-1.07182	1.20941	FALSE
BEP	K03217	tri2	gestational age (IDE)	-0.0709942	11.2065	-1.12162	0.979636	FALSE
BEP	K03308	tri2	gestational age (IDE)	0.203492	10.7697	-0.826461	1.23345	FALSE
BEP	K03310	tri2	gestational age (IDE)	0.0180688	12.3213	-1.08358	1.11972	FALSE
BEP	K03324	tri2	gestational age (IDE)	-0.00269646	13.1858	-1.14234	1.13695	FALSE
BEP	K03327	tri2	gestational age (IDE)	0.0452543	13.0957	-1.09049	1.181	FALSE
BEP	K03378	tri2	gestational age (IDE)	0.103291	12.9867	-1.02772	1.2343	FALSE
BEP	K03406	tri2	gestational age (IDE)	0.0537871	13.061	-1.08045	1.18803	FALSE
BEP	K03424	tri2	gestational age (IDE)	0.00892524	12.5966	-1.10497	1.12282	FALSE
BEP	K03438	tri2	gestational age (IDE)	0.0543105	13.8953	-1.11559	1.22421	FALSE
BEP	K03466	tri2	gestational age (IDE)	-0.18282	12.6197	-1.29773	0.932092	FALSE
BEP	K03496	tri2	gestational age (IDE)	0.143789	11.262	-0.909441	1.19702	FALSE
BEP	K03497	tri2	gestational age (IDE)	0.107807	13.213	-1.03301	1.24863	FALSE
BEP	K03498	tri2	gestational age (IDE)	0.0688384	13.4579	-1.08251	1.22018	FALSE
BEP	K03499	tri2	gestational age (IDE)	0.0509607	13.3536	-1.09591	1.19783	FALSE
BEP	K03531	tri2	gestational age (IDE)	-0.0740725	11.197	-1.12426	0.976116	FALSE
BEP	K03536	tri2	gestational age (IDE)	0.0689955	13.8454	-1.09881	1.2368	FALSE
BEP	K03545	tri2	gestational age (IDE)	0.00202934	12.4079	-1.10349	1.10755	FALSE
BEP	K03550	tri2	gestational age (IDE)	0.0665522	13.9329	-1.10493	1.23804	FALSE
BEP	K03569	tri2	gestational age (IDE)	0.126296	12.2657	-0.972868	1.22546	FALSE
BEP	K03629	tri2	gestational age (IDE)	0.0496435	10.8474	-0.984017	1.0833	FALSE
BEP	K03650	tri2	gestational age (IDE)	0.0321447	13.8736	-1.13685	1.20114	FALSE
BEP	K03657	tri2	gestational age (IDE)	0.0340557	12.752	-1.08668	1.1548	FALSE
BEP	K03671	tri2	gestational age (IDE)	0.421352	10.0712	-0.57464	1.41734	FALSE
BEP	K03687	tri2	gestational age (IDE)	0.0572861	12.6617	-1.05948	1.17405	FALSE
BEP	K03699	tri2	gestational age (IDE)	0.0301233	12.8324	-1.09414	1.15439	FALSE
BEP	K03701	tri2	gestational age (IDE)	0.136738	11.8811	-0.945054	1.21853	FALSE
BEP	K03737	tri2	gestational age (IDE)	0.0306929	12.8986	-1.09647	1.15786	FALSE
BEP	K03798	tri2	gestational age (IDE)	0.0976388	10.13	-0.90126	1.09654	FALSE
BEP	K04043	tri2	gestational age (IDE)	-0.245267	13.4317	-1.39549	0.904952	FALSE
BEP	K04069	tri2	gestational age (IDE)	0.0253851	13.0508	-1.10841	1.15918	FALSE
BEP	K04096	tri2	gestational age (IDE)	0.00678227	12.3466	-1.096	1.10956	FALSE
BEP	K04487	tri2	gestational age (IDE)	0.0884087	12.7046	-1.03024	1.20706	FALSE
BEP	K04758	tri2	gestational age (IDE)	-0.182304	11.7372	-1.25752	0.892916	FALSE
BEP	K04759	tri2	gestational age (IDE)	-0.00447373	12.1758	-1.0996	1.09065	FALSE
BEP	K05349	tri2	gestational age (IDE)	0.032865	12.7347	-1.08711	1.15284	FALSE
BEP	K05394	tri2	gestational age (IDE)	0.0772306	13.0192	-1.05519	1.20965	FALSE
BEP	K05540	tri2	gestational age (IDE)	0.238925	14.1045	-0.93975	1.4176	FALSE
BEP	K05832	tri2	gestational age (IDE)	0.0954647	14.0916	-1.08267	1.2736	FALSE
BEP	K05833	tri2	gestational age (IDE)	-0.0244118	11.8884	-1.10654	1.05771	FALSE
BEP	K05914	tri2	gestational age (IDE)	0.0295446	12.7167	-1.08964	1.14873	FALSE
BEP	K05992	tri2	gestational age (IDE)	0.0863397	13.9474	-1.08575	1.25843	FALSE
BEP	K06153	tri2	gestational age (IDE)	0.102344	12.6693	-1.01476	1.21944	FALSE
BEP	K06173	tri2	gestational age (IDE)	0.0657451	12.1686	-1.02906	1.16055	FALSE
BEP	K06180	tri2	gestational age (IDE)	-0.149869	11.1151	-1.19621	0.89647	FALSE
BEP	K06187	tri2	gestational age (IDE)	0.0822044	14.1351	-1.09775	1.26216	FALSE
BEP	K06381	tri2	gestational age (IDE)	0.071562	13.7033	-1.09023	1.23335	FALSE
BEP	K06400	tri2	gestational age (IDE)	0.0777414	13.4739	-1.07429	1.22977	FALSE
BEP	K06881	tri2	gestational age (IDE)	0.0644317	13.9334	-1.10707	1.23594	FALSE
BEP	K06925	tri2	gestational age (IDE)	-0.0155258	13.384	-1.1637	1.13265	FALSE
BEP	K06941	tri2	gestational age (IDE)	0.0429231	13.2366	-1.09891	1.18476	FALSE
BEP	K06949	tri2	gestational age (IDE)	0.113043	12.3503	-0.989906	1.21599	FALSE
BEP	K06969	tri2	gestational age (IDE)	0.0390187	11.9529	-1.04604	1.12408	FALSE
BEP	K07007	tri2	gestational age (IDE)	0.0752115	13.0708	-1.05945	1.20987	FALSE
BEP	K07029	tri2	gestational age (IDE)	0.110536	12.9576	-1.0192	1.24028	FALSE
BEP	K07047	tri2	gestational age (IDE)	0.0786268	12.9749	-1.05187	1.20912	FALSE
BEP	K07052	tri2	gestational age (IDE)	0.0682749	13.2203	-1.07286	1.20941	FALSE
BEP	K07079	tri2	gestational age (IDE)	0.0780698	12.9874	-1.05297	1.20911	FALSE
BEP	K07090	tri2	gestational age (IDE)	-0.00258484	12.5466	-1.11426	1.10909	FALSE
BEP	K07095	tri2	gestational age (IDE)	0.0715239	13.7202	-1.09098	1.23403	FALSE
BEP	K07098	tri2	gestational age (IDE)	-0.03132	12.2028	-1.12766	1.06502	FALSE
BEP	K07133	tri2	gestational age (IDE)	0.77444	10.749	-0.254525	1.8034	FALSE
BEP	K07137	tri2	gestational age (IDE)	0.02581	13.0076	-1.10611	1.15773	FALSE
BEP	K07165	tri2	gestational age (IDE)	0.0665417	13.2688	-1.07668	1.20976	FALSE
BEP	K07240	tri2	gestational age (IDE)	0.00513498	12.5275	-1.1057	1.11597	FALSE
BEP	K07258	tri2	gestational age (IDE)	0.0700617	13.3198	-1.07536	1.21548	FALSE
BEP	K07260	tri2	gestational age (IDE)	0.109381	13.4067	-1.03977	1.25853	FALSE
BEP	K07273	tri2	gestational age (IDE)	0.0706038	13.6525	-1.08903	1.23024	FALSE
BEP	K07284	tri2	gestational age (IDE)	-0.0423566	11.4577	-1.1047	1.01999	FALSE
BEP	K07335	tri2	gestational age (IDE)	-0.381116	12.2515	-1.47964	0.71741	FALSE
BEP	K07407	tri2	gestational age (IDE)	0.0654178	12.9846	-1.0655	1.19634	FALSE
BEP	K07478	tri2	gestational age (IDE)	-0.0929815	12.3191	-1.19454	1.00857	FALSE
BEP	K07699	tri2	gestational age (IDE)	0.110689	12.7622	-1.0105	1.23188	FALSE
BEP	K07718	tri2	gestational age (IDE)	0.0636398	13.7656	-1.10079	1.22807	FALSE
BEP	K07720	tri2	gestational age (IDE)	0.0729933	13.9191	-1.09791	1.2439	FALSE
BEP	K07727	tri2	gestational age (IDE)	0.380456	17.8741	-0.946413	1.70732	FALSE
BEP	K07780	tri2	gestational age (IDE)	0.0194139	12.7565	-1.10152	1.14035	FALSE
BEP	K08303	tri2	gestational age (IDE)	0.0799182	12.9358	-1.04887	1.20871	FALSE
BEP	K08591	tri2	gestational age (IDE)	0.0211132	13.5662	-1.13485	1.17708	FALSE
BEP	K08600	tri2	gestational age (IDE)	0.0697258	11.9294	-1.01427	1.15372	FALSE
BEP	K08602	tri2	gestational age (IDE)	0.0618922	13.4841	-1.09057	1.21436	FALSE
BEP	K09460	tri2	gestational age (IDE)	-0.0417621	12.7996	-1.16459	1.08107	FALSE
BEP	K09747	tri2	gestational age (IDE)	0.0265807	12.6361	-1.08906	1.14222	FALSE
BEP	K10617	tri2	gestational age (IDE)	0.110059	13.6493	-1.04944	1.26956	FALSE
BEP	K10773	tri2	gestational age (IDE)	-0.00720232	12.6453	-1.12325	1.10884	FALSE
BEP	K10923	tri2	gestational age (IDE)	0.0200107	12.5387	-1.09131	1.13134	FALSE
BEP	K10961	tri2	gestational age (IDE)	0.00535483	13.2568	-1.13735	1.14806	FALSE
BEP	K11148	tri2	gestational age (IDE)	-0.0149075	12.0258	-1.10327	1.07345	FALSE
BEP	K12574	tri2	gestational age (IDE)	0.0885886	12.3962	-1.0164	1.19358	FALSE
BEP	K12628	tri2	gestational age (IDE)	0.0665417	13.2688	-1.07668	1.20976	FALSE
BEP	K12629	tri2	gestational age (IDE)	0.0862303	12.8684	-1.03961	1.21207	FALSE
BEP	K12633	tri2	gestational age (IDE)	0.166886	13.4959	-0.986081	1.31985	FALSE
BEP	K12705	tri2	gestational age (IDE)	0.0438354	12.3782	-1.06036	1.14803	FALSE
BEP	K12719	tri2	gestational age (IDE)	0.0811865	13.2364	-1.06064	1.22301	FALSE
BEP	K12901	tri2	gestational age (IDE)	0.110349	12.5368	-1.00089	1.22159	FALSE
BEP	K12902	tri2	gestational age (IDE)	0.0630621	12.056	-1.02667	1.15279	FALSE
BEP	K12904	tri2	gestational age (IDE)	0.00345115	12.4105	-1.10218	1.10908	FALSE
BEP	K12906	tri2	gestational age (IDE)	0.0908476	12.7473	-1.02969	1.21138	FALSE
BEP	K12911	tri2	gestational age (IDE)	0.0958168	13.0674	-1.0387	1.23033	FALSE
BEP	K12912	tri2	gestational age (IDE)	0.11346	12.2955	-0.987035	1.21396	FALSE
BEP	K12913	tri2	gestational age (IDE)	0.0705995	14.029	-1.10492	1.24612	FALSE
BEP	K12914	tri2	gestational age (IDE)	0.0209488	12.3654	-1.08267	1.12457	FALSE
BEP	K12915	tri2	gestational age (IDE)	-0.0169782	11.5751	-1.08475	1.05079	FALSE
BEP	K13070	tri2	gestational age (IDE)	0.151581	13.3337	-0.994438	1.2976	FALSE
BEP	K13292	tri2	gestational age (IDE)	0.0647087	13.2761	-1.07883	1.20825	FALSE
BEP	K13306	tri2	gestational age (IDE)	0.00241385	12.6455	-1.11364	1.11846	FALSE
BEP	K13319	tri2	gestational age (IDE)	0.0137933	12.7849	-1.10839	1.13598	FALSE
BEP	K13322	tri2	gestational age (IDE)	0.095125	12.5249	-1.01559	1.20584	FALSE
BEP	K13332	tri2	gestational age (IDE)	0.0514769	12.5548	-1.06056	1.16352	FALSE
BEP	K13435	tri2	gestational age (IDE)	0.0635922	13.629	-1.09505	1.22223	FALSE
BEP	K13437	tri2	gestational age (IDE)	0.0206282	12.5477	-1.0911	1.13235	FALSE
BEP	K13553	tri2	gestational age (IDE)	-0.246386	11.4869	-1.31008	0.817308	FALSE
BEP	K13558	tri2	gestational age (IDE)	-0.0472818	11.5602	-1.11437	1.0198	FALSE
BEP	K13608	tri2	gestational age (IDE)	-0.24126	11.8243	-1.32046	0.837945	FALSE
BEP	K13975	tri2	gestational age (IDE)	0.0568628	13.5426	-1.0981	1.21182	FALSE
BEP	K14058	tri2	gestational age (IDE)	0.0697733	13.4295	-1.08035	1.2199	FALSE
BEP	K14059	tri2	gestational age (IDE)	-0.00264544	12.3955	-1.10761	1.10232	FALSE
BEP	K14369	tri2	gestational age (IDE)	0.106226	11.777	-0.970817	1.18327	FALSE
BEP	K14371	tri2	gestational age (IDE)	0.0584558	10.7703	-0.971526	1.08844	FALSE
BEP	K14373	tri2	gestational age (IDE)	0.0108417	12.6785	-1.10667	1.12835	FALSE
BEP	K14374	tri2	gestational age (IDE)	0.0658751	13.7267	-1.09691	1.22866	FALSE
BEP	K14417	tri2	gestational age (IDE)	0.135015	14.3288	-1.053	1.32303	FALSE
BEP	K14577	tri2	gestational age (IDE)	0.0976964	12.6783	-1.0198	1.21519	FALSE
BEP	K14601	tri2	gestational age (IDE)	0.0933927	13.9099	-1.07712	1.26391	FALSE
BEP	K14732	tri2	gestational age (IDE)	0.0694546	13.122	-1.06743	1.20634	FALSE
BEP	K14746	tri2	gestational age (IDE)	0.0198791	12.1813	-1.0755	1.11525	FALSE
BEP	K15090	tri2	gestational age (IDE)	0.0769646	13.6668	-1.08328	1.23721	FALSE
BEP	K15091	tri2	gestational age (IDE)	0.0638729	11.6291	-1.00639	1.13413	FALSE
BEP	K15094	tri2	gestational age (IDE)	0.0507117	13.3257	-1.09496	1.19639	FALSE
BEP	K15237	tri2	gestational age (IDE)	-0.173408	13.1832	-1.31294	0.966121	FALSE
BEP	K15238	tri2	gestational age (IDE)	0.0872443	13.8556	-1.08099	1.25547	FALSE
BEP	K15391	tri2	gestational age (IDE)	0.119904	13.023	-1.01268	1.25249	FALSE
BEP	K15393	tri2	gestational age (IDE)	0.0980611	13.4535	-1.05309	1.24921	FALSE
BEP	K15416	tri2	gestational age (IDE)	0.0757965	13.4271	-1.07423	1.22582	FALSE
BEP	K15418	tri2	gestational age (IDE)	-0.355757	12.5202	-1.46626	0.754749	FALSE
BEP	K15419	tri2	gestational age (IDE)	0.0667236	13.2794	-1.07696	1.2104	FALSE
BEP	K15452	tri2	gestational age (IDE)	0.366597	13.492	-0.786204	1.5194	FALSE
BEP	K15467	tri2	gestational age (IDE)	0.0584016	12.5441	-1.05316	1.16997	FALSE
BEP	K15557	tri2	gestational age (IDE)	0.188184	14.3989	-1.00273	1.3791	FALSE
BEP	K15558	tri2	gestational age (IDE)	0.0830552	13.6571	-1.07678	1.24289	FALSE
BEP	K15573	tri2	gestational age (IDE)	-0.0316001	11.4354	-1.09291	1.02971	FALSE
BEP	K15633	tri2	gestational age (IDE)	0.0630136	13.3527	-1.08382	1.20985	FALSE
BEP	K15742	tri2	gestational age (IDE)	0.0281475	11.7866	-1.04933	1.10563	FALSE
BEP	K15769	tri2	gestational age (IDE)	0.119831	12.6411	-0.996027	1.23569	FALSE
BEP	K15858	tri2	gestational age (IDE)	0.0325277	13.2007	-1.10776	1.17282	FALSE
BEP	K15869	tri2	gestational age (IDE)	0.0496533	13.0062	-1.0822	1.18151	FALSE
BEP	K15887	tri2	gestational age (IDE)	0.0308966	12.6675	-1.08613	1.14792	FALSE
BEP	K15956	tri2	gestational age (IDE)	0.100064	13.9011	-1.07008	1.27021	FALSE
BEP	K15967	tri2	gestational age (IDE)	0.072025	13.2971	-1.07242	1.21647	FALSE
BEP	K15988	tri2	gestational age (IDE)	0.0728262	13.1299	-1.0644	1.21005	FALSE
BEP	K16000	tri2	gestational age (IDE)	0.105136	13.1291	-1.03205	1.24233	FALSE
BEP	K16001	tri2	gestational age (IDE)	-0.00812676	12.1805	-1.10346	1.08721	FALSE
BEP	K16002	tri2	gestational age (IDE)	0.0827886	12.9444	-1.04638	1.21195	FALSE
BEP	K16007	tri2	gestational age (IDE)	0.0784016	13.624	-1.08002	1.23683	FALSE
BEP	K16029	tri2	gestational age (IDE)	0.070494	13.4339	-1.07982	1.22081	FALSE
BEP	K16030	tri2	gestational age (IDE)	0.0963344	13.6488	-1.06314	1.25581	FALSE
BEP	K16031	tri2	gestational age (IDE)	-0.0197687	11.9026	-1.10254	1.063	FALSE
BEP	K16032	tri2	gestational age (IDE)	0.0440557	12.9089	-1.08356	1.17167	FALSE
BEP	K16096	tri2	gestational age (IDE)	0.0895335	13.5737	-1.06675	1.24582	FALSE
BEP	K16097	tri2	gestational age (IDE)	0.0403641	12.4702	-1.06793	1.14865	FALSE
BEP	K16106	tri2	gestational age (IDE)	0.0255869	13.3247	-1.12004	1.17122	FALSE
BEP	K16108	tri2	gestational age (IDE)	0.0768617	14.2591	-1.10826	1.26198	FALSE
BEP	K16109	tri2	gestational age (IDE)	0.0679745	13.2358	-1.07383	1.20978	FALSE
BEP	K16110	tri2	gestational age (IDE)	0.509186	12.6886	-0.608765	1.62714	FALSE
BEP	K16111	tri2	gestational age (IDE)	0.0259104	12.0682	-1.06437	1.11619	FALSE
BEP	K16112	tri2	gestational age (IDE)	0.0665417	13.2688	-1.07668	1.20976	FALSE
BEP	K16113	tri2	gestational age (IDE)	0.0694362	12.7133	-1.0496	1.18848	FALSE
BEP	K16116	tri2	gestational age (IDE)	0.29916	14.6066	-0.900312	1.49863	FALSE
BEP	K16117	tri2	gestational age (IDE)	0.0721064	13.7668	-1.09238	1.23659	FALSE
BEP	K16394	tri2	gestational age (IDE)	0.0177669	10.9769	-1.02205	1.05758	FALSE
BEP	K16395	tri2	gestational age (IDE)	0.121276	12.0719	-0.969169	1.21172	FALSE
BEP	K16396	tri2	gestational age (IDE)	0.090144	12.3615	-1.0133	1.19359	FALSE
BEP	K16398	tri2	gestational age (IDE)	0.0101002	13.7155	-1.15221	1.17241	FALSE
BEP	K16399	tri2	gestational age (IDE)	0.0996533	13.9509	-1.07259	1.2719	FALSE
BEP	K16401	tri2	gestational age (IDE)	0.0718721	13.4049	-1.0772	1.22094	FALSE
BEP	K16402	tri2	gestational age (IDE)	-0.102759	12.8656	-1.22848	1.02296	FALSE
BEP	K16403	tri2	gestational age (IDE)	0.0610491	13.6546	-1.09868	1.22077	FALSE
BEP	K16405	tri2	gestational age (IDE)	0.14213	11.4945	-0.921917	1.20618	FALSE
BEP	K16406	tri2	gestational age (IDE)	0.0941193	12.9287	-1.03436	1.2226	FALSE
BEP	K16407	tri2	gestational age (IDE)	0.104598	12.9903	-1.02656	1.23576	FALSE
BEP	K16408	tri2	gestational age (IDE)	0.0493754	12.9856	-1.08158	1.18033	FALSE
BEP	K16409	tri2	gestational age (IDE)	0.368665	11.631	-0.701683	1.43901	FALSE
BEP	K16410	tri2	gestational age (IDE)	0.075328	12.8632	-1.05029	1.20094	FALSE
BEP	K16412	tri2	gestational age (IDE)	-0.0158486	12.884	-1.14237	1.11068	FALSE
BEP	K16413	tri2	gestational age (IDE)	0.0604384	13.1639	-1.07826	1.19914	FALSE
BEP	K16414	tri2	gestational age (IDE)	0.150214	10.2285	-0.853526	1.15395	FALSE
BEP	K16418	tri2	gestational age (IDE)	0.237101	12.668	-0.879943	1.35414	FALSE
BEP	K16419	tri2	gestational age (IDE)	0.0561931	13.0719	-1.07852	1.1909	FALSE
BEP	K16450	tri2	gestational age (IDE)	0.0676103	12.4611	-1.04027	1.17549	FALSE
BEP	K16785	tri2	gestational age (IDE)	-0.422481	12.4045	-1.52785	0.682884	FALSE
BEP	K16965	tri2	gestational age (IDE)	-0.0681436	11.7101	-1.14212	1.00584	FALSE
BEP	K17048	tri2	gestational age (IDE)	0.0423521	12.6418	-1.07354	1.15824	FALSE
BEP	K17051	tri2	gestational age (IDE)	0.0328176	12.7732	-1.08886	1.15449	FALSE
BEP	K17068	tri2	gestational age (IDE)	0.0760361	14.0436	-1.10009	1.25217	FALSE
BEP	K17318	tri2	gestational age (IDE)	0.0560613	12.3372	-1.0463	1.15842	FALSE
BEP	K17319	tri2	gestational age (IDE)	0.0787747	14.0027	-1.09564	1.25319	FALSE
BEP	K17320	tri2	gestational age (IDE)	0.0435479	12.7464	-1.07695	1.16404	FALSE
BEP	K17939	tri2	gestational age (IDE)	0.0545249	14.0049	-1.11998	1.22903	FALSE
BEP	K18114	tri2	gestational age (IDE)	0.0627614	13.4602	-1.08868	1.2142	FALSE
BEP	K18536	tri2	gestational age (IDE)	0.0106497	12.6484	-1.10553	1.12683	FALSE
BEP	K18639	tri2	gestational age (IDE)	-0.00518208	11.3647	-1.0632	1.05284	FALSE
BEP	K18679	tri2	gestational age (IDE)	0.0102249	12.4267	-1.09613	1.11658	FALSE
BEP	K18680	tri2	gestational age (IDE)	0.109869	13.4054	-1.03923	1.25896	FALSE
BEP	K18682	tri2	gestational age (IDE)	0.0750375	13.0901	-1.06046	1.21054	FALSE
BEP	K18788	tri2	gestational age (IDE)	-0.111225	12.9865	-1.24222	1.01977	FALSE
BEP	K18836	tri2	gestational age (IDE)	-0.0140088	11.5345	-1.07991	1.05189	FALSE
BEP	K18887	tri2	gestational age (IDE)	0.0653581	13.2704	-1.07793	1.20865	FALSE
BEP	K18888	tri2	gestational age (IDE)	-0.00447839	12.279	-1.10424	1.09528	FALSE
BEP	K19063	tri2	gestational age (IDE)	0.0835857	13.2347	-1.05817	1.22534	FALSE
BEP	K19180	tri2	gestational age (IDE)	0.0797635	13.7258	-1.08298	1.24251	FALSE
BEP	K19294	tri2	gestational age (IDE)	-0.00258427	12.203	-1.09893	1.09376	FALSE
BEP	K19313	tri2	gestational age (IDE)	0.241267	12.3392	-0.861184	1.34372	FALSE
BEP	K19314	tri2	gestational age (IDE)	0.0757256	13.0819	-1.05942	1.21087	FALSE
BEP	K19630	tri2	gestational age (IDE)	0.0467173	12.2434	-1.05145	1.14488	FALSE
BEP	K19634	tri2	gestational age (IDE)	0.0453494	12.9293	-1.08315	1.17385	FALSE
BEP	K19635	tri2	gestational age (IDE)	0.0536989	11.7743	-1.02322	1.13062	FALSE
BEP	K19639	tri2	gestational age (IDE)	-0.0068452	11.7856	-1.08428	1.07059	FALSE
BEP	K19649	tri2	gestational age (IDE)	0.0626962	14.2623	-1.12255	1.24795	FALSE
BEP	K19650	tri2	gestational age (IDE)	0.0146854	11.9805	-1.07163	1.101	FALSE
BEP	K19651	tri2	gestational age (IDE)	0.0731697	13.4127	-1.07624	1.22258	FALSE
BEP	K19652	tri2	gestational age (IDE)	0.0298444	12.8346	-1.09452	1.15421	FALSE
BEP	K19653	tri2	gestational age (IDE)	0.0135669	12.2252	-1.08378	1.11091	FALSE
BEP	K19725	tri2	gestational age (IDE)	0.0665417	13.2688	-1.07668	1.20976	FALSE
BEP	K19762	tri2	gestational age (IDE)	0.0529232	13.0491	-1.0808	1.18665	FALSE
BEP	K19763	tri2	gestational age (IDE)	0.0247651	12.5947	-1.08904	1.13857	FALSE
BEP	K19847	tri2	gestational age (IDE)	0.0896009	13.0264	-1.04313	1.22234	FALSE
BEP	K19854	tri2	gestational age (IDE)	0.103406	12.9186	-1.02463	1.23144	FALSE
BEP	K19859	tri2	gestational age (IDE)	0.111071	13.4172	-1.03853	1.26067	FALSE
BEP	K19884	tri2	gestational age (IDE)	0.111399	11.5722	-0.956239	1.17904	FALSE
BEP	K19889	tri2	gestational age (IDE)	0.00154819	10.3601	-1.00863	1.01173	FALSE
BEP	K19958	tri2	gestational age (IDE)	-0.0972912	12.1467	-1.19111	0.996525	FALSE
BEP	K19960	tri2	gestational age (IDE)	0.0698447	13.1712	-1.06917	1.20886	FALSE
BEP	K20074	tri2	gestational age (IDE)	0.0146159	12.5979	-1.09933	1.12857	FALSE
BEP	K20142	tri2	gestational age (IDE)	0.0485818	13.1013	-1.0874	1.18457	FALSE
BEP	K20339	tri2	gestational age (IDE)	0.0881441	12.6326	-1.02734	1.20363	FALSE
BEP	K20386	tri2	gestational age (IDE)	-0.0433447	11.6308	-1.11368	1.02699	FALSE
BEP	K20438	tri2	gestational age (IDE)	0.100774	12.8488	-1.02421	1.22576	FALSE
BEP	K20439	tri2	gestational age (IDE)	0.175635	13.3661	-0.971773	1.32304	FALSE
BEP	K20442	tri2	gestational age (IDE)	0.040536	12.8535	-1.08465	1.16573	FALSE
BEP	K20509	tri2	gestational age (IDE)	0.498599	15.449	-0.734976	1.73217	FALSE
BEP	K20548	tri2	gestational age (IDE)	0.124458	13.3102	-1.02055	1.26946	FALSE
BEP	K20568	tri2	gestational age (IDE)	0.070036	13.1768	-1.06922	1.20929	FALSE
BEP	K20569	tri2	gestational age (IDE)	0.0872474	14.3586	-1.102	1.2765	FALSE
BEP	K20570	tri2	gestational age (IDE)	0.0588489	13.1469	-1.07911	1.19681	FALSE
BEP	K20571	tri2	gestational age (IDE)	0.0511195	12.5805	-1.06206	1.1643	FALSE
BEP	K20572	tri2	gestational age (IDE)	0.048529	12.7643	-1.07275	1.16981	FALSE
BEP	K20573	tri2	gestational age (IDE)	0.0315946	13.3522	-1.11522	1.17841	FALSE
BEP	K20576	tri2	gestational age (IDE)	0.00946887	12.3696	-1.09434	1.11328	FALSE
BEP	K20578	tri2	gestational age (IDE)	-0.0111041	12.3493	-1.11401	1.0918	FALSE
BEP	K20587	tri2	gestational age (IDE)	0.097384	12.7377	-1.02273	1.2175	FALSE
BEP	K20589	tri2	gestational age (IDE)	0.179157	12.0802	-0.911662	1.26998	FALSE
BEP	K20590	tri2	gestational age (IDE)	0.0665417	13.2688	-1.07668	1.20976	FALSE
BEP	K20591	tri2	gestational age (IDE)	0.0517039	9.86628	-0.934105	1.03751	FALSE
BEP	K20592	tri2	gestational age (IDE)	0.047174	13.0501	-1.08659	1.18094	FALSE
BEP	K20615	tri2	gestational age (IDE)	0.0341067	12.8026	-1.08886	1.15707	FALSE
BEP	K20680	tri2	gestational age (IDE)	-0.079943	13.1221	-1.21683	1.05694	FALSE
BEP	K20681	tri2	gestational age (IDE)	0.0669887	13.3148	-1.07822	1.21219	FALSE
BEP	K20682	tri2	gestational age (IDE)	0.0151284	12.242	-1.08297	1.11323	FALSE
BEP	K20706	tri2	gestational age (IDE)	0.0423873	13.2631	-1.10059	1.18537	FALSE
BEP	K20707	tri2	gestational age (IDE)	-0.00870812	12.3381	-1.11111	1.09369	FALSE
BEP	K20836	tri2	gestational age (IDE)	0.0705473	13.8332	-1.09674	1.23783	FALSE
BEP	K20930	tri2	gestational age (IDE)	0.0638185	13.2202	-1.07731	1.20495	FALSE
BEP	K20981	tri2	gestational age (IDE)	0.102016	11.7204	-0.972436	1.17647	FALSE
BEP	K20984	tri2	gestational age (IDE)	0.066304	13.2088	-1.07433	1.20694	FALSE
BEP	K21101	tri2	gestational age (IDE)	0.0547911	13.3599	-1.09235	1.20193	FALSE
BEP	K21107	tri2	gestational age (IDE)	0.135179	12.0502	-0.954284	1.22464	FALSE
BEP	K21158	tri2	gestational age (IDE)	0.0715108	13.2628	-1.07146	1.21448	FALSE
BEP	K21168	tri2	gestational age (IDE)	0.0668339	13.3144	-1.07835	1.21202	FALSE
BEP	K21175	tri2	gestational age (IDE)	0.0123108	12.4715	-1.09603	1.12066	FALSE
BEP	K21212	tri2	gestational age (IDE)	0.031146	11.2116	-1.01973	1.08202	FALSE
BEP	K21216	tri2	gestational age (IDE)	0.080056	13.3799	-1.06795	1.22806	FALSE
BEP	K21221	tri2	gestational age (IDE)	-0.0270613	11.8649	-1.10811	1.05399	FALSE
BEP	K21225	tri2	gestational age (IDE)	0.353978	13.6041	-0.803599	1.51156	FALSE
BEP	K21228	tri2	gestational age (IDE)	0.0161109	11.8877	-1.06598	1.0982	FALSE
BEP	K21271	tri2	gestational age (IDE)	0.0225309	12.824	-1.10137	1.14643	FALSE
BEP	K21282	tri2	gestational age (IDE)	0.0809187	12.3736	-1.02307	1.18491	FALSE
BEP	K21287	tri2	gestational age (IDE)	0.105215	12.5218	-1.00536	1.21579	FALSE
BEP	K21326	tri2	gestational age (IDE)	0.107931	12.9233	-1.02031	1.23618	FALSE
BEP	K21327	tri2	gestational age (IDE)	0.0350133	12.6225	-1.08002	1.15005	FALSE
BEP	K21330	tri2	gestational age (IDE)	0.0472655	12.9484	-1.08207	1.1766	FALSE
BEP	K21365	tri2	gestational age (IDE)	-0.499129	12.4987	-1.60868	0.610426	FALSE
BEP	K21541	tri2	gestational age (IDE)	0.096225	12.0343	-0.992518	1.18497	FALSE
BEP	K21542	tri2	gestational age (IDE)	0.0604128	13.0182	-1.07196	1.19279	FALSE
BEP	K21570	tri2	gestational age (IDE)	0.0773427	13.8965	-1.09261	1.2473	FALSE
BEP	K21572	tri2	gestational age (IDE)	0.0740763	13.3553	-1.07287	1.22102	FALSE
BEP	K21573	tri2	gestational age (IDE)	0.0172147	12.2181	-1.07981	1.11424	FALSE
BEP	K21586	tri2	gestational age (IDE)	0.0371952	12.4562	-1.07047	1.14486	FALSE
BEP	K21593	tri2	gestational age (IDE)	0.0933462	12.4372	-1.01348	1.20017	FALSE
BEP	K21636	tri2	gestational age (IDE)	0.0694369	13.6513	-1.09015	1.22902	FALSE
BEP	K21664	tri2	gestational age (IDE)	-0.0732554	13.4719	-1.2252	1.07869	FALSE
BEP	K21837	tri2	gestational age (IDE)	0.0585038	13.1384	-1.07909	1.1961	FALSE
BEP	K21839	tri2	gestational age (IDE)	0.0610981	12.4566	-1.04659	1.16878	FALSE
BEP	K21896	tri2	gestational age (IDE)	0.101132	13.3118	-1.04395	1.24621	FALSE
BEP	K21934	tri2	gestational age (IDE)	0.0905012	13.5532	-1.06491	1.24591	FALSE
BEP	K22004	tri2	gestational age (IDE)	0.066874	13.2374	-1.075	1.20875	FALSE
BEP	K22090	tri2	gestational age (IDE)	0.074771	12.8475	-1.05016	1.1997	FALSE
BEP	K22278	tri2	gestational age (IDE)	0.08274	12.776	-1.03905	1.20453	FALSE
BEP	K22323	tri2	gestational age (IDE)	0.0798597	13.4716	-1.07207	1.23179	FALSE
BEP	K22423	tri2	gestational age (IDE)	0.0395392	12.2266	-1.05787	1.13695	FALSE
BEP	K22573	tri2	gestational age (IDE)	0.0720699	13.2486	-1.07029	1.21443	FALSE
BEP	K22577	tri2	gestational age (IDE)	-0.0497271	11.8464	-1.12994	1.03048	FALSE
BEP	K22581	tri2	gestational age (IDE)	0.0307473	12.7393	-1.08943	1.15093	FALSE
BEP	K22607	tri2	gestational age (IDE)	0.138092	7.6607	-0.730568	1.00675	FALSE
BEP	K22676	tri2	gestational age (IDE)	0.0201921	12.3943	-1.08472	1.1251	FALSE
BEP	K22798	tri2	gestational age (IDE)	0.176287	11.1513	-0.871757	1.22433	FALSE
BEP	K22854	tri2	gestational age (IDE)	0.0820333	14.2635	-1.10327	1.26734	FALSE
BEP	K23101	tri2	gestational age (IDE)	0.0701832	14.9095	-1.14166	1.28203	FALSE
BEP	K23102	tri2	gestational age (IDE)	-0.0151081	11.1634	-1.06372	1.0335	FALSE
BEP	K23103	tri2	gestational age (IDE)	0.114546	12.829	-1.00957	1.23867	FALSE
BEP	K23104	tri2	gestational age (IDE)	0.0288132	11.8916	-1.05346	1.11109	FALSE
BEP	K23105	tri2	gestational age (IDE)	0.0641502	13.5064	-1.08927	1.21757	FALSE
BEP	K23108	tri2	gestational age (IDE)	0.0714072	13.699	-1.0902	1.23302	FALSE
BEP	K23130	tri2	gestational age (IDE)	0.102159	13.2337	-1.03955	1.24387	FALSE
BEP	K23131	tri2	gestational age (IDE)	0.102934	12.4475	-1.00434	1.21021	FALSE
BEP	K23153	tri2	gestational age (IDE)	0.0413067	12.9535	-1.08826	1.17087	FALSE
BEP	K23199	tri2	gestational age (IDE)	-0.0234029	13.3364	-1.16954	1.12273	FALSE
BEP	K23229	tri2	gestational age (IDE)	0.825868	11.5074	-0.238778	1.89051	FALSE
BEP	K23230	tri2	gestational age (IDE)	0.0372325	12.4779	-1.0714	1.14586	FALSE
BEP	K23250	tri2	gestational age (IDE)	0.0991144	14.5615	-1.0985	1.29673	FALSE
BEP	K23251	tri2	gestational age (IDE)	0.0540746	13.0676	-1.08045	1.1886	FALSE
BEP	K23365	tri2	gestational age (IDE)	0.0119424	12.347	-1.09086	1.11474	FALSE
BEP	K23367	tri2	gestational age (IDE)	0.163204	11.1515	-0.884849	1.21126	FALSE
BEP	K23453	tri2	gestational age (IDE)	0.252941	12.7346	-0.867033	1.37291	FALSE
BEP	K23493	tri2	gestational age (IDE)	0.0282826	12.6513	-1.08802	1.14459	FALSE
BEP	K23517	tri2	gestational age (IDE)	0.0897317	12.9077	-1.03783	1.21729	FALSE
BEP	K23535	tri2	gestational age (IDE)	0.334008	14.6962	-0.869139	1.53715	FALSE
BEP	K23536	tri2	gestational age (IDE)	0.0813489	14.435	-1.11106	1.27376	FALSE
BEP	K23537	tri2	gestational age (IDE)	0.0610908	14.373	-1.12875	1.25093	FALSE
BEP	K23627	tri2	gestational age (IDE)	0.105605	13.6934	-1.05577	1.26698	FALSE
BEP	K23631	tri2	gestational age (IDE)	0.0947152	13.4684	-1.05707	1.2465	FALSE
BEP	K23646	tri2	gestational age (IDE)	0.0120434	12.3288	-1.08994	1.11403	FALSE
BEP	K23674	tri2	gestational age (IDE)	0.075592	12.9341	-1.05312	1.2043	FALSE
BEP	K23675	tri2	gestational age (IDE)	0.0636229	13.1431	-1.07417	1.20142	FALSE
BEP	K23738	tri2	gestational age (IDE)	0.0845114	13.832	-1.08272	1.25175	FALSE
BEP	K23744	tri2	gestational age (IDE)	0.135645	11.8682	-0.945562	1.21685	FALSE
BEP	K23745	tri2	gestational age (IDE)	0.0663186	13.266	-1.07679	1.20942	FALSE
BEP	K23748	tri2	gestational age (IDE)	0.431111	13.6567	-0.728702	1.59092	FALSE
BEP	K23749	tri2	gestational age (IDE)	0.0421496	12.3592	-1.0612	1.14549	FALSE
BEP	K23862	tri2	gestational age (IDE)	0.0970867	12.4935	-1.01224	1.20641	FALSE
BEP	K23875	tri2	gestational age (IDE)	0.037434	12.1749	-1.05765	1.13252	FALSE
BEP	K23888	tri2	gestational age (IDE)	-0.0414725	11.9844	-1.12796	1.04501	FALSE
BEP	K23990	tri2	gestational age (IDE)	-0.0310828	11.5411	-1.09728	1.03512	FALSE
BEP	K24122	tri2	gestational age (IDE)	-0.0156754	11.9509	-1.10064	1.06929	FALSE
BEP	K24250	tri2	gestational age (IDE)	0.0526911	13.0455	-1.08087	1.18626	FALSE
BEP	K24251	tri2	gestational age (IDE)	0.0942079	14.1809	-1.08766	1.27607	FALSE
BEP	K24528	tri2	gestational age (IDE)	0.0689322	13.2209	-1.07223	1.21009	FALSE
BEP	K24555	tri2	gestational age (IDE)	-0.0292473	11.5432	-1.09554	1.03705	FALSE
BEP	K24556	tri2	gestational age (IDE)	0.104338	11.0582	-0.939322	1.148	FALSE
BEP	K24557	tri2	gestational age (IDE)	0.0904084	13.029	-1.04244	1.22325	FALSE
BEP	K24558	tri2	gestational age (IDE)	0.11251	12.4704	-0.995785	1.2208	FALSE
BEP	K24559	tri2	gestational age (IDE)	0.0895293	12.9714	-1.04081	1.21987	FALSE
BEP	K24560	tri2	gestational age (IDE)	0.102811	12.8459	-1.02205	1.22767	FALSE
BEP	K24561	tri2	gestational age (IDE)	0.0683273	13.4251	-1.08161	1.21826	FALSE
BEP	K24562	tri2	gestational age (IDE)	0.0734556	13.3966	-1.07526	1.22217	FALSE
BEP	K24566	tri2	gestational age (IDE)	0.0174325	12.4179	-1.08853	1.12339	FALSE
BEP	K24567	tri2	gestational age (IDE)	-0.117629	12.9568	-1.24733	1.01207	FALSE
BEP	K24568	tri2	gestational age (IDE)	-0.0578858	11.0963	-1.10334	0.987567	FALSE
BEP	K24569	tri2	gestational age (IDE)	0.0665417	13.2688	-1.07668	1.20976	FALSE
BEP	K24649	tri2	gestational age (IDE)	-0.108309	12.3753	-1.21237	0.995752	FALSE
BEP	K24654	tri2	gestational age (IDE)	0.0330149	13.5264	-1.12125	1.18728	FALSE
BEP	K24906	tri2	gestational age (IDE)	0.0640367	13.228	-1.07743	1.2055	FALSE
BEP	K25085	tri2	gestational age (IDE)	0.0665417	13.2688	-1.07668	1.20976	FALSE
BEP	K25194	tri2	gestational age (IDE)	0.0797734	13.2856	-1.06417	1.22372	FALSE
BEP	K25196	tri2	gestational age (IDE)	-0.015729	12.2686	-1.11502	1.08356	FALSE
BEP	K25199	tri2	gestational age (IDE)	0.0114458	12.5868	-1.10201	1.1249	FALSE
BEP	K25232	tri2	gestational age (IDE)	0.119226	11.3928	-0.940103	1.17856	FALSE
BEP	K25598	tri2	gestational age (IDE)	0.160996	13.054	-0.972938	1.29493	FALSE
BEP	K25998	tri2	gestational age (IDE)	0.0638339	13.8944	-1.10603	1.2337	FALSE
BEP	X3000024	tri2	gestational age (IDE)	0.0168987	12.4651	-1.09116	1.12496	FALSE
BEP	X3000025	tri2	gestational age (IDE)	0.00701802	12.8856	-1.11958	1.13361	FALSE
BEP	X3000193	tri2	gestational age (IDE)	0.132753	12.131	-0.960356	1.22586	FALSE
BEP	X3000510	tri2	gestational age (IDE)	0.0640186	13.2277	-1.07744	1.20547	FALSE
BEP	X3000521	tri2	gestational age (IDE)	0.00658882	11.7013	-1.06699	1.08016	FALSE
BEP	X3000535	tri2	gestational age (IDE)	0.0671635	13.3087	-1.07778	1.2121	FALSE
BEP	X3000816	tri2	gestational age (IDE)	0.114328	12.1452	-0.979424	1.20808	FALSE
BEP	X3000833	tri2	gestational age (IDE)	-0.0195727	11.4962	-1.0837	1.04455	FALSE
BEP	X3000838	tri2	gestational age (IDE)	0.0497783	12.0932	-1.04163	1.14118	FALSE
BEP	X3000839	tri2	gestational age (IDE)	0.0713507	11.9455	-1.01337	1.15607	FALSE
BEP	X3002522	tri2	gestational age (IDE)	0.058922	13.7886	-1.10648	1.22432	FALSE
BEP	X3002882	tri2	gestational age (IDE)	0.0379799	12.3687	-1.06579	1.14175	FALSE
BEP	X3002925	tri2	gestational age (IDE)	0.188907	12.0869	-0.902214	1.28003	FALSE
BEP	X3002987	tri2	gestational age (IDE)	-0.0160311	12.0143	-1.10387	1.07181	FALSE
BEP	X3003578	tri2	gestational age (IDE)	0.0382307	12.6668	-1.07876	1.15522	FALSE
BEP	X3003728	tri2	gestational age (IDE)	0.0316254	13.1645	-1.1071	1.17035	FALSE
BEP	X3003746	tri2	gestational age (IDE)	0.0967332	13.3426	-1.04966	1.24313	FALSE
BEP	X3003835	tri2	gestational age (IDE)	0.114672	13.356	-1.0323	1.26165	FALSE
BEP	X3003948	tri2	gestational age (IDE)	0.0341697	12.7531	-1.08662	1.15496	FALSE
BEP	X3003950	tri2	gestational age (IDE)	0.111924	13.2666	-1.03121	1.25506	FALSE
BEP	X3003980	tri2	gestational age (IDE)	0.0833666	12.8925	-1.04353	1.21026	FALSE
BEP	X3005091	tri2	gestational age (IDE)	0.102239	12.3196	-0.999337	1.20382	FALSE
BEP	cellulosomeSLH_0	tri2	gestational age (IDE)	0.0814398	10.9505	-0.957124	1.12	FALSE
BEP	cellulosomedockerin_0	tri2	gestational age (IDE)	0.0501865	12.6105	-1.06432	1.16469	FALSE
BEP	AA6_0	tri2	gestational age (IIE)	-0.00202133	0.000177305	-0.00620037	0.00215771	FALSE
BEP	CBM32_0	tri2	gestational age (IIE)	0.0227763	0.0629745	-0.0559824	0.101535	FALSE
BEP	CBM48_0	tri2	gestational age (IIE)	-0.0107986	0.0609867	-0.0883042	0.0667071	FALSE
BEP	CBM50_0	tri2	gestational age (IIE)	0.0211188	0.0135791	-0.0154535	0.057691	FALSE
BEP	CE1_0	tri2	gestational age (IIE)	0.596712	5.29157	-0.12524	1.31866	FALSE
BEP	CE3_0	tri2	gestational age (IIE)	0.133017	0.456995	-0.0791466	0.345181	FALSE
BEP	CE4_0	tri2	gestational age (IIE)	0.0122974	0.00456845	-0.00891546	0.0335103	FALSE
BEP	GH109_0	tri2	gestational age (IIE)	0.0883848	0.829551	-0.197465	0.374234	FALSE
BEP	GH25_0	tri2	gestational age (IIE)	-2.58697e-06	2.48695e-06	-0.000497523	0.000492349	FALSE
BEP	GH2_0	tri2	gestational age (IIE)	-0.00996163	0.0720397	-0.0941984	0.0742752	FALSE
BEP	GH78_0	tri2	gestational age (IIE)	0.040858	0.0505781	-0.0297244	0.111441	FALSE
BEP	GT28_0	tri2	gestational age (IIE)	0.008065	0.00841403	-0.0207234	0.0368534	FALSE
BEP	GT2_0	tri2	gestational age (IIE)	0.270262	2.73319	-0.248598	0.789123	FALSE
BEP	GT4_0	tri2	gestational age (IIE)	0.00576717	0.288055	-0.162676	0.17421	FALSE
BEP	GT51_0	tri2	gestational age (IIE)	3.69394e-05	4.6284e-07	-0.000176577	0.000250456	FALSE
BEP	K00059	tri2	gestational age (IIE)	0.0374043	0.0410872	-0.0262121	0.101021	FALSE
BEP	K00075	tri2	gestational age (IIE)	0.0134871	0.306589	-0.160291	0.187265	FALSE
BEP	K00093	tri2	gestational age (IIE)	-0.0220465	0.139307	-0.139186	0.0950929	FALSE
BEP	K00492	tri2	gestational age (IIE)	0.00799736	0.0109718	-0.0248768	0.0408716	FALSE
BEP	K00554	tri2	gestational age (IIE)	0.0737916	0.0826931	-0.016459	0.164042	FALSE
BEP	K00615	tri2	gestational age (IIE)	0.0275475	0.0234576	-0.0205206	0.0756157	FALSE
BEP	K00655	tri2	gestational age (IIE)	0.00739533	0.00259538	-0.00859347	0.0233841	FALSE
BEP	K00688	tri2	gestational age (IIE)	0.0317161	0.0252905	-0.0181946	0.0816269	FALSE
BEP	K00790	tri2	gestational age (IIE)	0.103321	0.139444	-0.013876	0.220517	FALSE
BEP	K00791	tri2	gestational age (IIE)	0.0233619	0.0251915	-0.0264512	0.0731749	FALSE
BEP	K00891	tri2	gestational age (IIE)	0.00185422	0.000456353	-0.00485027	0.00855872	FALSE
BEP	K00925	tri2	gestational age (IIE)	0.00254329	0.0638239	-0.0767447	0.0818313	FALSE
BEP	K00945	tri2	gestational age (IIE)	-0.000257946	0.0267868	-0.051624	0.0511081	FALSE
BEP	K00975	tri2	gestational age (IIE)	7.10543e-15	7.22013e-28	-1.32769e-15	1.55385e-14	FALSE
BEP	K00981	tri2	gestational age (IIE)	-0.00578272	0.0785919	-0.0937669	0.0822015	FALSE
BEP	K01000	tri2	gestational age (IIE)	-0.00276869	0.0112759	-0.0360953	0.0305579	FALSE
BEP	K01005	tri2	gestational age (IIE)	-0.00852844	0.0684252	-0.0906248	0.0735679	FALSE
BEP	K01056	tri2	gestational age (IIE)	0.109776	0.36689	-0.0803247	0.299877	FALSE
BEP	K01091	tri2	gestational age (IIE)	-0.00196265	0.0356324	-0.0612059	0.0572806	FALSE
BEP	K01265	tri2	gestational age (IIE)	0.00994813	0.0272153	-0.0418271	0.0617234	FALSE
BEP	K01358	tri2	gestational age (IIE)	0.0353238	0.0409491	-0.0281856	0.0988332	FALSE
BEP	K01448	tri2	gestational age (IIE)	-0.00971453	0.251276	-0.167037	0.147608	FALSE
BEP	K01462	tri2	gestational age (IIE)	1.59062e-05	0.126914	-0.111791	0.111823	FALSE
BEP	K01489	tri2	gestational age (IIE)	0	2.9926e-28	-5.42926e-15	5.42926e-15	FALSE
BEP	K01670	tri2	gestational age (IIE)	0.0192114	0.00914585	-0.0108029	0.0492257	FALSE
BEP	K01775	tri2	gestational age (IIE)	0.0131068	0.00388359	-0.00645154	0.0326652	FALSE
BEP	K01861	tri2	gestational age (IIE)	0.0228152	0.0166567	-0.01769	0.0633203	FALSE
BEP	K01867	tri2	gestational age (IIE)	-0.0124495	0.198879	-0.152412	0.127512	FALSE
BEP	K01872	tri2	gestational age (IIE)	-0.00165614	0.0620138	-0.0798117	0.0764995	FALSE
BEP	K01874	tri2	gestational age (IIE)	0.174105	0.505192	-0.0489665	0.397176	FALSE
BEP	K01875	tri2	gestational age (IIE)	0.404349	2.93545	-0.133368	0.942065	FALSE
BEP	K01876	tri2	gestational age (IIE)	-0.00867318	0.00148408	-0.0207637	0.00341732	FALSE
BEP	K01885	tri2	gestational age (IIE)	0.0168757	0.0420861	-0.0475094	0.0812608	FALSE
BEP	K01921	tri2	gestational age (IIE)	0.0454664	0.0568702	-0.0293779	0.120311	FALSE
BEP	K01928	tri2	gestational age (IIE)	0.00258566	0.0604109	-0.0745533	0.0797246	FALSE
BEP	K01990	tri2	gestational age (IIE)	-0.0205049	0.0994445	-0.119475	0.0784657	FALSE
BEP	K01995	tri2	gestational age (IIE)	-0.219287	2.51908	-0.717411	0.278836	FALSE
BEP	K01996	tri2	gestational age (IIE)	0.0146878	0.0070613	-0.0116851	0.0410607	FALSE
BEP	K01997	tri2	gestational age (IIE)	-0.0213037	0.0290204	-0.0747684	0.032161	FALSE
BEP	K02003	tri2	gestational age (IIE)	0.0625688	0.0935158	-0.0334063	0.158544	FALSE
BEP	K02028	tri2	gestational age (IIE)	0.0597956	0.113543	-0.0459583	0.165549	FALSE
BEP	K02029	tri2	gestational age (IIE)	-0.0218537	0.0302325	-0.0764236	0.0327162	FALSE
BEP	K02030	tri2	gestational age (IIE)	0.0226195	0.00881785	-0.0068517	0.0520906	FALSE
BEP	K02031	tri2	gestational age (IIE)	0.0715744	0.091062	-0.0231331	0.166282	FALSE
BEP	K02032	tri2	gestational age (IIE)	0.00489026	0.00763279	-0.0225291	0.0323096	FALSE
BEP	K02034	tri2	gestational age (IIE)	-0.0116731	0.0471593	-0.0798284	0.0564822	FALSE
BEP	K02078	tri2	gestational age (IIE)	-0.0034697	0.147584	-0.124039	0.117099	FALSE
BEP	K02171	tri2	gestational age (IIE)	-0.000814309	0.0206652	-0.0459308	0.0443022	FALSE
BEP	K02172	tri2	gestational age (IIE)	-0.000522021	0.00346375	-0.018993	0.0179489	FALSE
BEP	K02238	tri2	gestational age (IIE)	0.0578377	0.0616271	-0.0200738	0.135749	FALSE
BEP	K02314	tri2	gestational age (IIE)	-0.00176042	0.0453644	-0.0686061	0.0650852	FALSE
BEP	K02316	tri2	gestational age (IIE)	0.0483346	0.193419	-0.0896927	0.186362	FALSE
BEP	K02338	tri2	gestational age (IIE)	-0.00188126	0.0313162	-0.0574205	0.053658	FALSE
BEP	K02342	tri2	gestational age (IIE)	-0.228814	2.19702	-0.694006	0.236379	FALSE
BEP	K02355	tri2	gestational age (IIE)	-9.53371e-05	0.000574279	-0.00761637	0.00742569	FALSE
BEP	K02356	tri2	gestational age (IIE)	0.0918126	0.137713	-0.0246547	0.20828	FALSE
BEP	K02483	tri2	gestational age (IIE)	0.0190314	0.00573722	-0.00474067	0.0428034	FALSE
BEP	K02495	tri2	gestational age (IIE)	0.0403865	0.0403553	-0.0226607	0.103434	FALSE
BEP	K02529	tri2	gestational age (IIE)	0.0156695	0.00397213	-0.0041106	0.0354495	FALSE
BEP	K02563	tri2	gestational age (IIE)	0.0233761	0.0204853	-0.0215436	0.0682958	FALSE
BEP	K02600	tri2	gestational age (IIE)	0.0749973	0.189475	-0.0616156	0.21161	FALSE
BEP	K02834	tri2	gestational age (IIE)	-0.000644513	0.0112315	-0.0339054	0.0326164	FALSE
BEP	K02860	tri2	gestational age (IIE)	0.0141712	0.0454936	-0.0527696	0.081112	FALSE
BEP	K02867	tri2	gestational age (IIE)	0.0129615	0.00200652	-0.00109699	0.0270199	FALSE
BEP	K02887	tri2	gestational age (IIE)	-0.000459869	0.0072783	-0.0272349	0.0263152	FALSE
BEP	K02899	tri2	gestational age (IIE)	0.0856527	0.223105	-0.0625889	0.233894	FALSE
BEP	K02913	tri2	gestational age (IIE)	0.0307755	0.0213623	-0.0150956	0.0766467	FALSE
BEP	K02935	tri2	gestational age (IIE)	-0.00365918	0.0341061	-0.0616196	0.0543013	FALSE
BEP	K02939	tri2	gestational age (IIE)	-0.0025936	0.017642	-0.0442796	0.0390924	FALSE
BEP	K02956	tri2	gestational age (IIE)	0.0524974	0.060033	-0.0243999	0.129395	FALSE
BEP	K02959	tri2	gestational age (IIE)	-0.00132552	0.1009	-0.101018	0.0983669	FALSE
BEP	K02963	tri2	gestational age (IIE)	0.102718	0.139454	-0.0144829	0.219919	FALSE
BEP	K02968	tri2	gestational age (IIE)	-0.00725127	0.271221	-0.170698	0.156196	FALSE
BEP	K02970	tri2	gestational age (IIE)	0.00162487	0.0633615	-0.0773754	0.0806251	FALSE
BEP	K02990	tri2	gestational age (IIE)	-0.0077293	0.114456	-0.113907	0.0984489	FALSE
BEP	K03070	tri2	gestational age (IIE)	0.0574946	0.133618	-0.0572279	0.172217	FALSE
BEP	K03073	tri2	gestational age (IIE)	-0.0596175	0.238407	-0.212859	0.0936236	FALSE
BEP	K03086	tri2	gestational age (IIE)	0.249892	2.02119	-0.196298	0.696082	FALSE
BEP	K03088	tri2	gestational age (IIE)	0.0648107	0.131266	-0.0488976	0.178519	FALSE
BEP	K03091	tri2	gestational age (IIE)	0.0122014	0.112066	-0.0928622	0.117265	FALSE
BEP	K03100	tri2	gestational age (IIE)	0.180049	0.817895	-0.103785	0.463884	FALSE
BEP	K03101	tri2	gestational age (IIE)	-0.0176573	0.149884	-0.139162	0.103848	FALSE
BEP	K03111	tri2	gestational age (IIE)	-0.000145705	0.0787323	-0.0882084	0.087917	FALSE
BEP	K03215	tri2	gestational age (IIE)	-0.000114926	6.61542e-07	-0.000370193	0.000140341	FALSE
BEP	K03217	tri2	gestational age (IIE)	0.1006	0.2936	-0.0694567	0.270657	FALSE
BEP	K03308	tri2	gestational age (IIE)	-0.00721778	0.0505113	-0.0777537	0.0633181	FALSE
BEP	K03310	tri2	gestational age (IIE)	0.0372679	0.0165259	-0.0030779	0.0776137	FALSE
BEP	K03324	tri2	gestational age (IIE)	0.0486881	0.0634426	-0.0303627	0.127739	FALSE
BEP	K03327	tri2	gestational age (IIE)	0.0122341	0.00977832	-0.0188006	0.0432688	FALSE
BEP	K03378	tri2	gestational age (IIE)	-0.0138503	0.0262775	-0.0647257	0.0370251	FALSE
BEP	K03406	tri2	gestational age (IIE)	0.00888569	0.00238329	-0.00643592	0.0242073	FALSE
BEP	K03424	tri2	gestational age (IIE)	0.0248664	0.0156304	-0.0143711	0.0641039	FALSE
BEP	K03438	tri2	gestational age (IIE)	-0.299688	2.04949	-0.74899	0.149614	FALSE
BEP	K03466	tri2	gestational age (IIE)	0.244344	0.682905	-0.0150118	0.5037	FALSE
BEP	K03496	tri2	gestational age (IIE)	0.00646529	0.197	-0.132834	0.145765	FALSE
BEP	K03497	tri2	gestational age (IIE)	-0.105801	0.552394	-0.339061	0.127459	FALSE
BEP	K03498	tri2	gestational age (IIE)	-0.00108642	0.0199767	-0.0454449	0.0432721	FALSE
BEP	K03499	tri2	gestational age (IIE)	0.00687453	0.0553293	-0.0669488	0.0806978	FALSE
BEP	K03531	tri2	gestational age (IIE)	0.0767089	0.132066	-0.0373454	0.190763	FALSE
BEP	K03536	tri2	gestational age (IIE)	-0.00245379	0.107245	-0.105233	0.100325	FALSE
BEP	K03545	tri2	gestational age (IIE)	0.044092	0.0219971	-0.00245573	0.0906396	FALSE
BEP	K03550	tri2	gestational age (IIE)	-0.0130979	0.00538422	-0.0361271	0.00993119	FALSE
BEP	K03569	tri2	gestational age (IIE)	-0.00197421	0.0387161	-0.0637277	0.0597793	FALSE
BEP	K03629	tri2	gestational age (IIE)	0.0565213	0.0812496	-0.0329382	0.145981	FALSE
BEP	K03650	tri2	gestational age (IIE)	-0.219206	2.34318	-0.699622	0.261211	FALSE
BEP	K03657	tri2	gestational age (IIE)	0.0226282	0.0156275	-0.0166056	0.0618621	FALSE
BEP	K03671	tri2	gestational age (IIE)	0.0605249	4.01318	-0.568199	0.689249	FALSE
BEP	K03798	tri2	gestational age (IIE)	0.0701411	0.102238	-0.0302098	0.170492	FALSE
BEP	K04043	tri2	gestational age (IIE)	0.0831521	0.205414	-0.0590907	0.225395	FALSE
BEP	K04069	tri2	gestational age (IIE)	0.0257816	0.0426252	-0.0390146	0.0905778	FALSE
BEP	K04096	tri2	gestational age (IIE)	0.0415476	0.0522962	-0.0302237	0.113319	FALSE
BEP	K04487	tri2	gestational age (IIE)	0.00181459	4.47046e-05	-0.000283822	0.00391301	FALSE
BEP	K04758	tri2	gestational age (IIE)	0.546746	3.92412	-0.0749629	1.16845	FALSE
BEP	K04759	tri2	gestational age (IIE)	0.0499851	0.0757448	-0.0363907	0.136361	FALSE
BEP	K05349	tri2	gestational age (IIE)	0.0234833	0.0166812	-0.0170517	0.0640183	FALSE
BEP	K05540	tri2	gestational age (IIE)	-0.0827465	0.0984532	-0.181223	0.0157296	FALSE
BEP	K05832	tri2	gestational age (IIE)	-0.0252009	0.311573	-0.200385	0.149984	FALSE
BEP	K05833	tri2	gestational age (IIE)	0.0642837	0.126927	-0.0475294	0.176097	FALSE
BEP	K05914	tri2	gestational age (IIE)	0.0255656	0.0143477	-0.0120274	0.0631586	FALSE
BEP	K05992	tri2	gestational age (IIE)	-0.0478721	0.110896	-0.152386	0.056642	FALSE
BEP	K06153	tri2	gestational age (IIE)	-0.00410532	0.00130937	-0.0154619	0.00725124	FALSE
BEP	K06173	tri2	gestational age (IIE)	0.0400172	0.026247	-0.0108287	0.0908631	FALSE
BEP	K06187	tri2	gestational age (IIE)	-0.0156627	0.273644	-0.179838	0.148513	FALSE
BEP	K06381	tri2	gestational age (IIE)	-0.00502026	0.0714762	-0.0889269	0.0788864	FALSE
BEP	K06400	tri2	gestational age (IIE)	-0.0107382	0.0250029	-0.0603644	0.038888	FALSE
BEP	K06881	tri2	gestational age (IIE)	-0.00048116	0.180907	-0.13397	0.133007	FALSE
BEP	K06925	tri2	gestational age (IIE)	0.100899	0.206691	-0.041785	0.243584	FALSE
BEP	K06941	tri2	gestational age (IIE)	0.0151818	0.022821	-0.0322296	0.0625932	FALSE
BEP	K06949	tri2	gestational age (IIE)	0.00917214	0.00155868	-0.00321851	0.0215628	FALSE
BEP	K06969	tri2	gestational age (IIE)	0.0176135	0.0497147	-0.052364	0.087591	FALSE
BEP	K07007	tri2	gestational age (IIE)	0.000157951	1.82227e-06	-0.000265713	0.000581616	FALSE
BEP	K07029	tri2	gestational age (IIE)	-0.00218342	0.0909523	-0.0968339	0.092467	FALSE
BEP	K07095	tri2	gestational age (IIE)	-0.00307293	0.0898308	-0.097138	0.0909922	FALSE
BEP	K07098	tri2	gestational age (IIE)	0.0353723	0.117734	-0.0723155	0.14306	FALSE
BEP	K07133	tri2	gestational age (IIE)	-0.698202	7.76253	-1.57262	0.176213	FALSE
BEP	K07137	tri2	gestational age (IIE)	0.0270421	0.0195299	-0.0168176	0.0709017	FALSE
BEP	K07165	tri2	gestational age (IIE)	0	2.94951e-28	-5.39002e-15	5.39002e-15	FALSE
BEP	K07240	tri2	gestational age (IIE)	0.0447609	0.0211609	-0.000893589	0.0904153	FALSE
BEP	K07258	tri2	gestational age (IIE)	-0.000149784	1.28648e-06	-0.000505757	0.00020619	FALSE
BEP	K07260	tri2	gestational age (IIE)	-0.0156117	0.2161	-0.161508	0.130284	FALSE
BEP	K07273	tri2	gestational age (IIE)	-0.00406209	0.0482627	-0.0730101	0.0648859	FALSE
BEP	K07284	tri2	gestational age (IIE)	0.080361	0.202217	-0.0607707	0.221493	FALSE
BEP	K07407	tri2	gestational age (IIE)	0.00559504	0.00113676	-0.00498654	0.0161766	FALSE
BEP	K07478	tri2	gestational age (IIE)	0.487644	6.62417	-0.320115	1.2954	FALSE
BEP	K07699	tri2	gestational age (IIE)	-0.00953739	0.0163659	-0.0496874	0.0306126	FALSE
BEP	K07718	tri2	gestational age (IIE)	-0.055412	0.102871	-0.156073	0.0452493	FALSE
BEP	K07720	tri2	gestational age (IIE)	-0.00701895	0.147558	-0.127577	0.113539	FALSE
BEP	K07727	tri2	gestational age (IIE)	-0.791008	13.2102	-1.9317	0.349688	FALSE
BEP	K08303	tri2	gestational age (IIE)	-0.000245887	1.47378e-05	-0.00145073	0.000958959	FALSE
BEP	K08591	tri2	gestational age (IIE)	-0.0104065	0.0458072	-0.0775777	0.0567646	FALSE
BEP	K08600	tri2	gestational age (IIE)	0.0277307	0.0355096	-0.0314103	0.0868717	FALSE
BEP	K08602	tri2	gestational age (IIE)	0.00276979	0.0260607	-0.0478953	0.0534349	FALSE
BEP	K09460	tri2	gestational age (IIE)	0.0416782	0.0549654	-0.0319019	0.115258	FALSE
BEP	K09747	tri2	gestational age (IIE)	0.0278795	0.0239041	-0.020644	0.076403	FALSE
BEP	K10617	tri2	gestational age (IIE)	-0.0931703	0.373962	-0.285094	0.0987538	FALSE
BEP	K10773	tri2	gestational age (IIE)	0.0410079	0.0569428	-0.0338841	0.1159	FALSE
BEP	K10923	tri2	gestational age (IIE)	0.0323843	0.0322219	-0.0239524	0.0887211	FALSE
BEP	K10961	tri2	gestational age (IIE)	-0.0116757	0.0208114	-0.0569516	0.0336001	FALSE
BEP	K11148	tri2	gestational age (IIE)	0.0574648	0.100146	-0.0418543	0.156784	FALSE
BEP	K12574	tri2	gestational age (IIE)	0.0527373	0.421451	-0.151009	0.256483	FALSE
BEP	K12628	tri2	gestational age (IIE)	0	3.70137e-29	-1.9094e-15	1.9094e-15	FALSE
BEP	K12633	tri2	gestational age (IIE)	-0.000285582	2.40974e-06	-0.000772775	0.000201611	FALSE
BEP	K12705	tri2	gestational age (IIE)	0.0400281	0.0274058	-0.0119281	0.0919843	FALSE
BEP	K12719	tri2	gestational age (IIE)	-0.00125038	0.036653	-0.061336	0.0588353	FALSE
BEP	K12901	tri2	gestational age (IIE)	-0.270613	3.57037	-0.863637	0.322412	FALSE
BEP	K12902	tri2	gestational age (IIE)	0.029333	0.0212014	-0.0163651	0.0750311	FALSE
BEP	K12904	tri2	gestational age (IIE)	0.0426909	0.0196409	-0.00129328	0.0866752	FALSE
BEP	K12911	tri2	gestational age (IIE)	-0.00445492	0.0227201	-0.0517615	0.0428516	FALSE
BEP	K12913	tri2	gestational age (IIE)	-0.0090389	0.27559	-0.173797	0.15572	FALSE
BEP	K12915	tri2	gestational age (IIE)	0.0679611	0.139884	-0.0494205	0.185343	FALSE
BEP	K13070	tri2	gestational age (IIE)	-0.213204	1.55222	-0.604218	0.17781	FALSE
BEP	K13292	tri2	gestational age (IIE)	0.000152157	0.00172268	-0.0128741	0.0131784	FALSE
BEP	K13322	tri2	gestational age (IIE)	0.0227561	0.0432058	-0.0424798	0.0879921	FALSE
BEP	K13332	tri2	gestational age (IIE)	0.0196333	0.0111601	-0.0135218	0.0527884	FALSE
BEP	K13435	tri2	gestational age (IIE)	-0.000476241	0.0734934	-0.0855587	0.0846062	FALSE
BEP	K13437	tri2	gestational age (IIE)	0.0321184	0.0312317	-0.0233459	0.0875827	FALSE
BEP	K13553	tri2	gestational age (IIE)	0.472438	4.2934	-0.177866	1.12274	FALSE
BEP	K13558	tri2	gestational age (IIE)	0.0807475	0.200564	-0.0598061	0.221301	FALSE
BEP	K13608	tri2	gestational age (IIE)	0.369796	5.55895	-0.370171	1.10976	FALSE
BEP	K13975	tri2	gestational age (IIE)	0.00296186	0.083766	-0.0878724	0.0937961	FALSE
BEP	K14058	tri2	gestational age (IIE)	-0.0031557	0.0120229	-0.0375686	0.0312571	FALSE
BEP	K14059	tri2	gestational age (IIE)	0.0430546	0.0236915	-0.00525264	0.0913617	FALSE
BEP	K14369	tri2	gestational age (IIE)	0.0209225	0.0598283	-0.0558436	0.0976885	FALSE
BEP	K14371	tri2	gestational age (IIE)	0.0577839	0.085385	-0.033924	0.149492	FALSE
BEP	K14373	tri2	gestational age (IIE)	0.0363109	0.0206481	-0.00878699	0.0814088	FALSE
BEP	K14374	tri2	gestational age (IIE)	-0.0051369	0.148329	-0.12601	0.115736	FALSE
BEP	K14417	tri2	gestational age (IIE)	-0.132497	2.07616	-0.584713	0.319719	FALSE
BEP	K14577	tri2	gestational age (IIE)	-0.000579611	8.62404e-06	-0.00150127	0.000342049	FALSE
BEP	K14601	tri2	gestational age (IIE)	-0.0255449	0.255719	-0.184252	0.133163	FALSE
BEP	K14732	tri2	gestational age (IIE)	0.00161343	6.41719e-05	-0.000900706	0.00412756	FALSE
BEP	K14746	tri2	gestational age (IIE)	0.0370037	0.0418064	-0.027167	0.101174	FALSE
BEP	K15090	tri2	gestational age (IIE)	-0.0104229	0.0719532	-0.0946091	0.0737633	FALSE
BEP	K15091	tri2	gestational age (IIE)	0.0335766	0.0279843	-0.018925	0.0860782	FALSE
BEP	K15094	tri2	gestational age (IIE)	0.00502126	0.0853765	-0.086682	0.0967245	FALSE
BEP	K15237	tri2	gestational age (IIE)	0.247799	3.77328	-0.361843	0.857442	FALSE
BEP	K15238	tri2	gestational age (IIE)	-0.0201349	0.16447	-0.147414	0.107145	FALSE
BEP	K15391	tri2	gestational age (IIE)	-0.00850776	0.059367	-0.0849773	0.0679617	FALSE
BEP	K15393	tri2	gestational age (IIE)	-0.0551691	0.146494	-0.175292	0.0649536	FALSE
BEP	K15416	tri2	gestational age (IIE)	-0.00850046	0.0208524	-0.0538209	0.0368199	FALSE
BEP	K15418	tri2	gestational age (IIE)	0.622118	5.25906	-0.0976126	1.34185	FALSE
BEP	K15419	tri2	gestational age (IIE)	-0.00647908	0.0650834	-0.0865456	0.0735874	FALSE
BEP	K15452	tri2	gestational age (IIE)	-0.411428	7.23515	-1.25562	0.432761	FALSE
BEP	K15467	tri2	gestational age (IIE)	0.0249456	0.0505787	-0.0456373	0.0955285	FALSE
BEP	K15557	tri2	gestational age (IIE)	-0.243648	2.51073	-0.740944	0.253649	FALSE
BEP	K15558	tri2	gestational age (IIE)	-0.0103907	0.128636	-0.122954	0.102173	FALSE
BEP	K15573	tri2	gestational age (IIE)	0.0822033	0.183771	-0.0523375	0.216744	FALSE
BEP	K15633	tri2	gestational age (IIE)	0.00264599	0.00488733	-0.0192948	0.0245867	FALSE
BEP	K15742	tri2	gestational age (IIE)	0.0501765	0.0464074	-0.0174332	0.117786	FALSE
BEP	K15769	tri2	gestational age (IIE)	-0.00789465	0.0216903	-0.0541166	0.0383273	FALSE
BEP	K15858	tri2	gestational age (IIE)	0.0252148	0.0709453	-0.0583796	0.108809	FALSE
BEP	K15869	tri2	gestational age (IIE)	0.0116032	0.00316851	-0.006063	0.0292694	FALSE
BEP	K15887	tri2	gestational age (IIE)	0.0351039	0.0265151	-0.016001	0.0862087	FALSE
BEP	K15956	tri2	gestational age (IIE)	-0.0335219	0.237403	-0.18644	0.119396	FALSE
BEP	K15967	tri2	gestational age (IIE)	-0.111536	0.458937	-0.32415	0.101079	FALSE
BEP	K16000	tri2	gestational age (IIE)	-0.0101743	0.0412196	-0.0738931	0.0535445	FALSE
BEP	K16001	tri2	gestational age (IIE)	0.0499608	0.0367033	-0.010166	0.110088	FALSE
BEP	K16007	tri2	gestational age (IIE)	-0.0118599	0.0627498	-0.0904779	0.0667581	FALSE
BEP	K16029	tri2	gestational age (IIE)	-0.00395225	0.0118808	-0.0381611	0.0302565	FALSE
BEP	K16030	tri2	gestational age (IIE)	-0.0297927	0.124864	-0.140694	0.0811083	FALSE
BEP	K16031	tri2	gestational age (IIE)	0.0975909	0.136557	-0.0183864	0.213568	FALSE
BEP	K16032	tri2	gestational age (IIE)	0.0156329	0.00738585	-0.0113392	0.0426051	FALSE
BEP	K16096	tri2	gestational age (IIE)	-0.0103634	0.110077	-0.11449	0.0937637	FALSE
BEP	K16097	tri2	gestational age (IIE)	0.0265557	0.0194449	-0.0172085	0.0703199	FALSE
BEP	K16106	tri2	gestational age (IIE)	0.0238868	0.111372	-0.080851	0.128625	FALSE
BEP	K16108	tri2	gestational age (IIE)	-0.0142726	0.393767	-0.211213	0.182668	FALSE
BEP	K16110	tri2	gestational age (IIE)	-0.351266	9.81839	-1.33468	0.632147	FALSE
BEP	K16113	tri2	gestational age (IIE)	-0.0124258	0.00741238	-0.0394464	0.0145947	FALSE
BEP	K16116	tri2	gestational age (IIE)	-0.319814	2.10744	-0.775424	0.135796	FALSE
BEP	K16117	tri2	gestational age (IIE)	-0.00556471	0.0878234	-0.0985729	0.0874434	FALSE
BEP	K16394	tri2	gestational age (IIE)	0.064637	0.121031	-0.0445483	0.173822	FALSE
BEP	K16396	tri2	gestational age (IIE)	0.00975829	0.00215202	-0.00480095	0.0243175	FALSE
BEP	K16398	tri2	gestational age (IIE)	0.036355	0.0463281	-0.031197	0.103907	FALSE
BEP	K16399	tri2	gestational age (IIE)	-0.0255875	0.119319	-0.133998	0.0828226	FALSE
BEP	K16401	tri2	gestational age (IIE)	-0.00575303	0.0129778	-0.0415063	0.0300002	FALSE
BEP	K16402	tri2	gestational age (IIE)	0.144116	0.504793	-0.0788671	0.3671	FALSE
BEP	K16403	tri2	gestational age (IIE)	0.000250373	0.126731	-0.111476	0.111977	FALSE
BEP	K16406	tri2	gestational age (IIE)	-0.00618886	0.00615954	-0.0308203	0.0184426	FALSE
BEP	K16407	tri2	gestational age (IIE)	-0.0254001	0.0815905	-0.115047	0.0642469	FALSE
BEP	K16408	tri2	gestational age (IIE)	0.0059848	0.014021	-0.0311777	0.0431473	FALSE
BEP	K16409	tri2	gestational age (IIE)	-0.0389668	0.0950579	-0.13573	0.0577964	FALSE
BEP	K16410	tri2	gestational age (IIE)	0.00158176	0.0225014	-0.0454965	0.04866	FALSE
BEP	K16412	tri2	gestational age (IIE)	0.04765	0.0513761	-0.0234871	0.118787	FALSE
BEP	K16413	tri2	gestational age (IIE)	0.00434549	0.000571962	-0.00316036	0.0118513	FALSE
BEP	K16414	tri2	gestational age (IIE)	0.0669888	0.175179	-0.0643692	0.198347	FALSE
BEP	K16418	tri2	gestational age (IIE)	0.0486019	0.500882	-0.173516	0.27072	FALSE
BEP	K16419	tri2	gestational age (IIE)	0.00659818	0.00340315	-0.0117105	0.0249068	FALSE
BEP	K16450	tri2	gestational age (IIE)	0.0207302	0.00683043	-0.00520798	0.0466684	FALSE
BEP	K16965	tri2	gestational age (IIE)	0.243316	1.7206	-0.16836	0.654993	FALSE
BEP	K17048	tri2	gestational age (IIE)	0.0213278	0.0056974	-0.00236163	0.0450172	FALSE
BEP	K17068	tri2	gestational age (IIE)	-0.00949438	0.196956	-0.148778	0.12979	FALSE
BEP	K17318	tri2	gestational age (IIE)	0.0276595	0.0115298	-0.00604032	0.0613593	FALSE
BEP	K17319	tri2	gestational age (IIE)	-0.00972102	0.175482	-0.141193	0.121751	FALSE
BEP	K17320	tri2	gestational age (IIE)	0.0292199	0.0158725	-0.0103203	0.0687601	FALSE
BEP	K17939	tri2	gestational age (IIE)	-0.0134857	0.0472118	-0.0816789	0.0547074	FALSE
BEP	K18114	tri2	gestational age (IIE)	0.00193944	0.0232166	-0.0458812	0.0497601	FALSE
BEP	K18639	tri2	gestational age (IIE)	0.0896104	0.119115	-0.0187073	0.197928	FALSE
BEP	K18679	tri2	gestational age (IIE)	0.039302	0.0380869	-0.0219477	0.100552	FALSE
BEP	K18680	tri2	gestational age (IIE)	-0.0226813	0.179393	-0.15561	0.110247	FALSE
BEP	K18682	tri2	gestational age (IIE)	-0.000485621	3.49123e-06	-0.00107204	0.000100793	FALSE
BEP	K18788	tri2	gestational age (IIE)	0.810366	10.684	-0.215481	1.83621	FALSE
BEP	K18836	tri2	gestational age (IIE)	0.0704981	0.111259	-0.0341867	0.175183	FALSE
BEP	K18887	tri2	gestational age (IIE)	0.00188766	4.31432e-05	-0.000173787	0.0039491	FALSE
BEP	K18888	tri2	gestational age (IIE)	0.0501241	0.0319914	-0.00601065	0.106259	FALSE
BEP	K19063	tri2	gestational age (IIE)	0.051644	0.117399	-0.0558907	0.159179	FALSE
BEP	K19180	tri2	gestational age (IIE)	-0.00289786	0.149895	-0.124407	0.118611	FALSE
BEP	K19294	tri2	gestational age (IIE)	0.0486295	0.0717646	-0.0354463	0.132705	FALSE
BEP	K19313	tri2	gestational age (IIE)	-0.00743531	0.0270073	-0.0590124	0.0441417	FALSE
BEP	K19314	tri2	gestational age (IIE)	-0.00226097	0.00393964	-0.02196	0.017438	FALSE
BEP	K19630	tri2	gestational age (IIE)	0.0292095	0.037199	-0.031322	0.089741	FALSE
BEP	K19634	tri2	gestational age (IIE)	0.0147283	0.00655596	-0.0106834	0.04014	FALSE
BEP	K19639	tri2	gestational age (IIE)	0.0584556	0.105435	-0.0434525	0.160364	FALSE
BEP	K19649	tri2	gestational age (IIE)	-0.00402717	0.54387	-0.23548	0.227426	FALSE
BEP	K19650	tri2	gestational age (IIE)	0.0471057	0.0666949	-0.033946	0.128157	FALSE
BEP	K19651	tri2	gestational age (IIE)	-0.00662799	0.0106808	-0.0390633	0.0258074	FALSE
BEP	K19653	tri2	gestational age (IIE)	0.0410042	0.0541791	-0.0320478	0.114056	FALSE
BEP	K19762	tri2	gestational age (IIE)	0.00944303	0.00269962	-0.00686372	0.0257498	FALSE
BEP	K19763	tri2	gestational age (IIE)	0.029622	0.0263685	-0.0213414	0.0805855	FALSE
BEP	K19847	tri2	gestational age (IIE)	0.00375125	0.0866489	-0.0886329	0.0961354	FALSE
BEP	K19854	tri2	gestational age (IIE)	0.122435	0.4331	-0.0841081	0.328977	FALSE
BEP	K19859	tri2	gestational age (IIE)	-0.137205	0.296112	-0.307987	0.0335779	FALSE
BEP	K19884	tri2	gestational age (IIE)	0.0184677	0.0117268	-0.0155187	0.052454	FALSE
BEP	K19958	tri2	gestational age (IIE)	0.148836	0.455075	-0.0628821	0.360553	FALSE
BEP	K20074	tri2	gestational age (IIE)	0.0355504	0.0135745	-0.00101571	0.0721165	FALSE
BEP	K20142	tri2	gestational age (IIE)	0.0110634	0.00545613	-0.0121189	0.0342458	FALSE
BEP	K20339	tri2	gestational age (IIE)	0.00556436	0.00689544	-0.020497	0.0316257	FALSE
BEP	K20386	tri2	gestational age (IIE)	0.0779689	0.184424	-0.0568108	0.212749	FALSE
BEP	K20438	tri2	gestational age (IIE)	0.00191026	0.0245479	-0.0472623	0.0510828	FALSE
BEP	K20439	tri2	gestational age (IIE)	-0.315071	3.83265	-0.929491	0.299349	FALSE
BEP	K20442	tri2	gestational age (IIE)	0.0180931	0.00999046	-0.0132765	0.0494626	FALSE
BEP	K20509	tri2	gestational age (IIE)	-0.522628	4.10623	-1.1586	0.113344	FALSE
BEP	K20548	tri2	gestational age (IIE)	-0.0371874	0.186749	-0.172814	0.0984392	FALSE
BEP	K20569	tri2	gestational age (IIE)	-0.080948	0.659727	-0.335865	0.173969	FALSE
BEP	K20570	tri2	gestational age (IIE)	0.00526493	0.000679312	-0.00291502	0.0134449	FALSE
BEP	K20571	tri2	gestational age (IIE)	0.00409146	0.120473	-0.104842	0.113025	FALSE
BEP	K20572	tri2	gestational age (IIE)	0.0178361	0.00825298	-0.0106754	0.0463477	FALSE
BEP	K20573	tri2	gestational age (IIE)	0.0258269	0.0377031	-0.0351134	0.0867671	FALSE
BEP	K20576	tri2	gestational age (IIE)	0.0398771	0.0508716	-0.0309099	0.110664	FALSE
BEP	K20578	tri2	gestational age (IIE)	0.0561695	0.0322266	-0.000171362	0.11251	FALSE
BEP	K20587	tri2	gestational age (IIE)	-0.00185638	0.0183523	-0.0443733	0.0406605	FALSE
BEP	K20589	tri2	gestational age (IIE)	-0.00346353	0.323611	-0.182	0.175073	FALSE
BEP	K20591	tri2	gestational age (IIE)	0.087908	0.119118	-0.0204112	0.196227	FALSE
BEP	K20592	tri2	gestational age (IIE)	0.0208832	0.155403	-0.102838	0.144605	FALSE
BEP	K20615	tri2	gestational age (IIE)	0.0222094	0.0145432	-0.0156389	0.0600577	FALSE
BEP	K20680	tri2	gestational age (IIE)	0.372993	5.25618	-0.34654	1.09253	FALSE
BEP	K20681	tri2	gestational age (IIE)	-0.000447022	0.000828434	-0.00948029	0.00858624	FALSE
BEP	K20682	tri2	gestational age (IIE)	0.0407592	0.0495218	-0.0290824	0.110601	FALSE
BEP	K20706	tri2	gestational age (IIE)	0.0116774	0.0597899	-0.065064	0.0884188	FALSE
BEP	K20707	tri2	gestational age (IIE)	0.0526181	0.031714	-0.00327285	0.108509	FALSE
BEP	K20836	tri2	gestational age (IIE)	-0.00709771	0.138875	-0.124055	0.10986	FALSE
BEP	K20930	tri2	gestational age (IIE)	0.00167976	0.000465644	-0.00509264	0.00845216	FALSE
BEP	K20981	tri2	gestational age (IIE)	0.00732639	0.000939897	-0.0022954	0.0169482	FALSE
BEP	K20984	tri2	gestational age (IIE)	-0.00162094	7.72922e-05	-0.00438014	0.00113827	FALSE
BEP	K21101	tri2	gestational age (IIE)	0.000579126	0.111587	-0.10426	0.105418	FALSE
BEP	K21158	tri2	gestational age (IIE)	-0.00045558	0.00707005	-0.0268448	0.0259337	FALSE
BEP	K21168	tri2	gestational age (IIE)	-0.000292183	0.000764115	-0.00896769	0.00838333	FALSE
BEP	K21175	tri2	gestational age (IIE)	0.0380039	0.0255089	-0.0121219	0.0881298	FALSE
BEP	K21216	tri2	gestational age (IIE)	-0.012521	0.0725674	-0.0970657	0.0720238	FALSE
BEP	K21221	tri2	gestational age (IIE)	0.0658629	0.122101	-0.043804	0.17553	FALSE
BEP	K21225	tri2	gestational age (IIE)	-0.298626	4.21772	-0.943173	0.345922	FALSE
BEP	K21282	tri2	gestational age (IIE)	0.0045584	0.00105014	-0.00561202	0.0147288	FALSE
BEP	K21287	tri2	gestational age (IIE)	0.0010198	0.00450302	-0.0200407	0.0220803	FALSE
BEP	K21326	tri2	gestational age (IIE)	0.000154569	0.153438	-0.122782	0.123091	FALSE
BEP	K21327	tri2	gestational age (IIE)	0.0315956	0.0354283	-0.0274777	0.0906689	FALSE
BEP	K21330	tri2	gestational age (IIE)	0.0140552	0.00579342	-0.00983301	0.0379434	FALSE
BEP	K21542	tri2	gestational age (IIE)	0.0172512	0.0118205	-0.0168707	0.0513732	FALSE
BEP	K21570	tri2	gestational age (IIE)	-0.010801	0.142103	-0.12911	0.107508	FALSE
BEP	K21572	tri2	gestational age (IIE)	-0.0075346	0.00546078	-0.0307269	0.0156576	FALSE
BEP	K21573	tri2	gestational age (IIE)	0.0382187	0.0487549	-0.0310799	0.107517	FALSE
BEP	K21586	tri2	gestational age (IIE)	0.0274752	0.0230196	-0.0201421	0.0750925	FALSE
BEP	K21593	tri2	gestational age (IIE)	-0.189127	3.72166	-0.794585	0.416331	FALSE
BEP	K21636	tri2	gestational age (IIE)	-0.00140431	0.0873064	-0.0941383	0.0913296	FALSE
BEP	K21664	tri2	gestational age (IIE)	-0.00200106	0.305429	-0.17545	0.171448	FALSE
BEP	K21837	tri2	gestational age (IIE)	0.00556253	0.000940776	-0.00406376	0.0151888	FALSE
BEP	K21839	tri2	gestational age (IIE)	0.0213051	0.0207878	-0.0239451	0.0665552	FALSE
BEP	K21896	tri2	gestational age (IIE)	-0.0843749	0.487387	-0.30348	0.13473	FALSE
BEP	K21934	tri2	gestational age (IIE)	-0.0459904	0.0725118	-0.130503	0.0385219	FALSE
BEP	K22004	tri2	gestational age (IIE)	0.000359843	1.4814e-05	-0.000848117	0.0015678	FALSE
BEP	K22278	tri2	gestational age (IIE)	0.0112749	0.093347	-0.0846135	0.107163	FALSE
BEP	K22323	tri2	gestational age (IIE)	-0.00509379	0.054714	-0.0785054	0.0683179	FALSE
BEP	K22573	tri2	gestational age (IIE)	-0.00275901	0.00173954	-0.0158488	0.0103308	FALSE
BEP	K22577	tri2	gestational age (IIE)	0.0889137	0.136418	-0.0270046	0.204832	FALSE
BEP	K22607	tri2	gestational age (IIE)	0.199187	0.517401	-0.0265635	0.424938	FALSE
BEP	K22676	tri2	gestational age (IIE)	0.044701	0.0511505	-0.0262798	0.115682	FALSE
BEP	K22854	tri2	gestational age (IIE)	-0.203101	2.6546	-0.714448	0.308245	FALSE
BEP	K23101	tri2	gestational age (IIE)	-0.00404492	0.940338	-0.308384	0.300294	FALSE
BEP	K23103	tri2	gestational age (IIE)	-0.262653	1.68229	-0.66972	0.144414	FALSE
BEP	K23105	tri2	gestational age (IIE)	-0.00100511	0.0581724	-0.0767013	0.0746911	FALSE
BEP	K23108	tri2	gestational age (IIE)	-0.00569329	0.0720041	-0.0899093	0.0785227	FALSE
BEP	K23130	tri2	gestational age (IIE)	-0.00696413	0.106915	-0.109585	0.0956565	FALSE
BEP	K23199	tri2	gestational age (IIE)	0.0721598	0.187235	-0.063643	0.207963	FALSE
BEP	K23229	tri2	gestational age (IIE)	-0.467292	2.7818	-0.990747	0.0561622	FALSE
BEP	K23230	tri2	gestational age (IIE)	0.0254043	0.0211787	-0.0202694	0.0710779	FALSE
BEP	K23250	tri2	gestational age (IIE)	-0.0256743	0.110617	-0.130056	0.0787078	FALSE
BEP	K23251	tri2	gestational age (IIE)	0.00864392	0.00225608	-0.00626319	0.023551	FALSE
BEP	K23365	tri2	gestational age (IIE)	0.0316371	0.0111518	-0.00150558	0.0647798	FALSE
BEP	K23367	tri2	gestational age (IIE)	-0.0160937	0.00405119	-0.0360696	0.00388227	FALSE
BEP	K23453	tri2	gestational age (IIE)	-0.361087	1.59971	-0.758037	0.035864	FALSE
BEP	K23493	tri2	gestational age (IIE)	0.0271767	0.017806	-0.0147026	0.0690559	FALSE
BEP	K23517	tri2	gestational age (IIE)	-0.00774929	0.0804252	-0.0967537	0.0812552	FALSE
BEP	K23535	tri2	gestational age (IIE)	-0.221334	2.69389	-0.73645	0.293783	FALSE
BEP	K23536	tri2	gestational age (IIE)	-0.00310852	0.472596	-0.218863	0.212646	FALSE
BEP	K23537	tri2	gestational age (IIE)	0.00289877	0.357018	-0.184627	0.190425	FALSE
BEP	K23627	tri2	gestational age (IIE)	-0.0177051	0.243412	-0.172547	0.137136	FALSE
BEP	K23631	tri2	gestational age (IIE)	-0.00733286	0.0785677	-0.0953035	0.0806378	FALSE
BEP	K23646	tri2	gestational age (IIE)	0.0400871	0.0506302	-0.0305317	0.110706	FALSE
BEP	K23675	tri2	gestational age (IIE)	0.00411384	0.0001899	-0.000211082	0.00843876	FALSE
BEP	K23738	tri2	gestational age (IIE)	-0.0182589	0.152254	-0.140721	0.104203	FALSE
BEP	K23745	tri2	gestational age (IIE)	-7.5229e-05	1.69261e-05	-0.00136643	0.00121597	FALSE
BEP	K23748	tri2	gestational age (IIE)	-0.345883	3.3012	-0.916115	0.224348	FALSE
BEP	K23749	tri2	gestational age (IIE)	0.0283526	0.0253797	-0.0216462	0.0783514	FALSE
BEP	K23875	tri2	gestational age (IIE)	0.0308637	0.0312612	-0.0246268	0.0863541	FALSE
BEP	K23888	tri2	gestational age (IIE)	0.0755466	0.0656781	-0.00488492	0.155978	FALSE
BEP	K23990	tri2	gestational age (IIE)	0.0741601	0.163233	-0.0526398	0.20096	FALSE
BEP	K24122	tri2	gestational age (IIE)	0.0591409	0.109024	-0.044487	0.162769	FALSE
BEP	K24250	tri2	gestational age (IIE)	0.00960595	0.00279047	-0.0069729	0.0261848	FALSE
BEP	K24251	tri2	gestational age (IIE)	-0.020778	0.383746	-0.215197	0.173641	FALSE
BEP	K24555	tri2	gestational age (IIE)	0.0735984	0.11794	-0.0341835	0.18138	FALSE
BEP	K24557	tri2	gestational age (IIE)	0.000877715	0.0424155	-0.0637588	0.0655142	FALSE
BEP	K24558	tri2	gestational age (IIE)	0.00160491	0.0100033	-0.0297847	0.0329946	FALSE
BEP	K24559	tri2	gestational age (IIE)	-0.00351153	0.0029407	-0.0205308	0.0135078	FALSE
BEP	K24560	tri2	gestational age (IIE)	-0.00858489	0.0199961	-0.052965	0.0357952	FALSE
BEP	K24561	tri2	gestational age (IIE)	-0.00347113	0.0238157	-0.0519049	0.0449626	FALSE
BEP	K24562	tri2	gestational age (IIE)	-0.00691392	0.0107777	-0.039496	0.0256682	FALSE
BEP	K24566	tri2	gestational age (IIE)	0.0358635	0.0152673	-0.00291554	0.0746426	FALSE
BEP	K24567	tri2	gestational age (IIE)	0.190858	2.39215	-0.294553	0.676269	FALSE
BEP	K24568	tri2	gestational age (IIE)	0.100268	0.326505	-0.0790653	0.279601	FALSE
BEP	K24649	tri2	gestational age (IIE)	0.111015	0.25128	-0.0463088	0.268339	FALSE
BEP	K24654	tri2	gestational age (IIE)	0.0290775	0.0128388	-0.00648378	0.0646388	FALSE
BEP	K24906	tri2	gestational age (IIE)	0.00173091	9.18184e-05	-0.00127641	0.00473824	FALSE
BEP	K25085	tri2	gestational age (IIE)	0	5.97533e-29	-2.42603e-15	2.42603e-15	FALSE
BEP	K25194	tri2	gestational age (IIE)	-0.00134538	0.0579784	-0.0769153	0.0742245	FALSE
BEP	K25598	tri2	gestational age (IIE)	-0.103729	0.288919	-0.272425	0.0649662	FALSE
BEP	K25998	tri2	gestational age (IIE)	-0.00522191	0.315087	-0.181392	0.170948	FALSE
BEP	X3000024	tri2	gestational age (IIE)	0.0330666	0.0430736	-0.0320695	0.0982027	FALSE
BEP	X3000025	tri2	gestational age (IIE)	-0.0209954	0.153739	-0.144053	0.102062	FALSE
BEP	X3000193	tri2	gestational age (IIE)	0.00569701	0.0287205	-0.0474907	0.0588848	FALSE
BEP	X3000510	tri2	gestational age (IIE)	0.00174455	9.18097e-05	-0.00126264	0.00475173	FALSE
BEP	X3000535	tri2	gestational age (IIE)	-0.000621817	0.00072457	-0.00906985	0.00782622	FALSE
BEP	X3000816	tri2	gestational age (IIE)	0.0093505	0.00627758	-0.0155158	0.0342168	FALSE
BEP	X3000833	tri2	gestational age (IIE)	0.106891	0.271643	-0.0566838	0.270465	FALSE
BEP	X3000838	tri2	gestational age (IIE)	0.0372643	0.0996918	-0.0618293	0.136358	FALSE
BEP	X3000839	tri2	gestational age (IIE)	0.0217054	0.00815601	-0.00663817	0.050049	FALSE
BEP	X3002522	tri2	gestational age (IIE)	0.0159652	0.372692	-0.175633	0.207563	FALSE
BEP	X3002882	tri2	gestational age (IIE)	0.0311159	0.0254951	-0.0189963	0.0812282	FALSE
BEP	X3002925	tri2	gestational age (IIE)	0.385838	3.44836	-0.196965	0.968641	FALSE
BEP	X3002987	tri2	gestational age (IIE)	0.0582381	0.0977443	-0.0398827	0.156359	FALSE
BEP	X3003578	tri2	gestational age (IIE)	0.0311806	0.0133238	-0.00504611	0.0674074	FALSE
BEP	X3003728	tri2	gestational age (IIE)	0.0216243	0.0663988	-0.0592473	0.102496	FALSE
BEP	X3003746	tri2	gestational age (IIE)	0.132008	0.542104	-0.0990688	0.363086	FALSE
BEP	X3003835	tri2	gestational age (IIE)	-0.0571697	0.625808	-0.305447	0.191107	FALSE
BEP	X3003948	tri2	gestational age (IIE)	0.0225373	0.0155573	-0.0166083	0.0616829	FALSE
BEP	X3003950	tri2	gestational age (IIE)	-0.216519	3.04086	-0.763805	0.330766	FALSE
BEP	X3003980	tri2	gestational age (IIE)	0.00024507	1.70021e-05	-0.00104903	0.00153917	FALSE
BEP	X3005091	tri2	gestational age (IIE)	0.00960851	0.00302722	-0.00765934	0.0268764	FALSE
BEP	cellulosomedockerin_0	tri2	gestational age (IIE)	0.0349685	0.057501	-0.0402896	0.110227	FALSE
BEP	AA6_0	tri2	height(IDE)	0.531227	14.8048	-0.676357	1.73881	FALSE
BEP	CBM32_0	tri2	height(IDE)	0.584507	18.2697	-0.756964	1.92598	FALSE
BEP	CBM48_0	tri2	height(IDE)	0.621445	19.0756	-0.749296	1.99219	FALSE
BEP	CBM50_0	tri2	height(IDE)	0.433867	16.2353	-0.830711	1.69844	FALSE
BEP	CE1_0	tri2	height(IDE)	0.108548	16.4945	-1.16609	1.38318	FALSE
BEP	CE3_0	tri2	height(IDE)	0.360987	14.9696	-0.853298	1.57527	FALSE
BEP	CE4_0	tri2	height(IDE)	0.457939	16.5132	-0.817417	1.73329	FALSE
BEP	GH109_0	tri2	height(IDE)	0.83051	25.6067	-0.757644	2.41866	FALSE
BEP	GH25_0	tri2	height(IDE)	0.498594	16.6104	-0.780511	1.7777	FALSE
BEP	GH2_0	tri2	height(IDE)	0.625104	19.4323	-0.758393	2.0086	FALSE
BEP	GH3_0	tri2	height(IDE)	0.507304	15.9504	-0.746129	1.76074	FALSE
BEP	GH78_0	tri2	height(IDE)	0.411491	14.5441	-0.785413	1.60839	FALSE
BEP	GT28_0	tri2	height(IDE)	0.52231	17.2507	-0.781215	1.82583	FALSE
BEP	GT2_0	tri2	height(IDE)	0.42718	16.5252	-0.848641	1.703	FALSE
BEP	GT4_0	tri2	height(IDE)	0.73332	22.708	-0.762246	2.22889	FALSE
BEP	GT51_0	tri2	height(IDE)	0.486359	16.959	-0.806097	1.77882	FALSE
BEP	K00059	tri2	height(IDE)	0.401017	15.4817	-0.833862	1.6359	FALSE
BEP	K00075	tri2	height(IDE)	0.809737	23.239	-0.703213	2.32269	FALSE
BEP	K00093	tri2	height(IDE)	0.637093	20.9337	-0.798856	2.07304	FALSE
BEP	K00492	tri2	height(IDE)	0.54331	17.8093	-0.781151	1.86777	FALSE
BEP	K00554	tri2	height(IDE)	0.429615	11.9448	-0.655076	1.51431	FALSE
BEP	K00615	tri2	height(IDE)	0.419635	15.9767	-0.834833	1.6741	FALSE
BEP	K00655	tri2	height(IDE)	0.511173	16.5173	-0.764343	1.78669	FALSE
BEP	K00688	tri2	height(IDE)	0.542602	17.9637	-0.787588	1.87279	FALSE
BEP	K00790	tri2	height(IDE)	0.3283	14.9176	-0.883873	1.54047	FALSE
BEP	K00791	tri2	height(IDE)	0.55406	17.9326	-0.774979	1.8831	FALSE
BEP	K00891	tri2	height(IDE)	0.504715	16.8658	-0.784185	1.79362	FALSE
BEP	K00925	tri2	height(IDE)	0.424224	16.4048	-0.84694	1.69539	FALSE
BEP	K00927	tri2	height(IDE)	0.431767	16.2356	-0.832822	1.69636	FALSE
BEP	K00945	tri2	height(IDE)	0.56513	17.4941	-0.747557	1.87782	FALSE
BEP	K00975	tri2	height(IDE)	0.489869	17.0935	-0.807704	1.78744	FALSE
BEP	K00981	tri2	height(IDE)	0.641388	19.8153	-0.755673	2.03845	FALSE
BEP	K01000	tri2	height(IDE)	0.531096	17.8189	-0.79372	1.85591	FALSE
BEP	K01005	tri2	height(IDE)	0.650902	17.5047	-0.662182	1.96399	FALSE
BEP	K01056	tri2	height(IDE)	0.248079	14.0414	-0.927959	1.42412	FALSE
BEP	K01091	tri2	height(IDE)	0.480725	18.2068	-0.858437	1.81989	FALSE
BEP	K01265	tri2	height(IDE)	0.569625	17.414	-0.740053	1.8793	FALSE
BEP	K01358	tri2	height(IDE)	0.396401	15.6935	-0.8469	1.6397	FALSE
BEP	K01448	tri2	height(IDE)	0.765115	23.1843	-0.746052	2.27628	FALSE
BEP	K01462	tri2	height(IDE)	0.658526	20.5643	-0.764695	2.08175	FALSE
BEP	K01489	tri2	height(IDE)	0.515404	15.6201	-0.724985	1.75579	FALSE
BEP	K01624	tri2	height(IDE)	0.487969	17.0464	-0.807814	1.78375	FALSE
BEP	K01670	tri2	height(IDE)	0.442107	16.3482	-0.826861	1.71108	FALSE
BEP	K01775	tri2	height(IDE)	0.498636	16.9142	-0.792111	1.78938	FALSE
BEP	K01803	tri2	height(IDE)	0.505261	16.0849	-0.753447	1.76397	FALSE
BEP	K01861	tri2	height(IDE)	0.446776	15.2758	-0.779864	1.67342	FALSE
BEP	K01867	tri2	height(IDE)	0.720352	21.9248	-0.749197	2.1899	FALSE
BEP	K01872	tri2	height(IDE)	0.598972	19.1344	-0.773879	1.97182	FALSE
BEP	K01874	tri2	height(IDE)	0.370025	15.4224	-0.862489	1.60254	FALSE
BEP	K01875	tri2	height(IDE)	0.175793	16.1653	-1.08606	1.43764	FALSE
BEP	K01876	tri2	height(IDE)	0.462304	17.7269	-0.859091	1.7837	FALSE
BEP	K01885	tri2	height(IDE)	0.566959	18.1266	-0.769249	1.90317	FALSE
BEP	K01915	tri2	height(IDE)	0.470158	16.2821	-0.79624	1.73656	FALSE
BEP	K01921	tri2	height(IDE)	0.565355	17.1309	-0.733635	1.86435	FALSE
BEP	K01928	tri2	height(IDE)	0.592475	18.3523	-0.752024	1.93697	FALSE
BEP	K01990	tri2	height(IDE)	0.682329	19.3621	-0.698665	2.06332	FALSE
BEP	K01995	tri2	height(IDE)	0.554425	17.0002	-0.739599	1.84845	FALSE
BEP	K01996	tri2	height(IDE)	0.292695	15.51	-0.943313	1.5287	FALSE
BEP	K01997	tri2	height(IDE)	0.50538	17.0734	-0.791429	1.80219	FALSE
BEP	K01998	tri2	height(IDE)	0.482696	16.9784	-0.8105	1.77589	FALSE
BEP	K01999	tri2	height(IDE)	0.464429	16.3116	-0.803117	1.73197	FALSE
BEP	K02003	tri2	height(IDE)	0.329905	15.0881	-0.889175	1.54899	FALSE
BEP	K02004	tri2	height(IDE)	0.495287	17.3364	-0.811471	1.80205	FALSE
BEP	K02028	tri2	height(IDE)	0.329517	14.9652	-0.884591	1.54362	FALSE
BEP	K02029	tri2	height(IDE)	0.54428	17.9862	-0.786743	1.8753	FALSE
BEP	K02030	tri2	height(IDE)	0.511064	17.5413	-0.803392	1.82552	FALSE
BEP	K02031	tri2	height(IDE)	0.355182	15.0969	-0.864254	1.57462	FALSE
BEP	K02032	tri2	height(IDE)	0.519888	17.5985	-0.796712	1.83649	FALSE
BEP	K02033	tri2	height(IDE)	0.451285	16.491	-0.823214	1.72578	FALSE
BEP	K02034	tri2	height(IDE)	0.508974	17.2473	-0.794421	1.81237	FALSE
BEP	K02078	tri2	height(IDE)	0.675402	20.5409	-0.747009	2.09781	FALSE
BEP	K02171	tri2	height(IDE)	0.54635	18.1248	-0.789791	1.88249	FALSE
BEP	K02172	tri2	height(IDE)	0.515421	17.2536	-0.788212	1.81905	FALSE
BEP	K02238	tri2	height(IDE)	0.374928	15.185	-0.848064	1.59792	FALSE
BEP	K02314	tri2	height(IDE)	0.589425	17.8785	-0.737605	1.91646	FALSE
BEP	K02316	tri2	height(IDE)	0.654273	21.258	-0.792757	2.1013	FALSE
BEP	K02338	tri2	height(IDE)	0.563253	18.4283	-0.78403	1.91054	FALSE
BEP	K02342	tri2	height(IDE)	0.581221	15.34	-0.647997	1.81044	FALSE
BEP	K02355	tri2	height(IDE)	0.500782	17.0896	-0.796643	1.79821	FALSE
BEP	K02356	tri2	height(IDE)	0.423095	16.1224	-0.837081	1.68327	FALSE
BEP	K02483	tri2	height(IDE)	0.482039	15.9075	-0.769707	1.73379	FALSE
BEP	K02495	tri2	height(IDE)	0.407599	15.1405	-0.813598	1.6288	FALSE
BEP	K02503	tri2	height(IDE)	-0.393365	15.1622	-1.61544	0.828709	FALSE
BEP	K02529	tri2	height(IDE)	0.465363	16.615	-0.813917	1.74464	FALSE
BEP	K02563	tri2	height(IDE)	0.433765	15.4373	-0.799345	1.66687	FALSE
BEP	K02600	tri2	height(IDE)	0.324154	13.6767	-0.836509	1.48482	FALSE
BEP	K02834	tri2	height(IDE)	0.532473	17.7715	-0.790582	1.85553	FALSE
BEP	K02860	tri2	height(IDE)	0.566891	18.4164	-0.779955	1.91374	FALSE
BEP	K02867	tri2	height(IDE)	0.46849	16.7262	-0.815064	1.75204	FALSE
BEP	K02887	tri2	height(IDE)	0.522551	17.6612	-0.796391	1.84149	FALSE
BEP	K02899	tri2	height(IDE)	0.352568	11.9741	-0.733452	1.43859	FALSE
BEP	K02913	tri2	height(IDE)	0.426431	15.7317	-0.818379	1.67124	FALSE
BEP	K02935	tri2	height(IDE)	0.569623	18.5453	-0.781929	1.92118	FALSE
BEP	K02939	tri2	height(IDE)	0.547694	18.0349	-0.785128	1.88052	FALSE
BEP	K02956	tri2	height(IDE)	0.376221	15.4254	-0.856411	1.60885	FALSE
BEP	K02959	tri2	height(IDE)	0.627884	19.8098	-0.768986	2.02475	FALSE
BEP	K02963	tri2	height(IDE)	0.383518	16.3737	-0.886441	1.65348	FALSE
BEP	K02968	tri2	height(IDE)	0.761136	22.1041	-0.714407	2.23668	FALSE
BEP	K02970	tri2	height(IDE)	0.602129	18.805	-0.758851	1.96311	FALSE
BEP	K02990	tri2	height(IDE)	0.592932	20.2134	-0.818094	2.00396	FALSE
BEP	K03070	tri2	height(IDE)	0.502089	17.9486	-0.827541	1.83172	FALSE
BEP	K03073	tri2	height(IDE)	0.47457	15.5367	-0.762503	1.71164	FALSE
BEP	K03086	tri2	height(IDE)	0.273366	15.949	-0.980013	1.52675	FALSE
BEP	K03088	tri2	height(IDE)	0.374768	13.9986	-0.799477	1.54901	FALSE
BEP	K03091	tri2	height(IDE)	0.65537	18.8164	-0.706024	2.01676	FALSE
BEP	K03100	tri2	height(IDE)	0.297499	14.9086	-0.914309	1.50931	FALSE
BEP	K03101	tri2	height(IDE)	0.69992	20.6846	-0.727457	2.1273	FALSE
BEP	K03111	tri2	height(IDE)	0.616016	18.1889	-0.722487	1.95452	FALSE
BEP	K03215	tri2	height(IDE)	0.489869	17.0935	-0.807704	1.78744	FALSE
BEP	K03217	tri2	height(IDE)	0.257759	14.1847	-0.924263	1.43978	FALSE
BEP	K03308	tri2	height(IDE)	0.615201	19.2477	-0.761709	1.99211	FALSE
BEP	K03310	tri2	height(IDE)	0.436796	16.078	-0.821641	1.69523	FALSE
BEP	K03324	tri2	height(IDE)	0.494725	18.1833	-0.84357	1.83302	FALSE
BEP	K03327	tri2	height(IDE)	0.559375	16.7309	-0.72436	1.84311	FALSE
BEP	K03378	tri2	height(IDE)	0.579847	18.1994	-0.759042	1.91874	FALSE
BEP	K03406	tri2	height(IDE)	0.478394	16.0762	-0.779973	1.73676	FALSE
BEP	K03424	tri2	height(IDE)	0.442396	16.2533	-0.822885	1.70768	FALSE
BEP	K03438	tri2	height(IDE)	0.492708	16.3182	-0.775098	1.76051	FALSE
BEP	K03466	tri2	height(IDE)	0.267477	17.7166	-1.05353	1.58849	FALSE
BEP	K03496	tri2	height(IDE)	0.781256	20.0899	-0.625453	2.18797	FALSE
BEP	K03497	tri2	height(IDE)	0.522373	16.5809	-0.755593	1.80034	FALSE
BEP	K03498	tri2	height(IDE)	0.54697	18.1386	-0.789681	1.88362	FALSE
BEP	K03499	tri2	height(IDE)	0.596843	19.1072	-0.775033	1.96872	FALSE
BEP	K03531	tri2	height(IDE)	0.294982	14.7317	-0.909614	1.49958	FALSE
BEP	K03536	tri2	height(IDE)	0.632108	19.9419	-0.769412	2.03363	FALSE
BEP	K03545	tri2	height(IDE)	0.423233	16.0598	-0.834493	1.68096	FALSE
BEP	K03550	tri2	height(IDE)	0.453671	18.3218	-0.889713	1.79705	FALSE
BEP	K03569	tri2	height(IDE)	0.592256	18.3599	-0.752522	1.93703	FALSE
BEP	K03629	tri2	height(IDE)	0.369578	14.6374	-0.831159	1.57032	FALSE
BEP	K03650	tri2	height(IDE)	0.478506	16.3415	-0.790201	1.74721	FALSE
BEP	K03657	tri2	height(IDE)	0.433975	16.0315	-0.822641	1.69059	FALSE
BEP	K03671	tri2	height(IDE)	0.952192	17.0686	-0.344432	2.24882	FALSE
BEP	K03687	tri2	height(IDE)	0.477633	16.8591	-0.811012	1.76628	FALSE
BEP	K03699	tri2	height(IDE)	0.455077	16.5584	-0.822023	1.73218	FALSE
BEP	K03701	tri2	height(IDE)	0.489869	17.0935	-0.807704	1.78744	FALSE
BEP	K03737	tri2	height(IDE)	0.472693	16.8065	-0.813937	1.75932	FALSE
BEP	K03798	tri2	height(IDE)	0.356863	14.371	-0.832897	1.54662	FALSE
BEP	K04043	tri2	height(IDE)	0.110239	15.7042	-1.13348	1.35396	FALSE
BEP	K04069	tri2	height(IDE)	0.551354	18.5722	-0.801178	1.90389	FALSE
BEP	K04096	tri2	height(IDE)	0.391567	15.211	-0.83247	1.6156	FALSE
BEP	K04487	tri2	height(IDE)	0.489869	17.0935	-0.807704	1.78744	FALSE
BEP	K04758	tri2	height(IDE)	0.143784	14.3322	-1.04437	1.33194	FALSE
BEP	K04759	tri2	height(IDE)	0.367653	15.3121	-0.860444	1.59575	FALSE
BEP	K05349	tri2	height(IDE)	0.428931	16.1535	-0.832459	1.69032	FALSE
BEP	K05394	tri2	height(IDE)	0.489869	17.0935	-0.807704	1.78744	FALSE
BEP	K05540	tri2	height(IDE)	0.818201	17.8146	-0.506457	2.14286	FALSE
BEP	K05832	tri2	height(IDE)	0.827912	23.9454	-0.70786	2.36368	FALSE
BEP	K05833	tri2	height(IDE)	0.340427	14.8123	-0.86746	1.54831	FALSE
BEP	K05914	tri2	height(IDE)	0.432156	16.1952	-0.830862	1.69517	FALSE
BEP	K05992	tri2	height(IDE)	0.520727	18.5321	-0.830342	1.8718	FALSE
BEP	K06153	tri2	height(IDE)	0.505891	17.3495	-0.801361	1.81314	FALSE
BEP	K06173	tri2	height(IDE)	0.61955	16.0476	-0.637697	1.8768	FALSE
BEP	K06180	tri2	height(IDE)	0.267024	13.5919	-0.890037	1.42409	FALSE
BEP	K06187	tri2	height(IDE)	0.776336	22.4448	-0.710536	2.26321	FALSE
BEP	K06381	tri2	height(IDE)	0.613429	19.2794	-0.764613	1.99147	FALSE
BEP	K06400	tri2	height(IDE)	0.57239	18.424	-0.774733	1.91951	FALSE
BEP	K06881	tri2	height(IDE)	0.687235	21.1626	-0.756543	2.13101	FALSE
BEP	K06925	tri2	height(IDE)	0.393534	17.3488	-0.913692	1.70076	FALSE
BEP	K06941	tri2	height(IDE)	0.538849	17.7621	-0.783854	1.86155	FALSE
BEP	K06949	tri2	height(IDE)	0.518858	16.2777	-0.747371	1.78509	FALSE
BEP	K06969	tri2	height(IDE)	0.477496	16.1369	-0.783244	1.73824	FALSE
BEP	K07007	tri2	height(IDE)	0.500587	16.4976	-0.774165	1.77534	FALSE
BEP	K07029	tri2	height(IDE)	0.635311	19.2162	-0.740471	2.01109	FALSE
BEP	K07047	tri2	height(IDE)	0.497769	16.5978	-0.78085	1.77639	FALSE
BEP	K07052	tri2	height(IDE)	0.49267	16.8755	-0.796599	1.78194	FALSE
BEP	K07079	tri2	height(IDE)	0.496529	16.6835	-0.785385	1.77844	FALSE
BEP	K07090	tri2	height(IDE)	0.441783	15.9256	-0.810675	1.69424	FALSE
BEP	K07095	tri2	height(IDE)	0.627302	19.6201	-0.762862	2.01747	FALSE
BEP	K07098	tri2	height(IDE)	0.416482	15.7321	-0.828345	1.66131	FALSE
BEP	K07137	tri2	height(IDE)	0.529443	17.7868	-0.794182	1.85307	FALSE
BEP	K07165	tri2	height(IDE)	0.500946	16.4425	-0.771677	1.77357	FALSE
BEP	K07240	tri2	height(IDE)	0.417103	16.0263	-0.83931	1.67352	FALSE
BEP	K07258	tri2	height(IDE)	0.495992	16.8732	-0.793189	1.78517	FALSE
BEP	K07260	tri2	height(IDE)	0.76989	22.5242	-0.71961	2.25939	FALSE
BEP	K07273	tri2	height(IDE)	0.597998	18.7657	-0.761563	1.95756	FALSE
BEP	K07284	tri2	height(IDE)	0.318094	14.0458	-0.858129	1.49432	FALSE
BEP	K07335	tri2	height(IDE)	-0.0145264	17.0753	-1.31141	1.28235	FALSE
BEP	K07407	tri2	height(IDE)	0.49905	15.0082	-0.716799	1.7149	FALSE
BEP	K07478	tri2	height(IDE)	0.316035	16.4599	-0.957261	1.58933	FALSE
BEP	K07699	tri2	height(IDE)	0.549114	18.0542	-0.784421	1.88265	FALSE
BEP	K07718	tri2	height(IDE)	0.566789	18.6086	-0.787066	1.92064	FALSE
BEP	K07720	tri2	height(IDE)	0.670151	20.5739	-0.753403	2.09371	FALSE
BEP	K07727	tri2	height(IDE)	0.992171	20.3988	-0.425311	2.40965	FALSE
BEP	K07780	tri2	height(IDE)	0.46622	16.6492	-0.814378	1.74682	FALSE
BEP	K08303	tri2	height(IDE)	0.494772	16.7959	-0.791455	1.781	FALSE
BEP	K08591	tri2	height(IDE)	0.537641	18.6101	-0.816271	1.89155	FALSE
BEP	K08600	tri2	height(IDE)	0.569043	18.6642	-0.786836	1.92492	FALSE
BEP	K08602	tri2	height(IDE)	0.55458	17.7505	-0.767692	1.87685	FALSE
BEP	K09460	tri2	height(IDE)	0.351228	15.4914	-0.884041	1.5865	FALSE
BEP	K09747	tri2	height(IDE)	0.425467	15.6157	-0.814746	1.66568	FALSE
BEP	K10617	tri2	height(IDE)	0.617992	17.3206	-0.688172	1.92416	FALSE
BEP	K10773	tri2	height(IDE)	0.380892	15.9852	-0.873908	1.63569	FALSE
BEP	K10923	tri2	height(IDE)	0.407021	15.8438	-0.842216	1.65626	FALSE
BEP	K10961	tri2	height(IDE)	0.467707	16.5824	-0.810317	1.74573	FALSE
BEP	K11148	tri2	height(IDE)	0.35586	14.8981	-0.855523	1.56724	FALSE
BEP	K12574	tri2	height(IDE)	0.537278	17.84	-0.788325	1.86288	FALSE
BEP	K12628	tri2	height(IDE)	0.489869	17.0935	-0.807704	1.78744	FALSE
BEP	K12629	tri2	height(IDE)	0.492135	17.0775	-0.804828	1.7891	FALSE
BEP	K12633	tri2	height(IDE)	0.589531	16.7739	-0.695851	1.87491	FALSE
BEP	K12705	tri2	height(IDE)	0.526412	16.7276	-0.757197	1.81002	FALSE
BEP	K12719	tri2	height(IDE)	0.57048	18.4993	-0.779393	1.92035	FALSE
BEP	K12901	tri2	height(IDE)	0.528728	16.5024	-0.746211	1.80367	FALSE
BEP	K12902	tri2	height(IDE)	0.523728	17.2538	-0.779912	1.82737	FALSE
BEP	K12904	tri2	height(IDE)	0.427723	16.1176	-0.832263	1.68771	FALSE
BEP	K12906	tri2	height(IDE)	0.489869	17.0935	-0.807704	1.78744	FALSE
BEP	K12911	tri2	height(IDE)	0.55797	17.7313	-0.763588	1.87953	FALSE
BEP	K12912	tri2	height(IDE)	0.48676	17.0431	-0.808898	1.78242	FALSE
BEP	K12913	tri2	height(IDE)	0.768458	23.2936	-0.746267	2.28318	FALSE
BEP	K12914	tri2	height(IDE)	0.473636	16.5647	-0.803706	1.75098	FALSE
BEP	K12915	tri2	height(IDE)	0.338583	14.4071	-0.852668	1.52983	FALSE
BEP	K13070	tri2	height(IDE)	0.647886	16.9504	-0.644244	1.94001	FALSE
BEP	K13292	tri2	height(IDE)	0.50382	16.8777	-0.785533	1.79317	FALSE
BEP	K13306	tri2	height(IDE)	0.461729	16.7026	-0.820922	1.74438	FALSE
BEP	K13319	tri2	height(IDE)	0.467876	16.7098	-0.815048	1.7508	FALSE
BEP	K13322	tri2	height(IDE)	0.560474	18.4995	-0.789406	1.91035	FALSE
BEP	K13332	tri2	height(IDE)	0.439125	16.3037	-0.828116	1.70637	FALSE
BEP	K13435	tri2	height(IDE)	0.613682	19.4605	-0.770819	1.99818	FALSE
BEP	K13437	tri2	height(IDE)	0.408134	15.856	-0.841586	1.65785	FALSE
BEP	K13553	tri2	height(IDE)	0.167765	17.8923	-1.15978	1.49531	FALSE
BEP	K13558	tri2	height(IDE)	0.308133	14.4162	-0.883496	1.49976	FALSE
BEP	K13608	tri2	height(IDE)	0.153269	15.2899	-1.07394	1.38048	FALSE
BEP	K13975	tri2	height(IDE)	0.625914	19.7017	-0.767139	2.01897	FALSE
BEP	K14058	tri2	height(IDE)	0.53808	17.9105	-0.790138	1.8663	FALSE
BEP	K14059	tri2	height(IDE)	0.506688	17.2579	-0.797109	1.81048	FALSE
BEP	K14369	tri2	height(IDE)	0.555666	16.3436	-0.713122	1.82445	FALSE
BEP	K14371	tri2	height(IDE)	0.354507	15.1457	-0.866901	1.57592	FALSE
BEP	K14373	tri2	height(IDE)	0.516308	17.472	-0.79555	1.82817	FALSE
BEP	K14374	tri2	height(IDE)	0.687534	21.0412	-0.752096	2.12716	FALSE
BEP	K14417	tri2	height(IDE)	0.597358	16.288	-0.669271	1.86399	FALSE
BEP	K14577	tri2	height(IDE)	0.503412	16.1349	-0.757252	1.76408	FALSE
BEP	K14601	tri2	height(IDE)	0.798156	23.6604	-0.72845	2.32476	FALSE
BEP	K14732	tri2	height(IDE)	0.485929	17.0297	-0.809218	1.78108	FALSE
BEP	K14746	tri2	height(IDE)	0.405261	15.4945	-0.830131	1.64065	FALSE
BEP	K15090	tri2	height(IDE)	0.635956	18.497	-0.713835	1.98575	FALSE
BEP	K15091	tri2	height(IDE)	0.411225	15.661	-0.830786	1.65324	FALSE
BEP	K15094	tri2	height(IDE)	0.640652	19.9956	-0.762754	2.04406	FALSE
BEP	K15237	tri2	height(IDE)	0.285225	20.3199	-1.12952	1.69997	FALSE
BEP	K15238	tri2	height(IDE)	0.72444	21.5908	-0.733872	2.18275	FALSE
BEP	K15391	tri2	height(IDE)	0.633788	19.2869	-0.744523	2.0121	FALSE
BEP	K15393	tri2	height(IDE)	0.538227	16.722	-0.745168	1.82162	FALSE
BEP	K15416	tri2	height(IDE)	0.584692	17.0804	-0.712384	1.88177	FALSE
BEP	K15418	tri2	height(IDE)	0.0053438	19.3038	-1.37357	1.38426	FALSE
BEP	K15419	tri2	height(IDE)	0.644698	19.767	-0.750661	2.04006	FALSE
BEP	K15452	tri2	height(IDE)	0.956538	16.8477	-0.331671	2.24475	FALSE
BEP	K15467	tri2	height(IDE)	0.628378	16.3724	-0.641529	1.89828	FALSE
BEP	K15557	tri2	height(IDE)	0.716878	17.0534	-0.579169	2.01293	FALSE
BEP	K15558	tri2	height(IDE)	0.666033	20.6199	-0.759111	2.09118	FALSE
BEP	K15573	tri2	height(IDE)	0.335802	13.5527	-0.819588	1.49119	FALSE
BEP	K15633	tri2	height(IDE)	0.512553	17.5097	-0.800718	1.82583	FALSE
BEP	K15742	tri2	height(IDE)	0.391685	15.6021	-0.84799	1.63136	FALSE
BEP	K15769	tri2	height(IDE)	0.576325	17.6161	-0.740934	1.89358	FALSE
BEP	K15858	tri2	height(IDE)	0.594974	18.8515	-0.767691	1.95764	FALSE
BEP	K15869	tri2	height(IDE)	0.464563	16.5886	-0.813702	1.74283	FALSE
BEP	K15887	tri2	height(IDE)	0.528832	17.5697	-0.786691	1.84436	FALSE
BEP	K15956	tri2	height(IDE)	0.806716	22.7419	-0.689964	2.3034	FALSE
BEP	K15967	tri2	height(IDE)	0.601581	18.2775	-0.740177	1.94334	FALSE
BEP	K15988	tri2	height(IDE)	0.494493	16.7925	-0.791603	1.78059	FALSE
BEP	K16000	tri2	height(IDE)	0.621216	18.1423	-0.715569	1.958	FALSE
BEP	K16001	tri2	height(IDE)	0.415561	15.7413	-0.829632	1.66075	FALSE
BEP	K16002	tri2	height(IDE)	0.500736	16.4296	-0.771386	1.77286	FALSE
BEP	K16007	tri2	height(IDE)	0.649103	17.0795	-0.647938	1.94614	FALSE
BEP	K16029	tri2	height(IDE)	0.539884	17.8261	-0.785202	1.86497	FALSE
BEP	K16030	tri2	height(IDE)	0.730059	20.7316	-0.69894	2.15906	FALSE
BEP	K16031	tri2	height(IDE)	0.342567	15.1812	-0.88027	1.5654	FALSE
BEP	K16032	tri2	height(IDE)	0.448569	16.4454	-0.824166	1.7213	FALSE
BEP	K16096	tri2	height(IDE)	0.673366	20.0422	-0.731673	2.07841	FALSE
BEP	K16097	tri2	height(IDE)	0.452548	14.4697	-0.74129	1.64639	FALSE
BEP	K16106	tri2	height(IDE)	0.625514	20.0634	-0.780268	2.0313	FALSE
BEP	K16108	tri2	height(IDE)	0.842988	25.1911	-0.732225	2.4182	FALSE
BEP	K16109	tri2	height(IDE)	0.489869	17.0935	-0.807704	1.78744	FALSE
BEP	K16111	tri2	height(IDE)	0.405091	15.6356	-0.835914	1.6461	FALSE
BEP	K16112	tri2	height(IDE)	0.489869	17.0935	-0.807704	1.78744	FALSE
BEP	K16113	tri2	height(IDE)	0.473095	17.0744	-0.82375	1.76994	FALSE
BEP	K16116	tri2	height(IDE)	0.890611	18.3623	-0.454257	2.23548	FALSE
BEP	K16117	tri2	height(IDE)	0.619597	19.6297	-0.770908	2.0101	FALSE
BEP	K16394	tri2	height(IDE)	0.334682	14.9049	-0.876976	1.54634	FALSE
BEP	K16395	tri2	height(IDE)	0.505662	16.0397	-0.751278	1.7626	FALSE
BEP	K16396	tri2	height(IDE)	0.481754	15.7689	-0.76453	1.72804	FALSE
BEP	K16398	tri2	height(IDE)	0.41918	16.155	-0.842266	1.68063	FALSE
BEP	K16399	tri2	height(IDE)	0.710127	21.4512	-0.743463	2.16372	FALSE
BEP	K16401	tri2	height(IDE)	0.548535	18.013	-0.783481	1.88055	FALSE
BEP	K16402	tri2	height(IDE)	0.250798	16.8433	-1.03724	1.53884	FALSE
BEP	K16403	tri2	height(IDE)	0.643484	20.0865	-0.763108	2.05008	FALSE
BEP	K16405	tri2	height(IDE)	0.489869	17.0935	-0.807704	1.78744	FALSE
BEP	K16406	tri2	height(IDE)	0.523163	17.705	-0.797415	1.84374	FALSE
BEP	K16407	tri2	height(IDE)	0.684385	18.6278	-0.670168	2.03894	FALSE
BEP	K16408	tri2	height(IDE)	0.561565	18.127	-0.774657	1.89779	FALSE
BEP	K16409	tri2	height(IDE)	0.798802	15.6554	-0.442988	2.04059	FALSE
BEP	K16410	tri2	height(IDE)	0.570536	18.3772	-0.774877	1.91595	FALSE
BEP	K16412	tri2	height(IDE)	0.35811	16.6256	-0.92158	1.6378	FALSE
BEP	K16413	tri2	height(IDE)	0.478132	16.9043	-0.812237	1.7685	FALSE
BEP	K16414	tri2	height(IDE)	0.41069	14.7843	-0.796057	1.61744	FALSE
BEP	K16418	tri2	height(IDE)	0.690706	17.4488	-0.620281	2.00169	FALSE
BEP	K16419	tri2	height(IDE)	0.519403	17.2047	-0.782383	1.82119	FALSE
BEP	K16450	tri2	height(IDE)	0.449539	16.4601	-0.823765	1.72284	FALSE
BEP	K16785	tri2	height(IDE)	-0.126139	16.8439	-1.4142	1.16192	FALSE
BEP	K16965	tri2	height(IDE)	0.15141	15.7946	-1.09589	1.39871	FALSE
BEP	K17048	tri2	height(IDE)	0.504066	16.9839	-0.789338	1.79747	FALSE
BEP	K17051	tri2	height(IDE)	0.480925	16.1693	-0.781081	1.74293	FALSE
BEP	K17068	tri2	height(IDE)	0.716548	19.9556	-0.685452	2.11855	FALSE
BEP	K17318	tri2	height(IDE)	0.463211	16.353	-0.805945	1.73237	FALSE
BEP	K17319	tri2	height(IDE)	0.669774	20.9174	-0.765615	2.10516	FALSE
BEP	K17320	tri2	height(IDE)	0.509354	16.5661	-0.768042	1.78675	FALSE
BEP	K17939	tri2	height(IDE)	0.590811	19.3282	-0.788976	1.9706	FALSE
BEP	K18114	tri2	height(IDE)	0.549401	18.176	-0.788625	1.88743	FALSE
BEP	K18536	tri2	height(IDE)	0.476974	16.9233	-0.81412	1.76807	FALSE
BEP	K18639	tri2	height(IDE)	0.382703	14.7161	-0.821258	1.58666	FALSE
BEP	K18679	tri2	height(IDE)	0.399575	15.7335	-0.845307	1.64446	FALSE
BEP	K18680	tri2	height(IDE)	0.733106	21.5684	-0.724448	2.19066	FALSE
BEP	K18682	tri2	height(IDE)	0.493917	16.8519	-0.794453	1.78229	FALSE
BEP	K18788	tri2	height(IDE)	0.332079	20.25	-1.08023	1.74438	FALSE
BEP	K18836	tri2	height(IDE)	0.34852	14.6113	-0.851144	1.54818	FALSE
BEP	K18887	tri2	height(IDE)	0.49271	16.8382	-0.795136	1.78056	FALSE
BEP	K18888	tri2	height(IDE)	0.409186	15.8579	-0.840608	1.65898	FALSE
BEP	K19063	tri2	height(IDE)	0.492974	17.2956	-0.812244	1.79819	FALSE
BEP	K19180	tri2	height(IDE)	0.672236	20.6619	-0.754361	2.09883	FALSE
BEP	K19294	tri2	height(IDE)	0.374066	15.2003	-0.849541	1.59767	FALSE
BEP	K19313	tri2	height(IDE)	0.645443	15.6647	-0.596714	1.8876	FALSE
BEP	K19314	tri2	height(IDE)	0.501507	16.9605	-0.791008	1.79402	FALSE
BEP	K19630	tri2	height(IDE)	0.566164	18.5374	-0.785102	1.91743	FALSE
BEP	K19634	tri2	height(IDE)	0.450878	16.4804	-0.823211	1.72497	FALSE
BEP	K19635	tri2	height(IDE)	0.465901	16.2195	-0.798061	1.72986	FALSE
BEP	K19639	tri2	height(IDE)	0.348665	15.0661	-0.86953	1.56686	FALSE
BEP	K19649	tri2	height(IDE)	0.91318	27.6479	-0.737058	2.56342	FALSE
BEP	K19650	tri2	height(IDE)	0.433523	14.3454	-0.755178	1.62222	FALSE
BEP	K19651	tri2	height(IDE)	0.541895	17.9123	-0.786389	1.87018	FALSE
BEP	K19652	tri2	height(IDE)	0.473169	16.8221	-0.814059	1.7604	FALSE
BEP	K19653	tri2	height(IDE)	0.391631	15.2616	-0.834439	1.6177	FALSE
BEP	K19725	tri2	height(IDE)	0.489869	17.0935	-0.807704	1.78744	FALSE
BEP	K19762	tri2	height(IDE)	0.49617	15.4717	-0.73831	1.73065	FALSE
BEP	K19763	tri2	height(IDE)	0.420807	15.6306	-0.819996	1.66161	FALSE
BEP	K19847	tri2	height(IDE)	0.628377	19.7945	-0.767952	2.02471	FALSE
BEP	K19854	tri2	height(IDE)	0.582495	18.2514	-0.758304	1.92329	FALSE
BEP	K19859	tri2	height(IDE)	0.539208	16.5265	-0.736662	1.81508	FALSE
BEP	K19884	tri2	height(IDE)	0.431261	16.0909	-0.827682	1.6902	FALSE
BEP	K19889	tri2	height(IDE)	0.373346	15.5357	-0.863685	1.61038	FALSE
BEP	K19958	tri2	height(IDE)	0.269707	15.1467	-0.951739	1.49115	FALSE
BEP	K19960	tri2	height(IDE)	0.452503	14.5705	-0.745487	1.65049	FALSE
BEP	K20074	tri2	height(IDE)	0.435747	16.251	-0.829445	1.70094	FALSE
BEP	K20142	tri2	height(IDE)	0.512724	17.4243	-0.797344	1.82279	FALSE
BEP	K20339	tri2	height(IDE)	0.523798	17.6977	-0.796507	1.8441	FALSE
BEP	K20386	tri2	height(IDE)	0.314835	14.5012	-0.880303	1.50997	FALSE
BEP	K20438	tri2	height(IDE)	0.567903	17.9545	-0.761946	1.89775	FALSE
BEP	K20439	tri2	height(IDE)	0.663744	16.2992	-0.60332	1.93081	FALSE
BEP	K20442	tri2	height(IDE)	0.442319	16.3503	-0.82673	1.71137	FALSE
BEP	K20509	tri2	height(IDE)	1.19336	20.7711	-0.237003	2.62372	FALSE
BEP	K20548	tri2	height(IDE)	0.776419	22.641	-0.716936	2.26978	FALSE
BEP	K20568	tri2	height(IDE)	0.491978	16.9612	-0.800561	1.78452	FALSE
BEP	K20569	tri2	height(IDE)	0.750967	21.9657	-0.719952	2.22189	FALSE
BEP	K20570	tri2	height(IDE)	0.488059	16.188	-0.774678	1.75079	FALSE
BEP	K20571	tri2	height(IDE)	0.478121	16.8302	-0.809418	1.76566	FALSE
BEP	K20572	tri2	height(IDE)	0.45952	15.5991	-0.780036	1.69908	FALSE
BEP	K20573	tri2	height(IDE)	0.533116	18.1122	-0.802563	1.86879	FALSE
BEP	K20576	tri2	height(IDE)	0.390036	15.5573	-0.847856	1.62793	FALSE
BEP	K20578	tri2	height(IDE)	0.400609	15.8353	-0.848294	1.64951	FALSE
BEP	K20587	tri2	height(IDE)	0.580199	16.5665	-0.697213	1.85761	FALSE
BEP	K20589	tri2	height(IDE)	0.795349	23.6115	-0.729678	2.32038	FALSE
BEP	K20590	tri2	height(IDE)	0.489869	17.0935	-0.807704	1.78744	FALSE
BEP	K20591	tri2	height(IDE)	0.362718	14.8811	-0.847973	1.57341	FALSE
[truncated: 1,357 more rows]

## Sheet: gene_mediation_tri2_OR
treatment	mediator (maternal)	timepoint	outcome	estimate (logOR)	variance	conf.low (logOR)	conf.high (logOR)	significant	biological effect size (OR)
[truncated: 2,000 more rows]

[truncated: 11 more sheets: taxon_mediation_tri3_effectsize, taxon_mediation_tri3_OR, gene_mediation_tri3_effectsize, gene_mediation_tri3_OR, taxon_mediation_pn12, taxon_mediation_pn12_OR, gene_mediation_pn12_effectsize, gene_mediation_pn12_OR, taxon_mediation_pn56, taxon_mediation_pn56_OR, gene_mediation_pn56_effectsize]
